# Supplementary material for: Identification of Pan-Cancer Prognostic Biomarkers Through Integration of Multi-Omics Data
Source: Front Bioeng Biotechnol. 2020 Apr 2;8:268. doi: 10.3389/fbioe.2020.00268 (PMC7142216; doi:10.3389/fbioe.2020.00268)
Supplement: TABLE S1 — The complete clinical information for each sample. [file Table_1.XLSX]

## Sheet: BLCA
bcr_patient_uuid	bcr_patient_barcode	form_completion_date	prospective_collection	retrospective_collection	birth_days_to	gender	height_cm_at_diagnosis	weight_kg_at_diagnosis	race	ethnicity	history_other_malignancy	history_neoadjuvant_treatment	noninvasive_bladder_history	noninvasive_bladder_ca_tx_type	bcg_tx_90_days_prior_to_resection	bcg_tx_complete_response	bcg_tx_induction_courses_indicator	bcg_tx_maintenance_courses_indicator	bcg_complete_response_months	tumor_status	vital_status	last_contact_days_to	death_days_to	occupation_current	occupation_primary	occupation_primary_chemical_exposure	occupation_primary_industry	occupation_primary_years_worked	tobacco_smoking_history_indicator	tobacco_smoking_age_started	tobacco_smoking_year_stopped	tobacco_smoking_pack_years_smoked	family_history_cancer_relationship	family_history_cancer_type	radiation_treatment_adjuvant	pharmaceutical_tx_adjuvant	treatment_outcome_first_course	karnofsky_score	ecog_score	histologic_subtype	initial_pathologic_dx_year	age_at_diagnosis	method_initial_path_dx	method_initial_path_dx_other	ajcc_staging_edition	ajcc_tumor_pathologic_pt	lymphovascular_invasion	ajcc_nodes_pathologic_pn	lymph_nodes_examined
bcr_patient_uuid	bcr_patient_barcode	form_completion_date	tissue_prospective_collection_indicator	tissue_retrospective_collection_indicator	days_to_birth	gender	height	weight	race	ethnicity	other_dx	history_of_neoadjuvant_treatment	hist_of_non_mibc	non_mibc_tx	mibc_90day_post_resection_bcg	complete_response_observed	induction_course_complete	maint_therapy_course_complete	resp_maint_from_bcg_admin_month_dur	person_neoplasm_cancer_status	vital_status	days_to_last_followup	days_to_death	person_occupation_description_text	occupation_primary_job	chemical_exposure_text	person_primary_industry_text	person_occupation_years_number	tobacco_smoking_history	age_began_smoking_in_years	stopped_smoking_year	number_pack_years_smoked	family_member_relationship_type	cancer_diagnosis_cancer_type_icd9_text_name	radiation_therapy	postoperative_rx_tx	primary_therapy_outcome_success	karnofsky_performance_score	eastern_cancer_oncology_group	diagnosis_subtype	year_of_initial_pathologic_diagnosis	age_at_initial_pathologic_diagnosis	initial_pathologic_diagnosis_method	init_pathology_dx_method_other	system_version	pathologic_T	lymphovascular_invasion_present	pathologic_N	primary_lymph_node_presentation_assessment
CDE_ID:	CDE_ID:2003301	CDE_ID:	CDE_ID:3088492	CDE_ID:3088528	CDE_ID:3008233	CDE_ID:2200604	CDE_ID:649	CDE_ID:651	CDE_ID:2192199	CDE_ID:2192217	CDE_ID:3382736	CDE_ID:3382737	CDE_ID:3436253	CDE_ID:3436357	CDE_ID:3436260	CDE_ID:3436262	CDE_ID:3436265	CDE_ID:3436266	CDE_ID:3436267	CDE_ID:2759550	CDE_ID:5	CDE_ID:3008273	CDE_ID:3165475	CDE_ID:2435398	CDE_ID:5714	CDE_ID:2596673	CDE_ID:3135408	CDE_ID:2435424	CDE_ID:2181650	CDE_ID:2178045	CDE_ID:2228610	CDE_ID:2955385	CDE_ID:2783641	CDE_ID:2195089	CDE_ID:2005312	CDE_ID:3397567	CDE_ID:2786727	CDE_ID:2003853	CDE_ID:88	CDE_ID:2783887	CDE_ID:2896960	CDE_ID:2006657	CDE_ID:2757941	CDE_ID:2757948	CDE_ID:2722309	CDE_ID:3045435	CDE_ID:64727	CDE_ID:3203106	CDE_ID:2200396
DD3A6357-9087-44B2-9956-F981E0DE6F1C	TCGA-2F-A9KO	2014-03-19	NO	YES	-23323	MALE	173	65	WHITE	NOT HISPANIC OR LATINO	No	No	NO	[Not Applicable]	[Not Applicable]	[Not Applicable]	[Not Applicable]	[Not Applicable]	[Not Applicable]	WITH TUMOR	Alive	678	[Not Applicable]	unemployed	mechanical fitter	[Not Available]	construction	36	2	20	[Not Available]	69	[Not Available]	[Not Available]	NO	NO	Progressive Disease	80	[Not Available]	Non-Papillary	2008	63	Transurethral resection (TURBT)	[Not Applicable]	6th	T3	NO	N1	YES
65D1EAEC-28DB-4A41-A4DB-1A710FCB24AD	TCGA-2F-A9KP	2014-03-19	NO	YES	-24428	MALE	186	130	WHITE	NOT HISPANIC OR LATINO	No	No	NO	[Not Applicable]	[Not Applicable]	[Not Applicable]	[Not Applicable]	[Not Applicable]	[Not Applicable]	WITH TUMOR	Dead	[Not Available]	364	Retired	Mailman	[Not Available]	[Not Available]	[Not Available]	4	15	2010	62	[Not Available]	[Not Available]	NO	NO	Progressive Disease	80	[Not Available]	Non-Papillary	2011	66	Transurethral resection (TURBT)	[Not Applicable]	7th	T3a	[Not Reported]	N2	YES
25EAF3F9-C364-423C-AAAE-925E7B393AFC	TCGA-2F-A9KQ	2014-03-19	NO	YES	-25259	MALE	168	72	WHITE	NOT HISPANIC OR LATINO	No	No	NO	[Not Applicable]	[Not Applicable]	[Not Applicable]	[Not Applicable]	[Not Applicable]	[Not Applicable]	TUMOR FREE	Alive	2555	[Not Applicable]	Retired	[Not Available]	[Not Available]	[Not Available]	[Not Available]	1	[Not Available]	[Not Available]	[Not Available]	[Not Available]	[Not Available]	NO	NO	Complete Remission/Response	90	[Not Available]	Non-Papillary	2007	69	Transurethral resection (TURBT)	[Not Applicable]	6th	T3a	YES	N0	YES
F6D916B0-8E4C-49CB-A0D4-883908F3284F	TCGA-2F-A9KR	2014-03-19	NO	YES	-21848	FEMALE	176	80	[Not Evaluated]	[Not Evaluated]	No	No	NO	[Not Applicable]	[Not Applicable]	[Not Applicable]	[Not Applicable]	[Not Applicable]	[Not Applicable]	WITH TUMOR	Alive	3148	[Not Applicable]	Homemaker	Homemaker	[Not Available]	[Not Available]	[Not Available]	2	[Not Available]	[Not Available]	22.5	[Not Available]	[Not Available]	NO	NO	Complete Remission/Response	70	[Not Available]	Non-Papillary	2000	59	Transurethral resection (TURBT)	[Not Applicable]	5th	T3a	YES	N0	YES
BC6C516B-591E-4950-B6B0-DECAFA666F4E	TCGA-2F-A9KT	2014-03-19	NO	YES	-30520	MALE	180	80	WHITE	NOT HISPANIC OR LATINO	Yes	No	NO	[Not Applicable]	[Not Applicable]	[Not Applicable]	[Not Applicable]	[Not Applicable]	[Not Applicable]	TUMOR FREE	Alive	2352	[Not Applicable]	Retired	[Not Available]	[Not Available]	[Not Available]	[Not Available]	2	30	[Not Available]	[Not Available]	[Not Available]	[Not Available]	NO	NO	Complete Remission/Response	80	[Not Available]	Non-Papillary	2006	83	Transurethral resection (TURBT)	[Not Applicable]	6th	T2b	NO	N0	YES
1ECFDF16-F5E9-4A08-8834-37F4B474179D	TCGA-4Z-AA7M	2014-09-21	NO	YES	-23817	MALE	184	69	WHITE	[Not Evaluated]	No	No	[Not Available]	[Not Available]	[Not Available]	[Not Available]	[Not Available]	[Not Available]	[Not Available]	TUMOR FREE	Alive	405	[Not Applicable]	Engineer	Engineer	[Unknown]	[Not Available]	[Not Available]	2	16	[Not Available]	10	Mother|Sister	Bladder|Uterine	NO	NO	Complete Remission/Response	[Unknown]	1	Non-Papillary	2013	65	Transurethral resection (TURBT)	[Not Applicable]	7th	T3a	NO	N0	YES
7934BD8C-0822-44A3-88A4-A3135A448F2B	TCGA-4Z-AA7N	2014-09-21	NO	YES	-24090	MALE	172	90	WHITE	[Not Evaluated]	No	No	[Not Available]	[Not Available]	[Not Available]	[Not Available]	[Not Available]	[Not Available]	[Not Available]	TUMOR FREE	Alive	655	[Not Applicable]	[Unknown]	[Unknown]	[Not Available]	[Unknown]	[Not Available]	2	[Not Available]	[Not Available]	[Not Available]	[Not Available]	[Not Available]	YES	NO	Complete Remission/Response	[Unknown]	[Unknown]	Non-Papillary	2010	65	Transurethral resection (TURBT)	[Not Applicable]	7th	T3a	YES	N0	YES
835084D6-9F1E-408B-A58C-9D60493BBC6A	TCGA-4Z-AA7O	2014-09-21	NO	YES	-23645	MALE	166	71	BLACK OR AFRICAN AMERICAN	[Not Evaluated]	No	No	NO	[Not Applicable]	[Not Applicable]	[Not Applicable]	[Not Applicable]	[Not Applicable]	[Not Applicable]	TUMOR FREE	Alive	399	[Not Applicable]	Farmer	Farmer	[Unknown]	[Not Available]	[Not Available]	2	[Not Available]	[Not Available]	[Not Available]	[Not Available]	[Not Available]	NO	NO	Complete Remission/Response	[Unknown]	[Unknown]	Papillary	2013	64	Endoscopic Biopsy	[Not Applicable]	7th	T2a	YES	N0	YES
FFAFCBFD-0EB3-4E14-ACD0-4407B641A4A5	TCGA-4Z-AA7Q	2014-09-05	NO	YES	-28981	MALE	164	65	WHITE	[Not Evaluated]	No	No	NO	[Not Applicable]	[Not Applicable]	[Not Applicable]	[Not Applicable]	[Not Applicable]	[Not Applicable]	TUMOR FREE	Dead	[Not Available]	510	Retired	[Unknown]	[Not Available]	[Not Available]	[Not Available]	4	27	2007	[Not Available]	Mother	Gallbladder	NO	NO	[Not Applicable]	[Not Available]	1	Non-Papillary	2012	79	Other method, specify:	Cystoprostatectomy	7th	T3a	NO	NX	NO
72FE54B5-C1C8-468A-954A-09992429512A	TCGA-4Z-AA7R	2014-10-01	NO	YES	-26781	MALE	166	69	BLACK OR AFRICAN AMERICAN	[Not Evaluated]	No	No	[Not Available]	[Not Available]	[Not Available]	[Not Available]	[Not Available]	[Not Available]	[Not Available]	WITH TUMOR	Alive	493	[Not Applicable]	Retired	Seller	[Unknown]	[Unknown]	[Not Available]	2	[Not Available]	[Not Available]	[Not Available]	[Not Available]	[Not Available]	NO	NO	Partial Remission/Response	[Unknown]	[Unknown]	Papillary	2010	73	Transurethral resection (TURBT)	[Not Applicable]	7th	T4b	YES	N0	YES
F001CC02-8119-4726-B41C-14AC1E6A4216	TCGA-4Z-AA7S	2014-09-05	NO	YES	-24111	MALE	[Not Available]	[Not Available]	BLACK OR AFRICAN AMERICAN	[Not Evaluated]	No	No	NO	[Not Applicable]	[Not Applicable]	[Not Applicable]	[Not Applicable]	[Not Applicable]	[Not Applicable]	TUMOR FREE	Dead	[Not Available]	1064	Retired	[Unknown]	[Not Available]	[Not Available]	[Not Available]	1	[Not Available]	[Not Available]	[Not Available]	[Not Available]	[Not Available]	NO	NO	[Not Applicable]	[Unknown]	[Unknown]	Non-Papillary	2010	66	Transurethral resection (TURBT)	[Not Applicable]	7th	T4a	NO	N0	YES
821B99BC-7E14-45B9-898D-6E8E149BC8A7	TCGA-4Z-AA7W	2014-10-01	NO	YES	-20424	MALE	166	67	WHITE	[Not Evaluated]	No	No	[Not Available]	[Not Available]	[Not Available]	[Not Available]	[Not Available]	[Not Available]	[Not Available]	WITH TUMOR	Alive	742	[Not Applicable]	[Unknown]	[Unknown]	[Unknown]	[Unknown]	[Not Available]	1	[Not Available]	[Not Available]	[Not Available]	[Not Available]	[Not Available]	NO	NO	Complete Remission/Response	[Unknown]	[Unknown]	Non-Papillary	2012	55	Transurethral resection (TURBT)	[Not Applicable]	7th	T2a	NO	N0	YES
49EA6676-AE27-4CA0-A7B3-48423D606D48	TCGA-4Z-AA7Y	2014-10-08	NO	YES	-22056	MALE	166	78	WHITE	[Not Evaluated]	No	No	NO	[Not Applicable]	[Not Applicable]	[Not Applicable]	[Not Applicable]	[Not Applicable]	[Not Applicable]	TUMOR FREE	Alive	1459	[Not Applicable]	Retired	[Unknown]	[Unknown]	[Unknown]	[Not Available]	2	[Not Available]	[Not Available]	[Not Available]	Father|Brother	Lung/Bronchus|Leukemia-NOS	NO	NO	Complete Remission/Response	[Unknown]	[Unknown]	Papillary	2010	60	Transurethral resection (TURBT)	[Not Applicable]	7th	T2a	NO	N0	YES
5DF620FA-44D9-4361-91D0-F242E3E5E595	TCGA-4Z-AA80	2014-09-05	NO	YES	-26873	MALE	178	92	WHITE	[Not Evaluated]	No	No	NO	[Not Applicable]	[Not Applicable]	[Not Applicable]	[Not Applicable]	[Not Applicable]	[Not Applicable]	TUMOR FREE	Dead	[Not Available]	19	Truck driver	Truck driver	[Unknown]	[Not Available]	[Not Available]	5	15	2006	[Not Available]	[Not Available]	[Not Available]	NO	NO	[Not Applicable]	[Not Available]	1	Papillary	2012	73	Transurethral resection (TURBT)	[Not Applicable]	7th	T2a	NO	N0	YES
35C7BB8A-7B5C-488D-9D3A-725B24D14478	TCGA-4Z-AA81	2014-09-21	NO	YES	-29457	MALE	170	78	WHITE	[Not Evaluated]	No	No	NO	[Not Applicable]	[Not Applicable]	[Not Applicable]	[Not Applicable]	[Not Applicable]	[Not Applicable]	TUMOR FREE	Alive	710	[Not Applicable]	Retired	Office secretary	[Unknown]	[Unknown]	[Not Available]	3	[Not Available]	1990	[Not Available]	[Not Available]	[Not Available]	NO	NO	Complete Remission/Response	[Unknown]	[Unknown]	Papillary	2010	80	Transurethral resection (TURBT)	[Not Applicable]	7th	T2b	NO	N0	YES
32E79B35-A33A-4CA0-BFB7-7EA7E4E26568	TCGA-4Z-AA82	2014-09-21	NO	YES	-21893	MALE	176	61	BLACK OR AFRICAN AMERICAN	[Not Evaluated]	No	No	NO	[Not Applicable]	[Not Applicable]	[Not Applicable]	[Not Applicable]	[Not Applicable]	[Not Applicable]	WITH TUMOR	Alive	1538	[Not Applicable]	[Unknown]	[Unknown]	[Unknown]	[Unknown]	[Not Available]	2	[Not Available]	[Not Available]	[Not Available]	[Not Available]	[Not Available]	NO	NO	Complete Remission/Response	[Unknown]	[Unknown]	Non-Papillary	2010	59	Transurethral resection (TURBT)	[Not Applicable]	7th	T2a	NO	N1	YES
7976DBB0-57B0-463E-A766-126E23825743	TCGA-4Z-AA83	2014-09-21	NO	YES	-19280	MALE	183	101	WHITE	[Not Evaluated]	No	No	NO	[Not Applicable]	[Not Applicable]	[Not Applicable]	[Not Applicable]	[Not Applicable]	[Not Applicable]	TUMOR FREE	Alive	1943	[Not Applicable]	Chemistry professional	Chemistry professional	Not specified	Chemistry	[Not Available]	4	[Not Available]	[Not Available]	[Not Available]	[Not Available]	[Not Available]	NO	NO	Complete Remission/Response	[Unknown]	[Unknown]	Papillary	2009	52	Transurethral resection (TURBT)	[Not Applicable]	7th	T2a	NO	N0	YES
8B091AC3-D03A-4DD2-BDDE-F7F5C6987155	TCGA-4Z-AA84	2014-09-21	NO	YES	-22397	MALE	166	63	WHITE	[Not Evaluated]	Yes	No	YES	Bacillus Calmette-Guerin (BCG)	NO	NO	YES	NO	[Not Available]	WITH TUMOR	Alive	460	[Not Applicable]	Woodworker	Woodworker	[Unknown]	[Unknown]	[Not Available]	2	16	[Not Available]	[Not Available]	[Not Available]	[Not Available]	NO	NO	Progressive Disease	[Unknown]	[Unknown]	Papillary	2008	61	Transurethral resection (TURBT)	[Not Applicable]	7th	T3a	YES	N2	YES
939B73D8-39FD-410E-AEAE-53080EA99618	TCGA-4Z-AA86	2014-09-21	NO	YES	-24465	MALE	[Not Available]	[Not Available]	BLACK OR AFRICAN AMERICAN	[Not Evaluated]	No	No	NO	[Not Applicable]	[Not Applicable]	[Not Applicable]	[Not Applicable]	[Not Applicable]	[Not Applicable]	WITH TUMOR	Alive	270	[Not Applicable]	[Unknown]	[Unknown]	[Unknown]	[Unknown]	[Not Available]	3	[Not Available]	[Not Available]	[Not Available]	[Not Available]	[Not Available]	NO	NO	Complete Remission/Response	[Unknown]	[Unknown]	Non-Papillary	2009	66	Transurethral resection (TURBT)	[Not Applicable]	7th	T3a	YES	N1	YES
45B4B153-E4AA-4080-B0DC-EE81A966978A	TCGA-4Z-AA87	2014-09-05	NO	YES	-26430	MALE	155	52	BLACK OR AFRICAN AMERICAN	[Not Evaluated]	No	No	[Not Available]	[Not Available]	[Not Available]	[Not Available]	[Not Available]	[Not Available]	[Not Available]	TUMOR FREE	Alive	243	[Not Applicable]	Retired	Gardner	[Unknown]	[Not Available]	[Not Available]	1	[Not Available]	[Not Available]	[Not Available]	[Not Available]	[Not Available]	NO	YES	[Unknown]	[Unknown]	[Unknown]	Non-Papillary	2010	72	Transurethral resection (TURBT)	[Not Applicable]	7th	T4a	NO	N0	YES
604C0D60-6BA9-4D2F-98DB-E310C58BC8CA	TCGA-4Z-AA89	2014-10-01	NO	YES	-22271	MALE	172	93	WHITE	[Not Evaluated]	Yes	No	YES	Transurethral resection alone	[Not Available]	[Not Available]	[Not Available]	[Not Available]	[Not Available]	WITH TUMOR	Alive	1029	[Not Applicable]	Driver	Driver	[Unknown]	[Not Applicable]	[Not Available]	4	[Not Available]	[Not Available]	40	Father|Brother	Prostate|Rectum	NO	NO	Complete Remission/Response	[Unknown]	[Unknown]	Papillary	2011	60	Transurethral resection (TURBT)	[Not Applicable]	7th	T4b	[Not Reported]	N0	YES
4FECE3D0-649C-4771-B9C4-A3397CEA0FEB	TCGA-5N-A9KI	2014-12-16	NO	YES	-27777	FEMALE	165	61	WHITE	NOT HISPANIC OR LATINO	No	No	NO	[Not Applicable]	[Not Applicable]	[Not Applicable]	[Not Applicable]	[Not Applicable]	[Not Applicable]	TUMOR FREE	Dead	[Not Available]	76	[Not Available]	[Not Available]	[Not Available]	[Not Available]	[Not Available]	2	18	[Not Available]	60	[Not Available]	[Not Available]	NO	NO	Complete Remission/Response	[Not Available]	1	Non-Papillary	2011	76	Endoscopic Biopsy	[Not Applicable]	7th	T4	YES	NX	[Unknown]
9743E684-25DD-4DD9-9B84-6AE9518D1818	TCGA-5N-A9KM	2014-12-16	NO	YES	-26906	FEMALE	165	68	WHITE	NOT HISPANIC OR LATINO	No	No	NO	[Not Applicable]	[Not Applicable]	[Not Applicable]	[Not Applicable]	[Not Applicable]	[Not Applicable]	WITH TUMOR	Dead	[Not Available]	530	Vendor	Vendor	[Not Available]	[Not Available]	[Not Available]	4	[Not Available]	1997	30	[Not Available]	[Not Available]	NO	NO	Complete Remission/Response	[Not Available]	0	Non-Papillary	2012	73	Transurethral resection (TURBT)	[Not Applicable]	7th	T4a	NO	N0	YES
a6003b1c-56a9-430a-a5e2-b70af3f81bdb	TCGA-BL-A0C8	2010-11-09	YES	NO	-26819	MALE	178	134.4	WHITE	NOT HISPANIC OR LATINO	No	No	[Not Available]	[Not Available]	[Not Available]	[Not Available]	[Not Available]	[Not Available]	[Not Available]	[Not Available]	Alive	389	[Not Applicable]	retired	fork lift operator	[Not Available]	Automotive assembly industry	[Not Available]	3	13	1959	10	[Not Available]	[Not Available]	[Not Available]	[Not Available]	[Not Available]	[Not Available]	[Not Available]	Non-Papillary	2009	73	Transurethral resection (TURBT)	[Not Applicable]	[Not Available]	T1	[Not Available]	NX	[Not Available]
ebc094a6-cdc9-4c02-b8ec-a181b25a364d	TCGA-BL-A13I	2011-02-28	YES	NO	-20885	FEMALE	157	51	WHITE	NOT HISPANIC OR LATINO	No	No	[Not Available]	[Not Available]	[Not Available]	[Not Available]	[Not Available]	[Not Available]	[Not Available]	WITH TUMOR	Dead	[Not Available]	223	Dental Assistant	[Not Available]	[Not Available]	[Not Available]	[Not Available]	2	27	[Not Available]	15	[Not Available]	[Not Available]	[Not Available]	[Not Available]	[Not Available]	[Not Available]	[Not Available]	Non-Papillary	2010	57	Transurethral resection (TURBT)	[Not Applicable]	7th	T3	[Not Available]	N0	[Not Available]
556fcbc8-172a-4af1-8822-ae036e8d68e8	TCGA-BL-A13J	2011-02-25	YES	NO	-23927	MALE	172	68	WHITE	NOT HISPANIC OR LATINO	No	No	[Not Available]	[Not Available]	[Not Available]	[Not Available]	[Not Available]	[Not Available]	[Not Available]	WITH TUMOR	Dead	[Not Available]	81	Retired	Aniline Dye Worker	Benzine & Methylene Chloride	Aniline Dye Worker	[Not Available]	2	25	[Not Available]	24	Mother	Lung/Bronchus	[Not Available]	[Not Available]	[Not Available]	[Not Available]	[Not Available]	Papillary	2010	65	Transurethral resection (TURBT)	[Not Applicable]	[Not Available]	T4	YES	N2	[Not Available]
0F4FB205-B13C-4A85-97B3-779429E6CCDD	TCGA-BL-A3JM	2012-03-26	YES	NO	-23000	MALE	195.58	86.36	WHITE	NOT HISPANIC OR LATINO	No	No	[Not Available]	[Not Available]	[Not Available]	[Not Available]	[Not Available]	[Not Available]	[Not Available]	WITH TUMOR	Dead	[Not Available]	205	[Not Available]	[Not Available]	[Not Available]	[Not Available]	[Not Available]	4	14	2009	49	[Not Available]	[Not Available]	[Not Available]	[Not Available]	[Not Available]	[Not Available]	[Not Available]	[Not Available]	2010	62	Transurethral resection (TURBT)	[Not Applicable]	7th	T3	YES	N0	YES
68bc786e-07c7-4964-bc88-5e2a8633626a	TCGA-BT-A0S7	2011-09-09	NO	YES	-27533	MALE	[Not Available]	104	WHITE	NOT HISPANIC OR LATINO	No	No	[Not Available]	[Not Available]	[Not Available]	[Not Available]	[Not Available]	[Not Available]	[Not Available]	WITH TUMOR	Dead	[Not Available]	200	Firefighter	[Not Available]	[Not Available]	[Not Available]	[Not Available]	3	[Not Available]	1987	[Not Available]	[Not Available]	[Not Available]	[Not Available]	[Not Available]	[Not Available]	[Not Available]	[Not Available]	Non-Papillary	2007	75	Transurethral resection (TURBT)	[Not Applicable]	6th	T4a	[Not Available]	N0	YES
22473ad4-df39-4716-b558-3c1409d5fa0e	TCGA-BT-A0YX	2011-03-18	NO	YES	-25570	FEMALE	[Not Available]	[Not Available]	WHITE	NOT HISPANIC OR LATINO	No	No	[Not Available]	[Not Available]	[Not Available]	[Not Available]	[Not Available]	[Not Available]	[Not Available]	WITH TUMOR	Alive	363	[Not Applicable]	Homemaker	Homemaker	None known	[Not Available]	[Not Available]	1	[Not Available]	[Not Available]	[Not Available]	Father|Sister	Prostate|Colon	[Not Available]	[Not Available]	[Not Available]	[Not Available]	[Not Available]	Non-Papillary	2009	70	Transurethral resection (TURBT)	[Not Applicable]	6th	T3b	YES	N0	[Not Available]
74b1e72d-fdd0-4d84-8858-3bb32d58ff7e	TCGA-BT-A20J	2011-10-05	NO	YES	-27646	MALE	[Not Available]	[Not Available]	WHITE	NOT HISPANIC OR LATINO	No	No	[Not Available]	[Not Available]	[Not Available]	[Not Available]	[Not Available]	[Not Available]	[Not Available]	WITH TUMOR	Dead	[Not Available]	579	[Not Available]	Electrician	[Not Available]	[Not Available]	[Not Available]	3	[Not Available]	1959	20	[Not Available]	[Not Available]	[Not Available]	[Not Available]	[Not Available]	[Not Available]	[Not Available]	Non-Papillary	1999	75	Transurethral resection (TURBT)	[Not Applicable]	5th	T2b	NO	N0	YES
ebedab7c-dd7c-448e-8324-78c86f13be8b	TCGA-BT-A20N	2011-10-05	NO	YES	-26456	MALE	[Not Available]	[Not Available]	[Not Available]	[Not Available]	Yes	No	[Not Available]	[Not Available]	[Not Available]	[Not Available]	[Not Available]	[Not Available]	[Not Available]	WITH TUMOR	Dead	[Not Available]	795	[Not Available]	[Not Available]	[Not Available]	[Not Available]	[Not Available]	2	[Not Available]	[Not Available]	50	[Not Available]	[Not Available]	[Not Available]	[Not Available]	[Not Available]	[Not Available]	[Not Available]	Non-Papillary	2003	72	Transurethral resection (TURBT)	[Not Applicable]	6th	T3a	[Not Available]	N0	YES
c0e7fbe7-b9cb-4e65-941b-cd7d581c54ec	TCGA-BT-A20O	2011-10-05	NO	YES	-27534	MALE	[Not Available]	[Not Available]	WHITE	NOT HISPANIC OR LATINO	No	No	[Not Available]	[Not Available]	[Not Available]	[Not Available]	[Not Available]	[Not Available]	[Not Available]	WITH TUMOR	Dead	[Not Available]	370	[Not Available]	[Not Available]	[Not Available]	[Not Available]	[Not Available]	[Not Available]	[Not Available]	[Not Available]	[Not Available]	[Not Available]	[Not Available]	[Not Available]	[Not Available]	[Not Available]	[Not Available]	[Not Available]	Non-Papillary	2003	75	Transurethral resection (TURBT)	[Not Applicable]	6th	T3a	[Not Available]	N0	YES
f48937ed-e294-41f0-8872-7010391167a9	TCGA-BT-A20P	2011-10-05	NO	YES	-29634	FEMALE	[Not Available]	[Not Available]	WHITE	NOT HISPANIC OR LATINO	No	No	[Not Available]	[Not Available]	[Not Available]	[Not Available]	[Not Available]	[Not Available]	[Not Available]	[Not Available]	Dead	[Not Available]	544	[Not Available]	[Not Available]	[Not Available]	[Not Available]	[Not Available]	1	[Not Available]	[Not Available]	[Not Available]	[Not Available]	[Not Available]	[Not Available]	[Not Available]	[Not Available]	[Not Available]	[Not Available]	Non-Papillary	2005	81	Transurethral resection (TURBT)	[Not Applicable]	6th	T3a	[Not Available]	N0	YES
419deaac-ea45-4bdd-9fa0-b5cd8429b44f	TCGA-BT-A20Q	2011-10-05	NO	YES	-26778	MALE	[Not Available]	[Not Available]	WHITE	NOT HISPANIC OR LATINO	No	No	[Not Available]	[Not Available]	[Not Available]	[Not Available]	[Not Available]	[Not Available]	[Not Available]	WITH TUMOR	Dead	[Not Available]	593	[Not Available]	Clerical clerk	[Not Available]	Grocery store	[Not Available]	1	[Not Available]	[Not Available]	[Not Available]	[Not Available]	[Not Available]	[Not Available]	[Not Available]	[Not Available]	[Not Available]	[Not Available]	Non-Papillary	2006	73	Transurethral resection (TURBT)	[Not Applicable]	6th	T3b	[Not Available]	N2	YES
f8780a4b-7f55-41d1-bf92-8513955d150e	TCGA-BT-A20R	2011-10-05	NO	YES	-28987	FEMALE	[Not Available]	[Not Available]	WHITE	NOT HISPANIC OR LATINO	No	No	[Not Available]	[Not Available]	[Not Available]	[Not Available]	[Not Available]	[Not Available]	[Not Available]	[Not Available]	Dead	[Not Available]	154	Retired	Teacher's aide	Teacher's aide	Education	[Not Available]	1	[Not Available]	[Not Available]	[Not Available]	[Not Available]	[Not Available]	[Not Available]	[Not Available]	[Not Available]	[Not Available]	[Not Available]	Non-Papillary	2006	79	Other method, specify:	cystourethroscopy	6th	T3b	[Not Available]	N1	YES
096b4f32-10c1-4737-a0dd-cae04c54ee33	TCGA-BT-A20T	2011-10-05	NO	YES	-23220	MALE	[Not Available]	[Not Available]	WHITE	NOT HISPANIC OR LATINO	No	No	[Not Available]	[Not Available]	[Not Available]	[Not Available]	[Not Available]	[Not Available]	[Not Available]	WITH TUMOR	Dead	[Not Available]	453	[Not Available]	[Not Available]	[Not Available]	[Not Available]	[Not Available]	3	[Not Available]	1992	[Not Available]	[Not Available]	[Not Available]	[Not Available]	[Not Available]	[Not Available]	[Not Available]	[Not Available]	Non-Papillary	2007	63	Transurethral resection (TURBT)	[Not Applicable]	6th	T3b	[Not Available]	N1	YES
83b41d35-69b1-4218-be1a-8821d8a6899c	TCGA-BT-A20U	2011-10-05	NO	YES	-25761	FEMALE	[Not Available]	[Not Available]	WHITE	NOT HISPANIC OR LATINO	No	No	[Not Available]	[Not Available]	[Not Available]	[Not Available]	[Not Available]	[Not Available]	[Not Available]	TUMOR FREE	Dead	[Not Available]	455	Nursing Professor	Nursing Professor	Community College	[Not Available]	[Not Available]	1	[Not Available]	[Not Available]	[Not Available]	[Not Available]	[Not Available]	[Not Available]	[Not Available]	[Not Available]	[Not Available]	[Not Available]	Non-Papillary	2008	70	Other method, specify:	cystoscopy	6th	T3a	[Not Available]	N0	YES
24f21425-b001-4986-aedf-5b4dd851c6ad	TCGA-BT-A20V	2011-10-05	NO	YES	-21551	FEMALE	[Not Available]	[Not Available]	BLACK OR AFRICAN AMERICAN	NOT HISPANIC OR LATINO	No	No	[Not Available]	[Not Available]	[Not Available]	[Not Available]	[Not Available]	[Not Available]	[Not Available]	[Not Available]	Dead	[Not Available]	154	[Not Available]	[Not Available]	[Not Available]	[Not Available]	[Not Available]	[Not Available]	[Not Available]	[Not Available]	[Not Available]	[Not Available]	[Not Available]	[Not Available]	[Not Available]	[Not Available]	[Not Available]	[Not Available]	Non-Papillary	2008	59	Other method, specify:	cystoscopy	6th	T4a	[Not Available]	N2	YES
4dc5cffe-ed8c-47ab-b5fc-f9615b5414f7	TCGA-BT-A20W	2011-10-05	NO	YES	-26078	MALE	[Not Available]	[Not Available]	WHITE	NOT HISPANIC OR LATINO	No	No	[Not Available]	[Not Available]	[Not Available]	[Not Available]	[Not Available]	[Not Available]	[Not Available]	TUMOR FREE	Dead	[Not Available]	254	[Not Available]	[Not Available]	[Not Available]	Steel	[Not Available]	[Not Available]	[Not Available]	[Not Available]	[Not Available]	[Not Available]	[Not Available]	[Not Available]	[Not Available]	[Not Available]	[Not Available]	[Not Available]	Non-Papillary	2009	71	Other method, specify:	cystoscopy	6th	T2b	[Not Available]	N0	YES
be8b3f36-aaa1-4302-b28e-de1996faceaf	TCGA-BT-A20X	2011-10-05	NO	YES	-20519	MALE	[Not Available]	[Not Available]	WHITE	NOT HISPANIC OR LATINO	No	No	[Not Available]	[Not Available]	[Not Available]	[Not Available]	[Not Available]	[Not Available]	[Not Available]	WITH TUMOR	Dead	[Not Available]	251	disability	construction worker	[Not Available]	[Not Available]	[Not Available]	[Not Available]	[Not Available]	[Not Available]	[Not Available]	[Not Available]	[Not Available]	[Not Available]	[Not Available]	[Not Available]	[Not Available]	[Not Available]	Non-Papillary	2009	56	Endoscopic Biopsy	[Not Applicable]	6th	T4a	[Not Available]	N2	YES
797A71EE-372D-41E5-AEEE-5AB3C4661110	TCGA-BT-A2LA	2012-03-22	YES	NO	-20032	MALE	[Not Available]	95	WHITE	NOT HISPANIC OR LATINO	No	No	[Not Available]	[Not Available]	[Not Available]	[Not Available]	[Not Available]	[Not Available]	[Not Available]	TUMOR FREE	Alive	180	[Not Applicable]	Not known	[Not Available]	[Not Available]	[Not Available]	[Not Available]	3	[Not Available]	[Not Available]	40	Mother|Father	Colon|Melanoma	[Not Available]	[Not Available]	[Not Available]	[Not Available]	[Not Available]	Non-Papillary	2010	54	Other method, specify:	Radical Cystoprostatectomy	7th	T3a	NO	N0	YES
932BCDD4-5145-49E8-9A95-8A546396F572	TCGA-BT-A3PH	2012-07-05	YES	NO	-28030	MALE	[Not Available]	[Not Available]	WHITE	NOT HISPANIC OR LATINO	No	No	NO	[Not Applicable]	[Not Applicable]	[Not Applicable]	[Not Applicable]	[Not Applicable]	[Not Applicable]	WITH TUMOR	Dead	[Not Available]	142	[Not Available]	[Not Available]	[Not Available]	[Not Available]	[Not Available]	1	[Not Available]	[Not Available]	[Not Available]	[Not Available]	[Not Available]	NO	NO	Progressive Disease	[Not Available]	[Not Available]	Non-Papillary	2010	76	Endoscopic Biopsy	[Not Applicable]	7th	T3b	YES	N2	YES
B9808EF9-E917-45F9-9E0F-B86F7834B5FF	TCGA-BT-A42C	2013-01-10	YES	NO	-23584	MALE	152	59	WHITE	NOT HISPANIC OR LATINO	Yes	No	YES	Bacillus Calmette-Guerin (BCG)	[Not Available]	[Not Available]	[Unknown]	YES	[Not Available]	TUMOR FREE	Alive	421	[Not Applicable]	[Not Available]	[Not Available]	[Not Available]	[Not Available]	[Not Available]	2	[Not Available]	[Not Available]	132	[Not Available]	[Not Available]	NO	NO	Complete Remission/Response	[Not Available]	[Not Available]	Papillary	2011	64	[Not Available]	[Not Applicable]	7th	[Not Available]	NO	N0	YES
8D434CFB-2414-4D93-BF79-7B957BF040DB	TCGA-BT-A42E	2013-01-10	YES	NO	-27045	MALE	170	83	WHITE	NOT HISPANIC OR LATINO	No	No	NO	[Not Applicable]	[Not Applicable]	[Not Applicable]	[Not Applicable]	[Not Applicable]	[Not Applicable]	TUMOR FREE	Alive	304	[Not Applicable]	Retired	[Not Available]	[Not Available]	Port Authority Transit	[Not Available]	5	[Not Available]	[Not Available]	50	[Not Available]	[Not Available]	NO	YES	Complete Remission/Response	[Not Available]	[Not Available]	Non-Papillary	2012	74	[Not Available]	[Not Applicable]	7th	T3a	YES	N0	YES
DA98BE9D-7ACF-43CE-AA24-38D1D2604506	TCGA-BT-A42F	2013-01-10	YES	NO	-23713	MALE	180	102	WHITE	NOT HISPANIC OR LATINO	No	No	NO	[Not Applicable]	[Not Applicable]	[Not Applicable]	[Not Applicable]	[Not Applicable]	[Not Applicable]	TUMOR FREE	Alive	380	[Not Applicable]	[Not Available]	[Not Available]	[Not Available]	[Not Available]	[Not Available]	3	[Not Available]	1971	[Not Available]	[Not Available]	[Not Available]	NO	NO	Complete Remission/Response	[Not Available]	[Not Available]	Non-Papillary	2011	64	Transurethral resection (TURBT)	[Not Applicable]	7th	T4a	YES	N1	YES
05935f1d-77c2-46ca-b87a-7a84bce38afd	TCGA-C4-A0EZ	2010-08-19	NO	YES	-25202	FEMALE	169	76	[Not Available]	[Not Available]	Yes	No	[Not Available]	[Not Available]	[Not Available]	[Not Available]	[Not Available]	[Not Available]	[Not Available]	WITH TUMOR	Dead	[Not Available]	273	[Not Available]	[Not Available]	[Not Available]	[Not Available]	[Not Available]	2	29	[Not Available]	34	[Not Available]	[Not Available]	[Not Available]	[Not Available]	[Not Available]	[Not Available]	[Not Available]	Non-Papillary	2006	69	Other method, specify:	surgical resection	5th	T3a	[Not Available]	N1	[Not Available]
679a6869-2ce9-4472-8db1-8869e2c1a440	TCGA-CU-A0YN	2011-01-05	NO	YES	-21927	MALE	178	67.4	WHITE	NOT HISPANIC OR LATINO	No	No	[Not Available]	[Not Available]	[Not Available]	[Not Available]	[Not Available]	[Not Available]	[Not Available]	[Not Available]	Dead	[Not Available]	393	Landscaper	Landscaper	[Not Available]	Self-employed	[Not Available]	2	[Not Available]	[Not Available]	40	[Not Available]	[Not Available]	[Not Available]	[Not Available]	[Not Available]	[Not Available]	[Not Available]	Non-Papillary	2005	60	Transurethral resection (TURBT)	[Not Applicable]	6th	T3a	[Not Available]	N0	[Not Available]
4a9ef220-922c-49cf-bbed-d173b214ed31	TCGA-CU-A0YO	2011-04-07	NO	YES	-30817	MALE	[Not Available]	[Not Available]	WHITE	NOT HISPANIC OR LATINO	Yes	No	[Not Available]	[Not Available]	[Not Available]	[Not Available]	[Not Available]	[Not Available]	[Not Available]	WITH TUMOR	Dead	[Not Available]	149	[Not Available]	[Not Available]	[Not Available]	[Not Available]	[Not Available]	3	[Not Available]	1959	[Not Available]	Father	Lung/Bronchus	[Not Available]	[Not Available]	[Not Available]	[Not Available]	[Not Available]	Non-Papillary	2009	84	Other method, specify:	cystoprostatectomy	6th	T3a	YES	N2	YES
811b3950-36e7-485f-bc48-aca1eee2ddef	TCGA-CU-A0YR	2011-01-05	NO	YES	-30674	MALE	177.8	75.4	WHITE	NOT HISPANIC OR LATINO	No	No	[Not Available]	[Not Available]	[Not Available]	[Not Available]	[Not Available]	[Not Available]	[Not Available]	WITH TUMOR	Alive	219	[Not Applicable]	[Not Available]	Textile Industry Factory Worker	Yes	Textiles	[Not Available]	3	[Not Available]	1950	12	Brother|Brother	Bladder|Prostate	[Not Available]	[Not Available]	[Not Available]	[Not Available]	[Not Available]	Non-Papillary	2010	83	Transurethral resection (TURBT)	[Not Applicable]	[Not Available]	T2	YES	N2	[Not Available]
087A7F70-2FA8-4A16-B130-4DF10A70C662	TCGA-CU-A3YL	2012-09-24	YES	NO	-24524	MALE	179	93	WHITE	NOT HISPANIC OR LATINO	No	No	NO	[Not Applicable]	[Not Applicable]	[Not Applicable]	[Not Applicable]	[Not Applicable]	[Not Applicable]	TUMOR FREE	Alive	247	[Not Applicable]	Retired	Machinist	[Not Available]	[Not Available]	[Not Available]	5	[Not Available]	[Not Available]	25	[Not Available]	[Not Available]	NO	YES	Complete Remission/Response	[Not Available]	[Not Available]	Papillary	2011	67	Transurethral resection (TURBT)	[Not Applicable]	7th	T4a	NO	N0	YES
7A7FCDD3-CCE9-47CF-A26F-CC6FF34ECD9A	TCGA-CU-A5W6	2013-05-20	YES	NO	-25706	MALE	175	81	WHITE	NOT HISPANIC OR LATINO	No	No	NO	[Not Applicable]	[Not Applicable]	[Not Applicable]	[Not Applicable]	[Not Applicable]	[Not Applicable]	TUMOR FREE	Dead	[Not Available]	56	Retired	Sales	[Not Available]	Construction Equipment	[Not Available]	2	20	[Not Available]	37	Mother	Breast-Fem	NO	NO	Complete Remission/Response	[Not Available]	[Not Available]	Non-Papillary	2012	70	Other method, specify:	TURP	7th	T4a	YES	N0	YES
AE080E88-82DA-480C-BD13-AE214DA0463C	TCGA-CU-A72E	2013-12-09	YES	NO	-27963	MALE	180	137	WHITE	NOT HISPANIC OR LATINO	Yes	Yes	YES	Bacillus Calmette-Guerin (BCG)	YES	NO	YES	NO	[Not Available]	[Unknown]	Alive	284	[Not Applicable]	Retired	road maintenance worker	[Not Available]	State Highway Commission	[Not Available]	3	15	1985	68	Mother|Brother	Head/Face/Neck|Lung/Bronchus	NO	NO	Partial Remission/Response	[Not Available]	[Not Available]	Non-Papillary	2013	76	Transurethral resection (TURBT)	[Not Applicable]	7th	T3b	YES	N2	YES
904a8757-e0c5-41ef-b583-c8f170caaac1	TCGA-DK-A1A5	2011-04-11	YES	NO	-29111	MALE	165	60	WHITE	NOT HISPANIC OR LATINO	Yes	No	[Not Available]	[Not Available]	[Not Available]	[Not Available]	[Not Available]	[Not Available]	[Not Available]	TUMOR FREE	Dead	[Not Available]	65	Investment manager and economist	Economist	None	Economics	[Not Available]	3	38	1978	20	Sister	Melanoma	[Not Available]	[Not Available]	[Not Available]	[Not Available]	1	Non-Papillary	2010	79	Transurethral resection (TURBT)	[Not Applicable]	6th	T2b	YES	N0	YES
9c274536-3ca1-4f0e-93a8-1688074d862f	TCGA-DK-A1A6	2011-04-11	NO	YES	-19554	MALE	173	97.91	WHITE	[Not Available]	No	No	[Not Available]	[Not Available]	[Not Available]	[Not Available]	[Not Available]	[Not Available]	[Not Available]	TUMOR FREE	Alive	955	[Not Applicable]	Computer Analyst	Computer Analyst	None	Information Technology	[Not Available]	4	22	2007	60	Mother	Liver-Primary-NOS	[Not Available]	[Not Available]	[Not Available]	[Not Available]	[Not Available]	Non-Papillary	2008	53	Transurethral resection (TURBT)	[Not Applicable]	6th	T2a	YES	N1	YES
3ed614e7-f356-4d87-985b-d3bbbae3bb40	TCGA-DK-A1A7	2011-04-12	YES	NO	-24499	FEMALE	148	48	WHITE	NOT HISPANIC OR LATINO	No	No	[Not Available]	[Not Available]	[Not Available]	[Not Available]	[Not Available]	[Not Available]	[Not Available]	WITH TUMOR	Alive	273	[Not Applicable]	Retired	Retail Sales/Business Owner	None	Business/Sales	[Not Available]	1	[Not Available]	[Not Available]	[Not Available]	Sister|Brother	Breast-Fem|Lymphoma	[Not Available]	[Not Available]	[Not Available]	[Not Available]	[Not Available]	Non-Papillary	2010	67	Transurethral resection (TURBT)	[Not Applicable]	6th	T3	YES	N2	YES
56d8a1b8-1268-4362-a7f1-77b76fbf1b59	TCGA-DK-A1AA	2011-04-12	YES	NO	-21093	MALE	179	104.3	WHITE	NOT HISPANIC OR LATINO	Yes	No	[Not Available]	[Not Available]	[Not Available]	[Not Available]	[Not Available]	[Not Available]	[Not Available]	TUMOR FREE	Alive	214	[Not Applicable]	Emergency Medicine Physician	Physician	None	Health Care	[Not Available]	3	[Not Available]	1980	20	Father|Grandfather|Sister|Child	Prostate|Colon|Rectum|Lung/Bronchus|Melanoma	[Not Available]	[Not Available]	[Not Available]	[Not Available]	[Not Available]	Papillary	2010	57	Transurethral resection (TURBT)	[Not Applicable]	6th	T3	[Not Available]	N0	YES
f027d254-ec01-4882-a8a7-964ae90b7d49	TCGA-DK-A1AB	2011-04-12	YES	NO	-27126	FEMALE	162	89	WHITE	NOT HISPANIC OR LATINO	No	No	[Not Available]	[Not Available]	[Not Available]	[Not Available]	[Not Available]	[Not Available]	[Not Available]	[Not Available]	Alive	271	[Not Applicable]	Retired	Teacher	None	Education	[Not Available]	3	[Not Available]	1995	[Not Available]	Mother|Father	Liver-Primary-NOS|Pancreas	[Not Available]	[Not Available]	[Not Available]	[Not Available]	[Not Available]	Non-Papillary	2010	74	Endoscopic Biopsy	[Not Applicable]	6th	T4a	YES	N2	YES
36c14e9d-1863-4c55-bbbb-f8c9dd418932	TCGA-DK-A1AC	2011-04-13	NO	YES	-26307	MALE	167	76.5	WHITE	[Not Available]	Yes	No	[Not Available]	[Not Available]	[Not Available]	[Not Available]	[Not Available]	[Not Available]	[Not Available]	TUMOR FREE	Alive	3617	[Not Applicable]	Retired	Accountant	None	[Not Available]	[Not Available]	4	20	1996	20	Brother	Kidney-except Pelvis	[Not Available]	[Not Available]	[Not Available]	[Not Available]	[Not Available]	Non-Papillary	2000	72	Endoscopic Biopsy	[Not Applicable]	6th	T3b	[Not Available]	N0	YES
88a521ce-a5e9-4c6f-83d4-ec36a62fedb6	TCGA-DK-A1AD	2011-04-13	NO	YES	-25317	MALE	176	80.7	WHITE	[Not Available]	No	No	[Not Available]	[Not Available]	[Not Available]	[Not Available]	[Not Available]	[Not Available]	[Not Available]	TUMOR FREE	Alive	3056	[Not Applicable]	Retired	Advertising Sales	None	Advertising	[Not Available]	[Not Available]	[Not Available]	[Not Available]	[Not Available]	Sister|Brother|Brother	Bladder|Prostate|Esophagus	[Not Available]	[Not Available]	[Not Available]	[Not Available]	[Not Available]	Non-Papillary	2002	69	Transurethral resection (TURBT)	[Not Applicable]	5th	T3b	NO	N2	YES
493a4ff2-37a5-4b79-928d-83dbfe534556	TCGA-DK-A1AE	2011-04-13	YES	NO	-30707	MALE	173	62.5	WHITE	NOT HISPANIC OR LATINO	No	No	[Not Available]	[Not Available]	[Not Available]	[Not Available]	[Not Available]	[Not Available]	[Not Available]	WITH TUMOR	Alive	218	[Not Applicable]	Retired	[Unknown]	None	Advertiser	[Not Available]	3	24	1970	10	Sister	Bladder	[Not Available]	[Not Available]	[Not Available]	[Not Available]	[Not Available]	Non-Papillary	2010	84	Endoscopic Biopsy	[Not Applicable]	6th	T3	YES	N0	YES
f8c0a69c-df53-4a0a-a30e-4424c0ce3dd5	TCGA-DK-A1AG	2011-04-13	YES	NO	-24095	MALE	190	94	WHITE	NOT HISPANIC OR LATINO	No	No	[Not Available]	[Not Available]	[Not Available]	[Not Available]	[Not Available]	[Not Available]	[Not Available]	TUMOR FREE	Alive	202	[Not Applicable]	Consultant	Consultant	None	[Not Available]	[Not Available]	1	[Not Available]	[Not Available]	[Not Available]	Sister|Brother	Bladder|Bladder	[Not Available]	[Not Available]	[Not Available]	[Not Available]	[Not Available]	Papillary	2010	65	Transurethral resection (TURBT)	[Not Applicable]	6th	T3	[Not Available]	N0	YES
036B9681-AB58-4734-A8FD-E0D5D078BF5A	TCGA-DK-A2I1	2011-11-22	YES	NO	-26726	FEMALE	149	71.5	WHITE	NOT HISPANIC OR LATINO	No	No	[Not Available]	[Not Available]	[Not Available]	[Not Available]	[Not Available]	[Not Available]	[Not Available]	TUMOR FREE	Alive	322	[Not Applicable]	Housewife	[Not Available]	[Not Available]	[Not Available]	[Not Available]	1	[Not Available]	[Not Available]	[Not Available]	[Not Available]	[Not Available]	[Not Available]	[Not Available]	[Not Available]	[Not Available]	[Not Available]	Papillary	2010	73	Transurethral resection (TURBT)	[Not Applicable]	6th	T2b	YES	N0	YES
234086DD-5A74-4FF1-94AB-BAD43EE69D5C	TCGA-DK-A2I2	2011-11-22	YES	NO	-23116	FEMALE	159	75	WHITE	NOT HISPANIC OR LATINO	No	No	[Not Available]	[Not Available]	[Not Available]	[Not Available]	[Not Available]	[Not Available]	[Not Available]	WITH TUMOR	Dead	[Not Available]	237	Housewife	[Not Available]	[Not Available]	[Not Available]	[Not Available]	4	[Not Available]	2010	[Not Available]	Mother	Breast-Fem	[Not Available]	[Not Available]	[Not Available]	[Not Available]	1	Non-Papillary	2010	63	Endoscopic Biopsy	[Not Applicable]	6th	T3	YES	N3	YES
5C4AEBEB-FB6F-4D66-B24A-89EF20DE971E	TCGA-DK-A2I4	2012-03-10	NO	YES	-29037	MALE	181	104	WHITE	NOT HISPANIC OR LATINO	No	No	[Not Available]	[Not Available]	[Not Available]	[Not Available]	[Not Available]	[Not Available]	[Not Available]	TUMOR FREE	Alive	3767	[Not Applicable]	Retired	Data Technician	[Not Available]	[Not Available]	[Not Available]	3	[Not Available]	[Not Available]	[Not Available]	Mother	CNS	[Not Available]	[Not Available]	[Not Available]	[Not Available]	[Not Available]	Papillary	2001	79	Transurethral resection (TURBT)	[Not Applicable]	6th	T3b	[Not Available]	N0	YES
DE810AF0-4C18-4E8F-9836-F8ABC425E3EB	TCGA-DK-A2I6	2011-11-22	NO	YES	-29789	MALE	178	88.5	WHITE	NOT HISPANIC OR LATINO	Yes	No	[Not Available]	[Not Available]	[Not Available]	[Not Available]	[Not Available]	[Not Available]	[Not Available]	TUMOR FREE	Alive	2292	[Not Applicable]	Retired	Maintenance & Repair	Unspecified chemicals & solvents	Maintenance/Repair	[Not Available]	3	[Not Available]	1975	16	Sister|Brother|Brother	Lung/Bronchus|Lung/Bronchus|Colon	[Not Available]	[Not Available]	[Not Available]	[Not Available]	[Not Available]	Non-Papillary	2005	81	Transurethral resection (TURBT)	[Not Applicable]	6th	T2b	YES	N1	YES
41B59716-116F-4942-8B63-409870A87E26	TCGA-DK-A3IM	2012-03-12	YES	NO	-28106	MALE	174.6	92.1	WHITE	NOT HISPANIC OR LATINO	No	No	[Not Available]	[Not Available]	[Not Available]	[Not Available]	[Not Available]	[Not Available]	[Not Available]	WITH TUMOR	Alive	238	[Not Applicable]	Retired	Businessman	[Not Available]	Business	[Not Available]	3	19	1961	8	Child	Leukemia-NOS	[Not Available]	[Not Available]	[Not Available]	[Not Available]	[Not Available]	Papillary	2011	76	Endoscopic Biopsy	[Not Applicable]	6th	T3	[Not Available]	N0	YES
FC0032DB-B6D8-4DA3-BD1B-BEEC4196ABF0	TCGA-DK-A3IN	2012-03-12	YES	NO	-26562	MALE	182.5	107.5	WHITE	NOT HISPANIC OR LATINO	Yes	No	[Not Available]	[Not Available]	[Not Available]	[Not Available]	[Not Available]	[Not Available]	[Not Available]	TUMOR FREE	Dead	[Not Available]	250	Mechanic	Mechanic	[Not Available]	[Not Available]	49	3	[Not Available]	1986	40	Brother|Brother	GI|Colon	[Not Available]	[Not Available]	[Not Available]	80	[Not Available]	Papillary	2011	72	Transurethral resection (TURBT)	[Not Applicable]	7th	T4a	[Not Available]	N0	YES
E44F60EC-66C4-45A2-A003-0A1FAF1D6E03	TCGA-DK-A3IQ	2012-03-12	YES	NO	-27194	MALE	173	75.4	WHITE	NOT HISPANIC OR LATINO	Yes	No	[Not Available]	[Not Available]	[Not Available]	[Not Available]	[Not Available]	[Not Available]	[Not Available]	WITH TUMOR	Alive	319	[Not Applicable]	Retired	Real Estate Developer	[Not Available]	Real Estate	[Not Available]	3	[Not Available]	[Not Available]	40	Mother|Father|Brother	Breast-Fem|Lung/Bronchus|Colon|Kidney-except Pelvis|Multiple Myeloma	[Not Available]	[Not Available]	[Not Available]	[Not Available]	[Not Available]	Papillary	2011	74	Transurethral resection (TURBT)	[Not Applicable]	6th	T3	[Not Available]	N0	YES
9F75CC89-CC3F-4AE9-973D-DA37C6417BFC	TCGA-DK-A3IS	2012-03-13	NO	YES	-25098	MALE	187	83.5	WHITE	NOT HISPANIC OR LATINO	Yes	No	[Not Available]	[Not Available]	[Not Available]	[Not Available]	[Not Available]	[Not Available]	[Not Available]	TUMOR FREE	Alive	1151	[Not Applicable]	Retired	Hematologist/Oncologist	None Reported	Medicine	[Not Available]	3	[Not Available]	[Not Available]	[Not Available]	[Not Available]	[Not Available]	[Not Available]	[Not Available]	[Not Available]	[Not Available]	[Not Available]	Papillary	2008	68	Transurethral resection (TURBT)	[Not Applicable]	6th	T2a	[Not Available]	N0	YES
F093F043-EFD4-4CBA-A87F-8CBB5C1ACD9E	TCGA-DK-A3IU	2012-03-10	YES	NO	-21369	MALE	175.3	96.5	WHITE	NOT HISPANIC OR LATINO	Yes	No	[Not Available]	[Not Available]	[Not Available]	[Not Available]	[Not Available]	[Not Available]	[Not Available]	TUMOR FREE	Alive	352	[Not Applicable]	[Not Available]	Construction	[Not Available]	Construction	[Not Available]	4	21	2003	60	Father|Mother	Prostate|Leukemia-NOS	[Not Available]	[Not Available]	[Not Available]	[Not Available]	[Not Available]	[Not Available]	2011	58	Endoscopic Biopsy	[Not Applicable]	6th	T2b	[Not Available]	N0	[Not Available]
F953DC5D-58BF-4936-B9FE-74B45E8C00E5	TCGA-DK-A3IV	2012-03-12	YES	NO	-22237	MALE	172	85.4	WHITE	NOT HISPANIC OR LATINO	Yes	No	[Not Available]	[Not Available]	[Not Available]	[Not Available]	[Not Available]	[Not Available]	[Not Available]	WITH TUMOR	Dead	[Not Available]	294	Retired	Carpenter	[Not Available]	Electric	[Not Available]	4	[Not Available]	2009	80	Brother|Sister	Prostate|Lung/Bronchus	[Not Available]	[Not Available]	[Not Available]	80	[Not Available]	Non-Papillary	2011	60	Transurethral resection (TURBT)	[Not Applicable]	6th	[Not Available]	[Not Available]	NX	NO
2AB0FB7B-AD2A-403D-9411-712974CCD878	TCGA-DK-A3WW	2012-08-31	YES	NO	-20909	MALE	186	85	WHITE	NOT HISPANIC OR LATINO	No	No	NO	[Not Applicable]	[Not Applicable]	[Not Applicable]	[Not Applicable]	[Not Applicable]	[Not Applicable]	TUMOR FREE	Alive	252	[Not Applicable]	Attorney	Attorney	None Reported	Legal field	[Not Available]	1	[Not Available]	[Not Available]	[Not Available]	[Not Available]	[Not Available]	NO	YES	Complete Remission/Response	[Not Evaluated]	[Not Evaluated]	Papillary	2011	57	Transurethral resection (TURBT)	[Not Applicable]	7th	T3	NO	N0	YES
D63C186D-ADD6-492E-8250-E83F46D39D00	TCGA-DK-A3WX	2012-08-31	YES	NO	-24553	FEMALE	158	70	WHITE	NOT HISPANIC OR LATINO	No	No	NO	[Not Applicable]	[Not Applicable]	[Not Applicable]	[Not Applicable]	[Not Applicable]	[Not Applicable]	WITH TUMOR	Dead	[Not Available]	321	[Unknown]	[Unknown]	Brief asbestos exposure from office	Education	[Not Available]	3	[Not Available]	1990	30	Mother|[Not Available]|[Not Available]	Breast-Fem|Uterine|Bladder|Lung/Bronchus	NO	YES	Progressive Disease	90	[Not Available]	Non-Papillary	2011	67	Transurethral resection (TURBT)	[Not Applicable]	6th	T3	YES	N0	YES
9BB5D187-033E-4E86-A76E-E1A6D20488F7	TCGA-DK-A3WY	2012-08-31	NO	YES	-24536	FEMALE	155	67	WHITE	NOT HISPANIC OR LATINO	No	No	NO	[Not Applicable]	[Not Applicable]	[Not Applicable]	[Not Applicable]	[Not Applicable]	[Not Applicable]	TUMOR FREE	Alive	3989	[Not Applicable]	[Not Available]	Administrative Assistant	None Reported	Education	[Not Available]	1	[Not Available]	[Not Available]	[Not Available]	[Not Available]	[Not Available]	NO	YES	Complete Remission/Response	[Not Evaluated]	[Not Evaluated]	Non-Papillary	2001	67	Transurethral resection (TURBT)	[Not Applicable]	5th	T3	NO	N0	YES
6BDDAFDE-7004-49B6-80CF-8081CD4B7D44	TCGA-DK-A3X1	2012-08-31	YES	NO	-28757	FEMALE	[Not Available]	[Not Available]	WHITE	NOT HISPANIC OR LATINO	Yes	No	YES	Bacillus Calmette-Guerin (BCG)	NO	NO	YES	YES	[Not Available]	TUMOR FREE	Alive	1248	[Not Applicable]	Volunteer	Bookkeeper	None reported	[Not Available]	[Not Available]	3	[Not Available]	1950	20	Father	Lung/Bronchus	NO	NO	Complete Remission/Response	[Not Evaluated]	[Not Evaluated]	Non-Papillary	2009	78	Endoscopic Biopsy	[Not Applicable]	6th	T3	NO	N0	YES
40551D53-388B-4067-9341-76E94D023703	TCGA-DK-A3X2	2012-08-31	YES	NO	-31160	MALE	[Not Available]	[Not Available]	WHITE	NOT HISPANIC OR LATINO	Yes	No	YES	Bacillus Calmette-Guerin (BCG)	NO	YES	NO	NO	8	WITH TUMOR	Dead	[Not Available]	547	Retired	Naval Officer, Post office worker	None Reported	Navy, Post Office	20	3	[Not Available]	1960	40	Mother|Brother|Sister	Colon|Kidney-except Pelvis|Ovary-NOS	NO	NO	Complete Remission/Response	70	[Not Available]	Papillary	2010	85	Transurethral resection (TURBT)	[Not Applicable]	6th	T3	YES	N2	[Not Available]
B41DF0B0-572E-4DDB-9F1D-1B69DD1AD290	TCGA-DK-A6AV	2013-09-06	YES	NO	-30089	FEMALE	152	55	ASIAN	NOT HISPANIC OR LATINO	No	No	NO	[Not Applicable]	[Not Applicable]	[Not Applicable]	[Not Applicable]	[Not Applicable]	[Not Applicable]	TUMOR FREE	Alive	1952	[Not Applicable]	Retired	Archivist at historical society	None	[Not Available]	[Not Available]	4	20	2001	12	Brother	Colon	NO	NO	Complete Remission/Response	[Not Evaluated]	[Not Evaluated]	Papillary	2008	82	Transurethral resection (TURBT)	[Not Applicable]	6th	T2a	NO	N0	YES
01C815BA-7BDA-4F7E-865C-0C5776FEBF2C	TCGA-DK-A6AW	2013-09-06	YES	NO	-25644	MALE	173	95	WHITE	NOT HISPANIC OR LATINO	Yes	No	YES	Bacillus Calmette-Guerin (BCG)	NO	[Unknown]	YES	NO	[Not Available]	TUMOR FREE	Alive	1264	[Not Applicable]	Retired	Teacher	None	Education	[Not Available]	4	20	2009	25	[Not Available]	[Not Available]	NO	NO	Complete Remission/Response	[Not Evaluated]	[Not Evaluated]	Non-Papillary	2010	70	Transurethral resection (TURBT)	[Not Applicable]	6th	T2a	NO	N0	YES
73BC18A4-3600-409E-A2B5-E09E2B3F040D	TCGA-DK-A6B0	2013-09-06	NO	YES	-22439	MALE	167	79	WHITE	NOT HISPANIC OR LATINO	No	No	NO	[Not Applicable]	[Not Applicable]	[Not Applicable]	[Not Applicable]	[Not Applicable]	[Not Applicable]	TUMOR FREE	Alive	1966	[Not Applicable]	Construction	Construction	None	Construction	[Not Available]	3	31	1987	20	Sister|Father	Breast-Fem|[Unknown]	NO	NO	Complete Remission/Response	[Not Evaluated]	[Not Evaluated]	Papillary	2007	61	Transurethral resection (TURBT)	[Not Applicable]	6th	T2b	NO	N0	[Not Available]
0D2CD56C-09C6-467D-B3AA-1F7FE0CC60E1	TCGA-DK-A6B1	2013-09-06	YES	NO	-24607	MALE	190	107	WHITE	NOT HISPANIC OR LATINO	Yes	No	YES	Transurethral resection alone	[Not Available]	[Not Available]	[Not Available]	[Not Available]	[Not Available]	TUMOR FREE	Alive	2049	[Not Applicable]	Real Estate	Computers/IT	None	[Not Available]	[Not Available]	1	[Not Available]	[Not Available]	[Not Available]	Grandmother|Brother	Gastric|Prostate	NO	NO	Complete Remission/Response	[Not Evaluated]	[Not Evaluated]	Papillary	2007	67	Transurethral resection (TURBT)	[Not Applicable]	6th	T2a	NO	N0	YES
10C825D7-4E21-43E7-AC95-DDA75FBDAF74	TCGA-DK-A6B2	2013-09-06	YES	NO	-25625	MALE	177	107	WHITE	NOT HISPANIC OR LATINO	Yes	No	NO	[Not Applicable]	[Not Applicable]	[Not Applicable]	[Not Applicable]	[Not Applicable]	[Not Applicable]	WITH TUMOR	Alive	477	[Not Applicable]	Retired	Catering Business	[Not Available]	Food	[Not Available]	2	14	[Not Available]	57	Mother	Breast-Fem	NO	NO	Complete Remission/Response	90	[Not Available]	Non-Papillary	2012	70	Transurethral resection (TURBT)	[Not Applicable]	6th	T3	YES	N1	YES
D5E8D936-40AE-4FD3-B40E-CAC54763D71F	TCGA-DK-A6B5	2013-09-06	YES	NO	-16453	MALE	180	95	WHITE	NOT HISPANIC OR LATINO	Yes	No	YES	Bacillus Calmette-Guerin (BCG)	NO	NO	YES	NO	[Not Available]	TUMOR FREE	Alive	982	[Not Applicable]	Engineer	Engineer	None	[Not Available]	[Not Available]	1	[Not Available]	[Not Available]	[Not Available]	Grandfather|Father	Pancreas|Lung/Bronchus	NO	YES	Complete Remission/Response	90	[Not Available]	Non-Papillary	2010	45	Transurethral resection (TURBT)	[Not Applicable]	6th	T4a	YES	N2	YES
AB6580E4-5DE9-4361-B06A-1D20E5571890	TCGA-DK-A6B6	2013-09-06	YES	NO	-21007	MALE	174	103	WHITE	NOT HISPANIC OR LATINO	No	No	NO	[Not Applicable]	[Not Applicable]	[Not Applicable]	[Not Applicable]	[Not Applicable]	[Not Applicable]	TUMOR FREE	Alive	646	[Not Applicable]	Salesman	Salesman	None	Sales	[Not Available]	3	31	1985	7	Mother|Sister	Colon|CNS	NO	NO	Complete Remission/Response	90	[Not Available]	Papillary	2011	57	Endoscopic Biopsy	[Not Applicable]	6th	[Not Available]	[Not Reported]	NX	[Not Available]
CBE6C328-F7E1-44B2-B4E5-B495F46A7FB7	TCGA-DK-AA6L	2014-05-30	YES	NO	-17635	MALE	174	115	WHITE	NOT HISPANIC OR LATINO	Yes	No	YES	Bacillus Calmette-Guerin (BCG)	NO	NO	YES	NO	[Not Available]	WITH TUMOR	Dead	[Not Available]	1163	Supervisor	Supervisor	[Not Available]	Utility Company	[Not Available]	2	19	[Not Available]	730	[Not Available]	[Not Available]	NO	YES	Progressive Disease	[Not Available]	[Not Available]	Non-Papillary	2010	48	Transurethral resection (TURBT)	[Not Applicable]	7th	T3	[Not Reported]	N1	YES
D8B07FDD-5580-4BCC-9619-B5E0C9F0AA3D	TCGA-DK-AA6M	2014-07-07	YES	NO	-23574	FEMALE	159	75	WHITE	NOT HISPANIC OR LATINO	Yes	No	YES	Bacillus Calmette-Guerin (BCG)	NO	[Not Available]	YES	YES	6	TUMOR FREE	Alive	1301	[Not Applicable]	Retired	Hairdresser	hair dyes and products	[Not Available]	20	[Unknown]	[Not Available]	[Not Available]	[Not Available]	Father	Lung/Bronchus	NO	YES	Partial Remission/Response	80	[Not Available]	Non-Papillary	2010	64	Other method, specify:	cystoscopy	7th	T2	[Not Reported]	N0	NO
4E702CA1-C0E0-4B9C-B9C7-7D7946818561	TCGA-DK-AA6P	2014-07-07	YES	NO	-26560	FEMALE	158	66	WHITE	NOT HISPANIC OR LATINO	No	No	NO	[Not Applicable]	[Not Applicable]	[Not Applicable]	[Not Applicable]	[Not Applicable]	[Not Applicable]	TUMOR FREE	Alive	457	[Not Applicable]	Retired	Bookkeeper	None	Finance	[Not Available]	4	14	2003	30	[Not Available]	[Not Available]	NO	YES	Partial Remission/Response	90	[Not Evaluated]	Papillary	2013	72	Transurethral resection (TURBT)	[Not Applicable]	7th	[Not Available]	[Not Reported]	N0	NO
60419F8C-92C2-4E8F-B2FA-A767D30C9D59	TCGA-DK-AA6Q	2014-07-07	YES	NO	-22314	FEMALE	158	64	WHITE	NOT HISPANIC OR LATINO	No	No	NO	[Not Applicable]	[Not Applicable]	[Not Applicable]	[Not Applicable]	[Not Applicable]	[Not Applicable]	WITH TUMOR	Dead	[Not Available]	413	Medical Secretary	Medical Secretary	None	Medical	[Not Available]	1	[Not Available]	[Not Available]	[Not Available]	Mother	Breast-Fem	NO	NO	Progressive Disease	[Not Available]	[Not Evaluated]	Non-Papillary	2012	61	Transurethral resection (TURBT)	[Not Applicable]	7th	T3	YES	N1	YES
5DB4B168-A6BA-482C-B067-2274EBA96AAD	TCGA-DK-AA6R	2014-07-07	NO	YES	-25196	MALE	174	74	WHITE	NOT HISPANIC OR LATINO	Yes	No	YES	Bacillus Calmette-Guerin (BCG)	NO	NO	YES	YES	[Not Available]	WITH TUMOR	Alive	4684	[Not Applicable]	Retired	Banker	Banker	Finance	37	4	[Not Available]	2001	55	[Not Available]	[Not Available]	NO	YES	Stable Disease	90	[Not Evaluated]	Non-Papillary	2001	68	Transurethral resection (TURBT)	[Not Applicable]	5th	T4	YES	N1	[Not Available]
45EEA556-E97B-4912-8AA9-7E5C709EB52B	TCGA-DK-AA6S	2014-07-07	NO	YES	-22027	MALE	170	100	WHITE	NOT HISPANIC OR LATINO	Yes	No	NO	[Not Applicable]	[Not Applicable]	[Not Applicable]	[Not Applicable]	[Not Applicable]	[Not Applicable]	WITH TUMOR	Alive	4670	[Not Applicable]	Dentist	Dentist	[Not Available]	Medical	[Not Available]	1	[Not Available]	[Not Available]	[Not Available]	[Not Available]	[Not Available]	YES	YES	Complete Remission/Response	90	[Not Evaluated]	Non-Papillary	2000	60	Other method, specify:	cystoscopy	5th	T3b	YES	N0	[Not Available]
F9B55748-605A-4313-BB19-DCF5476590C2	TCGA-DK-AA6T	2014-07-07	YES	NO	-23198	MALE	171	63	WHITE	NOT HISPANIC OR LATINO	No	No	NO	[Not Applicable]	[Not Applicable]	[Not Applicable]	[Not Applicable]	[Not Applicable]	[Not Applicable]	TUMOR FREE	Alive	376	[Not Applicable]	Retired	Doorman	[Not Available]	[Not Available]	[Not Available]	3	15	1993	30	[Not Available]	[Not Available]	YES	YES	[Unknown]	[Not Evaluated]	3	Non-Papillary	2013	63	Transurethral resection (TURBT)	[Not Applicable]	7th	[Not Available]	NO	N0	NO
104C8E20-1B29-4D77-9633-359A35BE48FB	TCGA-DK-AA6U	2014-07-07	YES	NO	-23611	MALE	179	94	WHITE	NOT HISPANIC OR LATINO	No	No	NO	[Not Applicable]	[Not Applicable]	[Not Applicable]	[Not Applicable]	[Not Applicable]	[Not Applicable]	WITH TUMOR	Alive	319	[Not Applicable]	Business Software Engineer	Engineer	Speciality chemical engineer	Engineering	[Not Available]	3	1966	1981	15	Sister	Skin-Squamous cell carcinoma	NO	YES	Complete Remission/Response	90	[Not Evaluated]	Papillary	2013	64	Transurethral resection (TURBT)	[Not Applicable]	7th	[Not Available]	YES	N0	NO
63FA8434-4A6F-4C32-9C5D-89DCC913900B	TCGA-DK-AA6W	2014-07-07	YES	NO	-28853	MALE	180	103	WHITE	NOT HISPANIC OR LATINO	Yes	No	YES	Bacillus Calmette-Guerin (BCG)	NO	NO	YES	YES	[Not Available]	WITH TUMOR	Alive	263	[Not Applicable]	Treasurer at Hospital	Builder	[Not Available]	Building	[Not Available]	1	[Not Available]	[Not Available]	[Not Available]	Father|Mother|Sister	Lung/Bronchus|Leukemia-NOS|Breast-Fem	YES	YES	Stable Disease	80	[Not Evaluated]	Non-Papillary	2013	78	Endoscopic Biopsy	[Not Applicable]	7th	T2	NO	N0	NO
071B350D-8745-4795-8194-A8C6491F0931	TCGA-DK-AA6X	2014-07-07	YES	NO	-23208	MALE	176	93	WHITE	NOT HISPANIC OR LATINO	No	No	NO	[Not Applicable]	[Not Applicable]	[Not Applicable]	[Not Applicable]	[Not Applicable]	[Not Applicable]	TUMOR FREE	Alive	229	[Not Applicable]	Retired	Sales	[Not Available]	[Not Available]	[Not Available]	2	[Not Available]	[Not Available]	[Not Available]	Father|Mother	Multiple Myeloma|Colon	NO	NO	Progressive Disease	[Unknown]	[Unknown]	Papillary	2013	63	Endoscopic Biopsy	[Not Applicable]	7th	[Not Available]	NO	N0	NO
22DBEA93-3E1B-4E1B-BA40-55F08B99E73B	TCGA-DK-AA71	2014-07-07	YES	NO	-25950	MALE	172	68	WHITE	NOT HISPANIC OR LATINO	Yes	No	YES	[Not Available]	[Not Available]	[Not Available]	[Not Available]	[Not Available]	[Not Available]	WITH TUMOR	Alive	415	[Not Applicable]	Telemarking and graphic arts	Telemarketing and graphic arms	none	Media	[Not Available]	1	[Not Available]	[Not Available]	[Not Available]	Mother|Sister	Breast-Fem|Breast-Fem	NO	NO	Stable Disease	[Unknown]	[Unknown]	Papillary	2013	71	Transurethral resection (TURBT)	[Not Applicable]	7th	T2b	YES	N0	YES
0198D8E5-A14B-44EE-B1C4-D248994845AD	TCGA-DK-AA74	2014-07-07	YES	NO	-27730	MALE	174	95	WHITE	NOT HISPANIC OR LATINO	Yes	No	YES	[Not Available]	[Not Available]	[Not Available]	[Not Available]	[Not Available]	[Not Available]	TUMOR FREE	Alive	1323	[Not Applicable]	Retired	Truck Salesman and Fire Fighter	[Not Available]	[Not Available]	[Not Available]	3	16	1984	34	Sister|Mother	Cervix|Breast-Fem	NO	NO	Complete Remission/Response	[Unknown]	[Unknown]	Non-Papillary	2010	75	Endoscopic Biopsy	[Not Applicable]	7th	T3	NO	N0	NO
CEA28EAC-4442-4436-B737-536E45B89989	TCGA-DK-AA75	2014-07-07	YES	NO	-30090	MALE	177	85	WHITE	NOT HISPANIC OR LATINO	No	No	NO	[Not Applicable]	[Not Applicable]	[Not Applicable]	[Not Applicable]	[Not Applicable]	[Not Applicable]	WITH TUMOR	Dead	[Not Available]	340	Retired	[Not Available]	[Not Available]	[Not Available]	[Not Available]	3	13	1973	30	Father|Mother|Sister|Brother	Lung/Bronchus|Lung/Bronchus|Lung/Bronchus|Lung/Bronchus	NO	NO	Stable Disease	80	[Not Available]	Non-Papillary	2013	82	Transurethral resection (TURBT)	[Not Applicable]	7th	T3	YES	N0	NO
D37B0460-EFA4-4CF5-8082-F27FF2CF2F28	TCGA-DK-AA76	2014-07-08	YES	NO	-23542	FEMALE	161	85	WHITE	NOT HISPANIC OR LATINO	No	No	NO	[Not Applicable]	[Not Applicable]	[Not Applicable]	[Not Applicable]	[Not Applicable]	[Not Applicable]	WITH TUMOR	Alive	366	[Not Applicable]	Retired	Reservation Agent	Reservation Agent	Customer Service	[Not Available]	4	[Not Available]	2013	40	[Not Available]	[Not Available]	NO	YES	Complete Remission/Response	90	[Not Available]	Papillary	2013	64	Transurethral resection (TURBT)	[Not Applicable]	7th	[Not Available]	NO	N0	NO
EB4F8C76-08D9-4BA4-846E-969FDED63A87	TCGA-DK-AA77	2014-07-08	YES	NO	-22365	MALE	172	81	WHITE	NOT HISPANIC OR LATINO	No	No	NO	[Not Applicable]	[Not Applicable]	[Not Applicable]	[Not Applicable]	[Not Applicable]	[Not Applicable]	TUMOR FREE	Alive	323	[Not Applicable]	Hotel Business	Hotel Business/Construction	[Not Available]	Hotel Business/Construction	[Not Available]	1	[Not Available]	[Not Available]	[Not Available]	Father	Multiple Myeloma	NO	NO	Stable Disease	[Not Evaluated]	[Not Evaluated]	Papillary	2013	61	[Not Available]	[Not Applicable]	7th	T2a	NO	N0	YES
4107AE6F-502C-4BDC-BF14-E4B3711CBA38	TCGA-E5-A2PC	2011-12-21	NO	YES	-22308	FEMALE	155	65	WHITE	NOT HISPANIC OR LATINO	No	No	[Not Available]	[Not Available]	[Not Available]	[Not Available]	[Not Available]	[Not Available]	[Not Available]	TUMOR FREE	Alive	1108	[Not Applicable]	Disabled	Licensed practical nurse	[Not Available]	Hospital	[Not Available]	4	[Not Available]	2001	[Not Available]	Father	Lung/Bronchus	[Not Available]	[Not Available]	[Not Available]	90	[Not Available]	Non-Papillary	2008	61	Transurethral resection (TURBT)	[Not Applicable]	6th	T2b	[Not Available]	N1	YES
CA6403DD-3BD5-4023-8EA1-9957EC44DBA5	TCGA-E5-A4TZ	2013-08-19	NO	YES	-23566	MALE	184	94	WHITE	NOT HISPANIC OR LATINO	Yes	Yes	YES	Bacillus Calmette-Guerin (BCG)	NO	NO	YES	NO	[Not Available]	WITH TUMOR	Dead	[Not Available]	467	[Unknown]	[Unknown]	[Not Available]	[Unknown]	[Not Available]	4	[Not Available]	2004	85	Mother|Father	Breast-Fem|Liver-Primary-NOS	NO	YES	Progressive Disease	100	[Not Evaluated]	Papillary	2010	64	Transurethral resection (TURBT)	[Not Applicable]	7th	T4b	YES	N2	YES
1C28F311-E0B0-4292-B29A-C6757665A4A4	TCGA-E5-A4U1	2013-08-19	NO	YES	-26305	MALE	172	99	[Unknown]	NOT HISPANIC OR LATINO	No	No	NO	[Not Applicable]	[Not Applicable]	[Not Applicable]	[Not Applicable]	[Not Applicable]	[Not Applicable]	WITH TUMOR	Alive	796	[Not Applicable]	construction	construction	[Unknown]	construction	[Not Available]	4	[Not Available]	1996	[Not Available]	[Not Available]	[Not Available]	NO	YES	Complete Remission/Response	90	[Not Evaluated]	Papillary	2011	72	Transurethral resection (TURBT)	[Not Applicable]	7th	T2b	NO	N0	YES
4B5D873B-BFDA-482E-92A0-BF84C0F9032A	TCGA-FD-A3B3	2012-01-12	YES	NO	-27068	FEMALE	170.18	104.33	WHITE	NOT HISPANIC OR LATINO	No	No	[Not Available]	[Not Available]	[Not Available]	[Not Available]	[Not Available]	[Not Available]	[Not Available]	TUMOR FREE	Alive	268	[Not Applicable]	retired	clerical supervisor in radiology	[Not Available]	[Not Available]	[Not Available]	3	17	1986	32	Sister	Colon	[Not Available]	[Not Available]	[Not Available]	[Not Available]	[Not Available]	Papillary	2011	74	Transurethral resection (TURBT)	[Not Applicable]	7th	T3	NO	N0	YES
899F8D52-4C3A-4371-90EB-1F106001EDDC	TCGA-FD-A3B4	2012-01-13	YES	NO	-20379	FEMALE	160	68	BLACK OR AFRICAN AMERICAN	NOT HISPANIC OR LATINO	No	No	[Not Available]	[Not Available]	[Not Available]	[Not Available]	[Not Available]	[Not Available]	[Not Available]	TUMOR FREE	Alive	253	[Not Applicable]	[Not Available]	[Not Available]	[Not Available]	[Not Available]	[Not Available]	2	25	[Not Available]	30	Sister|Father|Mother|[Not Available]	Breast-Fem|Head/Face/Neck|Leukemia-NOS|Breast-Fem	[Not Available]	[Not Available]	[Not Available]	[Not Available]	[Not Available]	Non-Papillary	2011	55	Transurethral resection (TURBT)	[Not Applicable]	7th	T4a	NO	N0	YES
462D5A6B-9F39-4AAE-A35B-D06A7811D053	TCGA-FD-A3B5	2012-01-12	YES	NO	-31442	MALE	177.8	72.57	BLACK OR AFRICAN AMERICAN	NOT HISPANIC OR LATINO	No	No	[Not Available]	[Not Available]	[Not Available]	[Not Available]	[Not Available]	[Not Available]	[Not Available]	WITH TUMOR	Dead	[Not Available]	272	retired	furnace operator	[Not Available]	[Not Available]	[Not Available]	3	15	1965	25	Sister|Sister	Breast-Fem|NOS	[Not Available]	[Not Available]	[Not Available]	[Not Available]	[Not Available]	Non-Papillary	2011	86	Transurethral resection (TURBT)	[Not Applicable]	7th	T2b	[Not Available]	N1	YES
36054200-3FA4-4541-A25C-47282E4EF88D	TCGA-FD-A3B6	2012-01-12	YES	NO	-27541	MALE	172.72	72.57	WHITE	NOT HISPANIC OR LATINO	Yes	No	[Not Available]	[Not Available]	[Not Available]	[Not Available]	[Not Available]	[Not Available]	[Not Available]	TUMOR FREE	Alive	209	[Not Applicable]	retired	janitor	[Not Available]	[Not Available]	[Not Available]	2	17	[Not Available]	60	[Not Available]	[Not Available]	[Not Available]	[Not Available]	[Not Available]	[Not Available]	[Not Available]	Papillary	2011	75	Transurethral resection (TURBT)	[Not Applicable]	7th	T2b	[Not Available]	N0	YES
EF5DD4B3-B77A-444A-B5B0-C999A5A3D129	TCGA-FD-A3B7	2012-01-12	YES	NO	-24245	MALE	177	59.4	BLACK OR AFRICAN AMERICAN	NOT HISPANIC OR LATINO	No	No	[Not Available]	[Not Available]	[Not Available]	[Not Available]	[Not Available]	[Not Available]	[Not Available]	WITH TUMOR	Dead	[Not Available]	122	retired	cook	[Not Available]	[Not Available]	[Not Available]	4	16	2011	25	[Not Available]	[Not Available]	[Not Available]	[Not Available]	[Not Available]	[Not Available]	[Not Available]	Non-Papillary	2011	66	Transurethral resection (TURBT)	[Not Applicable]	7th	T3a	[Not Available]	N0	YES
537CA5D1-5B26-496F-B7B4-05FEA7B46353	TCGA-FD-A3B8	2012-01-12	YES	NO	-20555	MALE	177.8	92.5	WHITE	HISPANIC OR LATINO	No	No	[Not Available]	[Not Available]	[Not Available]	[Not Available]	[Not Available]	[Not Available]	[Not Available]	TUMOR FREE	Alive	336	[Not Applicable]	construction supervisor	construction	[Not Available]	construction	[Not Available]	4	16	2011	40	[Not Available]	[Not Available]	[Not Available]	[Not Available]	[Not Available]	[Not Available]	[Not Available]	Non-Papillary	2011	56	Transurethral resection (TURBT)	[Not Applicable]	7th	T2b	[Not Available]	N0	YES
A658BECF-3934-49F2-9E74-291DCA61D4BB	TCGA-FD-A3N5	2012-03-21	YES	NO	-25342	MALE	[Not Available]	[Not Available]	BLACK OR AFRICAN AMERICAN	NOT HISPANIC OR LATINO	No	No	[Not Available]	[Not Available]	[Not Available]	[Not Available]	[Not Available]	[Not Available]	[Not Available]	[Not Available]	Alive	272	[Not Applicable]	retired	[Not Available]	[Not Available]	[Not Available]	[Not Available]	3	10	1991	40	Sister	Lung/Bronchus	[Not Available]	[Not Available]	[Not Available]	[Not Available]	[Not Available]	Non-Papillary	2011	69	Transurethral resection (TURBT)	[Not Applicable]	7th	T2b	NO	N0	YES
8C1DD7F7-B74A-4FA2-B6A7-86F0348D2567	TCGA-FD-A3N6	2012-03-21	YES	NO	-15758	FEMALE	170.18	142.88	BLACK OR AFRICAN AMERICAN	NOT HISPANIC OR LATINO	No	No	[Not Available]	[Not Available]	[Not Available]	[Not Available]	[Not Available]	[Not Available]	[Not Available]	TUMOR FREE	Alive	242	[Not Applicable]	activity aid at nursing home	activity aid at nursing home	[Not Available]	nursing home	[Not Available]	4	18	2011	8.25	Father	Prostate	[Not Available]	[Not Available]	[Not Available]	[Not Available]	[Not Available]	Non-Papillary	2011	43	Transurethral resection (TURBT)	[Not Applicable]	7th	T2b	[Not Available]	N0	YES
14917461-DAE4-44CB-909D-42AC45AEF450	TCGA-FD-A3NA	2012-03-21	NO	YES	-21936	MALE	177.8	80.74	WHITE	NOT HISPANIC OR LATINO	Yes	No	[Not Available]	[Not Available]	[Not Available]	[Not Available]	[Not Available]	[Not Available]	[Not Available]	TUMOR FREE	Alive	974	[Not Applicable]	baggage handler	printing	printing chemicals and ink	printing industry	[Not Available]	3	21	1992	45	[Not Available]	[Not Available]	[Not Available]	[Not Available]	[Not Available]	[Not Available]	[Not Available]	Non-Papillary	2009	60	Other method, specify:	CT and cystoscopy	6th	T2b	[Not Available]	N0	YES
6D8D8169-0C1A-4CDB-BE6F-9761C981A369	TCGA-FD-A3SJ	2012-07-11	NO	YES	-21615	MALE	178	79	WHITE	NOT HISPANIC OR LATINO	Yes	No	YES	Bacillus Calmette-Guerin (BCG)	NO	NO	YES	NO	[Not Available]	WITH TUMOR	Dead	[Not Available]	739	electrician	electrician	[Not Available]	electrician	[Not Available]	2	20	[Not Available]	40	[Not Available]	[Not Available]	NO	YES	[Not Applicable]	[Not Available]	[Not Available]	Non-Papillary	2010	59	Transurethral resection (TURBT)	[Not Applicable]	7th	T2b	[Not Reported]	N2	YES
4570B6E2-D430-41CA-AAB1-CE4D14C36463	TCGA-FD-A3SL	2012-07-11	YES	NO	-22020	MALE	183	116	WHITE	NOT HISPANIC OR LATINO	Yes	No	YES	Bacillus Calmette-Guerin (BCG)	NO	NO	YES	YES	[Not Available]	WITH TUMOR	Alive	334	[Not Applicable]	retired	railroad worker	[Not Available]	railroad industry	[Not Available]	1	[Not Available]	[Not Available]	[Not Available]	Father|Mother	Lung/Bronchus|Colon	NO	YES	Progressive Disease	[Not Available]	[Not Available]	Non-Papillary	2011	60	Transurethral resection (TURBT)	[Not Applicable]	7th	T4a	YES	N2	YES
474582F2-8DEC-4FBC-803F-4FD9BA2E0957	TCGA-FD-A3SM	2012-07-16	YES	NO	-25852	MALE	188	98	WHITE	NOT HISPANIC OR LATINO	Yes	No	YES	Transurethral resection alone	[Not Available]	[Not Available]	[Not Available]	[Not Available]	[Not Available]	WITH TUMOR	Alive	186	[Not Applicable]	[Not Available]	[Not Available]	[Not Available]	[Not Available]	[Not Available]	3	16	1996	80	Father	Lung/Bronchus	NO	NO	[Unknown]	[Not Available]	1	Papillary	2011	70	Transurethral resection (TURBT)	[Not Applicable]	7th	T3a	[Not Reported]	N2	YES
0FB043D3-D86B-4CD8-8C01-9E2B3E965BB0	TCGA-FD-A3SN	2012-07-16	YES	NO	-29169	MALE	170	70	WHITE	HISPANIC OR LATINO	No	No	NO	[Not Applicable]	[Not Applicable]	[Not Applicable]	[Not Applicable]	[Not Applicable]	[Not Applicable]	WITH TUMOR	Alive	208	[Not Applicable]	[Not Available]	[Not Available]	[Not Available]	[Not Available]	[Not Available]	3	15	1962	5	Mother|Brother	NOS|Gastric|Lung/Bronchus	NO	NO	Progressive Disease	[Not Available]	1	Papillary	2011	79	Transurethral resection (TURBT)	[Not Applicable]	7th	T3b	[Not Reported]	N0	YES
94809FBF-4895-42C0-A7C6-F39EE1A41F1A	TCGA-FD-A3SO	2012-07-16	YES	NO	-25147	MALE	185	88	WHITE	NOT HISPANIC OR LATINO	No	No	NO	[Not Applicable]	[Not Applicable]	[Not Applicable]	[Not Applicable]	[Not Applicable]	[Not Applicable]	WITH TUMOR	Dead	[Not Available]	168	[Not Available]	[Not Available]	[Not Available]	[Not Available]	[Not Available]	3	11	1984	30	Mother	Colon	NO	YES	Progressive Disease	[Not Available]	[Not Available]	Non-Papillary	2012	68	Transurethral resection (TURBT)	[Not Applicable]	7th	T3a	[Not Reported]	N1	YES
3071CB51-DCF5-41F7-B047-AFC2DCBF0AAF	TCGA-FD-A3SQ	2012-07-16	NO	YES	-22687	MALE	196	89	WHITE	NOT HISPANIC OR LATINO	Yes	No	NO	[Not Applicable]	[Not Applicable]	[Not Applicable]	[Not Applicable]	[Not Applicable]	[Not Applicable]	WITH TUMOR	Dead	[Not Available]	1423	baggage handler at airport	baggage handler at airport	[Not Available]	airline industry	40	4	[Not Available]	2008	60	Mother|Sister	Bladder|Breast-Fem|Breast-Fem	NO	YES	Stable Disease	[Not Available]	[Not Available]	Non-Papillary	2008	62	Transurethral resection (TURBT)	[Not Applicable]	6th	T3a	[Not Reported]	N2	YES
72D6E9AA-4A99-4FC9-A67B-4631E95FB043	TCGA-FD-A3SR	2012-07-16	NO	YES	-24979	MALE	183	103	WHITE	NOT HISPANIC OR LATINO	Yes	No	YES	Transurethral resection alone	[Not Available]	[Not Available]	[Not Available]	[Not Available]	[Not Available]	WITH TUMOR	Dead	[Not Available]	602	retired	truck driver	[Not Available]	truck driver	[Not Available]	4	19	2001	40	[Not Available]	[Not Available]	NO	YES	[Unknown]	[Not Available]	[Not Available]	Non-Papillary	2010	68	Transurethral resection (TURBT)	[Not Applicable]	7th	T4a	YES	N2	YES
3CCCFFEA-BD7D-4548-BB38-FE5EDA630DE6	TCGA-FD-A43N	2012-11-28	YES	NO	-27833	MALE	173	107	WHITE	NOT HISPANIC OR LATINO	No	No	NO	[Not Applicable]	[Not Applicable]	[Not Applicable]	[Not Applicable]	[Not Applicable]	[Not Applicable]	TUMOR FREE	Alive	240	[Not Applicable]	retired	mechanic	[Not Available]	mechanic	[Not Available]	2	20	[Not Available]	112	Brother|Sister	Lung/Bronchus|Liver-Primary-NOS	NO	NO	[Not Applicable]	[Not Available]	[Not Available]	Non-Papillary	2011	76	Transurethral resection (TURBT)	[Not Applicable]	7th	T3a	[Not Reported]	N0	YES
140B83DB-BADD-4B8D-B0F5-0F8C8060A228	TCGA-FD-A43U	2012-11-29	YES	NO	-25841	MALE	183	91	WHITE	NOT HISPANIC OR LATINO	No	No	NO	[Not Applicable]	[Not Applicable]	[Not Applicable]	[Not Applicable]	[Not Applicable]	[Not Applicable]	TUMOR FREE	Alive	208	[Not Applicable]	teacher	teacher	[Not Available]	High School	[Not Available]	3	32	1993	20	[Not Available]	[Not Available]	NO	YES	Complete Remission/Response	[Not Available]	[Not Available]	Non-Papillary	2012	70	Transurethral resection (TURBT)	[Not Applicable]	7th	T4a	[Not Reported]	N2	YES
D349FAE0-DD40-4292-908C-AC86A9938240	TCGA-FD-A43Y	2012-11-28	YES	NO	-23889	MALE	183	107	WHITE	NOT HISPANIC OR LATINO	No	No	NO	[Not Applicable]	[Not Applicable]	[Not Applicable]	[Not Applicable]	[Not Applicable]	[Not Applicable]	TUMOR FREE	Alive	243	[Not Applicable]	lawn care	lawn care	[Not Available]	lawn care	[Not Available]	2	16	[Not Available]	50	Father	Prostate	NO	NO	Complete Remission/Response	[Not Available]	[Not Available]	Non-Papillary	2012	65	Transurethral resection (TURBT)	[Not Applicable]	7th	T4	[Not Available]	N0	YES
DFDAEBD6-E0AB-49D1-9AE9-3A57B3C318B5	TCGA-FD-A5BR	2013-05-01	YES	NO	-20964	MALE	180	121	WHITE	NOT HISPANIC OR LATINO	No	No	NO	[Not Applicable]	[Not Applicable]	[Not Applicable]	[Not Applicable]	[Not Applicable]	[Not Applicable]	TUMOR FREE	Alive	407	[Not Applicable]	manager	manager	[Not Available]	computer services company	[Not Available]	1	[Not Available]	[Not Available]	[Not Available]	[Not Available]	[Not Available]	NO	NO	Complete Remission/Response	[Not Available]	[Not Available]	Non-Papillary	2012	57	Transurethral resection (TURBT)	[Not Applicable]	7th	T2b	[Not Reported]	N0	YES
B581E799-93D1-4F1C-BCB7-7E7AE86A869E	TCGA-FD-A5BS	2013-05-01	YES	NO	-24963	MALE	[Not Available]	[Not Available]	WHITE	NOT HISPANIC OR LATINO	Yes	No	YES	Bacillus Calmette-Guerin (BCG)	NO	NO	YES	NO	[Not Available]	TUMOR FREE	Alive	1130	[Not Applicable]	[Not Available]	[Not Available]	[Not Available]	[Not Available]	[Not Available]	1	[Not Available]	[Not Available]	[Not Available]	[Not Available]	[Not Available]	NO	YES	[Not Applicable]	[Not Available]	[Not Available]	Non-Papillary	2009	68	Transurethral resection (TURBT)	[Not Applicable]	7th	T3b	[Not Reported]	N0	YES
CC2350CA-9220-400D-8B76-CC36D26F68D6	TCGA-FD-A5BT	2013-05-01	YES	NO	-30686	MALE	188	80	WHITE	NOT HISPANIC OR LATINO	Yes	No	YES	Bacillus Calmette-Guerin (BCG)	NO	NO	YES	YES	[Not Available]	TUMOR FREE	Dead	[Not Available]	328	[Not Available]	army/salesman	[Not Available]	army/salesman	[Not Available]	3	[Not Available]	1992	40	[Not Available]	[Not Available]	NO	NO	[Not Applicable]	[Not Available]	[Not Available]	Non-Papillary	2011	84	Transurethral resection (TURBT)	[Not Applicable]	7th	T3b	[Not Reported]	N0	YES
980C7214-F708-4499-818D-F3DE87DC6DE7	TCGA-FD-A5BU	2013-05-01	YES	NO	-27882	FEMALE	167	65	BLACK OR AFRICAN AMERICAN	NOT HISPANIC OR LATINO	No	No	NO	[Not Applicable]	[Not Applicable]	[Not Applicable]	[Not Applicable]	[Not Applicable]	[Not Applicable]	TUMOR FREE	Alive	209	[Not Applicable]	[Not Available]	[Not Available]	[Not Available]	[Not Available]	[Not Available]	2	[Not Available]	[Not Available]	67	Mother	Ovary-NOS	NO	NO	Complete Remission/Response	[Not Available]	[Not Available]	Non-Papillary	2012	76	Transurethral resection (TURBT)	[Not Applicable]	7th	T2b	[Not Reported]	N0	YES
4FA31971-15E2-4C9B-B49A-B3B7096262E4	TCGA-FD-A5BV	2013-05-01	YES	NO	-17501	FEMALE	162	47	WHITE	NOT HISPANIC OR LATINO	No	No	NO	[Not Applicable]	[Not Applicable]	[Not Applicable]	[Not Applicable]	[Not Applicable]	[Not Applicable]	WITH TUMOR	Dead	[Not Available]	163	[Not Available]	[Not Available]	[Not Available]	[Not Available]	[Not Available]	2	[Not Available]	[Not Available]	28	[Not Available]	[Not Available]	NO	NO	Progressive Disease	[Not Available]	[Not Available]	Non-Papillary	2012	47	Transurethral resection (TURBT)	[Not Applicable]	7th	T3b	[Not Reported]	N0	YES
6BD85AE2-9D27-4285-A280-4469DD2A8B0A	TCGA-FD-A5BX	2013-05-02	YES	NO	-30276	MALE	175	104	WHITE	NOT HISPANIC OR LATINO	Yes	No	YES	Transurethral resection alone	[Not Available]	[Not Available]	[Not Available]	[Not Available]	[Not Available]	WITH TUMOR	Dead	[Not Available]	173	[Not Available]	mechanic	[Not Available]	candy factory	[Not Available]	3	[Not Available]	1975	111	[Not Available]	[Not Available]	NO	NO	Progressive Disease	[Not Available]	[Not Available]	Non-Papillary	2012	82	Transurethral resection (TURBT)	[Not Applicable]	7th	T3b	YES	N1	YES
8DA76432-3004-47E5-A474-BD94BD4C0B33	TCGA-FD-A5BY	2013-05-02	YES	NO	-23080	FEMALE	175	73	WHITE	NOT HISPANIC OR LATINO	Yes	No	NO	[Not Applicable]	[Not Applicable]	[Not Applicable]	[Not Applicable]	[Not Applicable]	[Not Applicable]	TUMOR FREE	Alive	208	[Not Applicable]	retired	lawyer	[Not Available]	law	[Not Available]	1	[Not Available]	[Not Available]	[Not Available]	Mother|Brother	Pancreas|Leukemia-NOS	NO	NO	Complete Remission/Response	[Not Available]	[Not Available]	[Discrepancy]	2012	63	Transurethral resection (TURBT)	[Not Applicable]	7th	T3a	[Not Reported]	N0	YES
AC187CD1-A5EF-47DA-88B2-1D4DF27E0E76	TCGA-FD-A5BZ	2013-05-02	NO	YES	-28451	FEMALE	152	61	WHITE	NOT HISPANIC OR LATINO	No	No	NO	[Not Applicable]	[Not Applicable]	[Not Applicable]	[Not Applicable]	[Not Applicable]	[Not Applicable]	WITH TUMOR	Dead	[Not Available]	835	[Not Available]	seamstress	[Not Available]	[Not Available]	[Not Available]	1	[Not Available]	[Not Available]	[Not Available]	[Not Available]	[Not Available]	NO	NO	[Not Applicable]	[Not Available]	[Not Available]	Non-Papillary	2009	77	Transurethral resection (TURBT)	[Not Applicable]	6th	T3a	[Not Reported]	N1	YES
0628E443-3D7F-4A38-9D2A-EBC7F4F7E11D	TCGA-FD-A5C0	2013-05-02	YES	NO	-22500	MALE	186	93	WHITE	NOT HISPANIC OR LATINO	No	No	NO	[Not Applicable]	[Not Applicable]	[Not Applicable]	[Not Applicable]	[Not Applicable]	[Not Applicable]	TUMOR FREE	Alive	209	[Not Applicable]	[Not Available]	[Not Available]	[Not Available]	[Not Available]	[Not Available]	2	[Not Available]	[Not Available]	30	[Not Available]	[Not Available]	NO	YES	Complete Remission/Response	[Not Available]	[Not Available]	Non-Papillary	2012	61	Transurethral resection (TURBT)	[Not Applicable]	7th	T3a	[Not Reported]	N2	YES
070C66FA-EF48-46CB-AF4F-357D2C641118	TCGA-FD-A5C1	2013-05-02	YES	NO	-22505	FEMALE	170	104	WHITE	NOT HISPANIC OR LATINO	Yes	No	YES	Bacillus Calmette-Guerin (BCG)	NO	NO	YES	YES	[Not Available]	TUMOR FREE	Alive	1511	[Not Applicable]	[Not Available]	[Not Available]	[Not Available]	[Not Available]	[Not Available]	1	[Not Available]	[Not Available]	[Not Available]	[Not Available]	[Not Available]	NO	YES	[Not Applicable]	[Not Available]	[Not Available]	Non-Papillary	2009	61	Transurethral resection (TURBT)	[Not Applicable]	7th	T3b	[Not Reported]	N0	YES
741311B6-CB15-498F-932D-CA282E1DB10D	TCGA-FD-A62P	2013-08-21	YES	NO	-27843	MALE	193	110	WHITE	NOT HISPANIC OR LATINO	No	Yes	NO	[Not Applicable]	[Not Applicable]	[Not Applicable]	[Not Applicable]	[Not Applicable]	[Not Applicable]	WITH TUMOR	Dead	[Not Available]	191	[Not Available]	[Not Available]	[Not Available]	[Not Available]	[Not Available]	4	[Not Available]	2006	[Not Available]	[Not Available]	[Not Available]	NO	NO	[Not Applicable]	[Not Available]	[Not Available]	Non-Papillary	2012	76	Transurethral resection (TURBT)	[Not Applicable]	7th	T2b	[Not Available]	N0	YES
05A1402E-5A79-4D54-9430-065844ED1505	TCGA-FD-A62S	2013-08-23	YES	NO	-22000	FEMALE	160	74	BLACK OR AFRICAN AMERICAN	NOT HISPANIC OR LATINO	No	No	NO	[Not Applicable]	[Not Applicable]	[Not Applicable]	[Not Applicable]	[Not Applicable]	[Not Applicable]	TUMOR FREE	Alive	194	[Not Applicable]	[Not Available]	[Not Available]	[Not Available]	[Not Available]	[Not Available]	1	[Not Available]	[Not Available]	[Not Available]	[Not Available]	[Not Available]	NO	NO	Progressive Disease	[Not Available]	[Not Available]	Non-Papillary	2013	60	Transurethral resection (TURBT)	[Not Applicable]	7th	T3b	[Not Available]	N0	YES
FCDA9873-3A93-40B2-913D-4DF1E6A27EFB	TCGA-FD-A6TA	2013-12-05	NO	YES	-21196	MALE	178	86	WHITE	NOT HISPANIC OR LATINO	No	No	NO	[Not Applicable]	[Not Applicable]	[Not Applicable]	[Not Applicable]	[Not Applicable]	[Not Applicable]	TUMOR FREE	Alive	1541	[Not Applicable]	Livestock Industry	Farmer	[Not Available]	[Not Available]	[Not Available]	1	[Not Available]	[Not Available]	[Not Available]	[Not Available]	[Not Available]	NO	YES	Complete Remission/Response	[Not Evaluated]	[Not Evaluated]	Papillary	2009	58	Other method, specify:	cystectomy	7th	T3b	[Not Available]	N2	YES
389D1E21-5B97-4231-A3D7-71FECB918BEB	TCGA-FD-A6TB	2013-12-05	NO	YES	-30185	MALE	170	62	WHITE	NOT HISPANIC OR LATINO	Yes	Yes	YES	Bacillus Calmette-Guerin (BCG)	NO	NO	YES	NO	[Not Available]	TUMOR FREE	Alive	390	[Not Applicable]	Retired	Mechanical Engineer	[Not Available]	[Not Available]	[Not Available]	5	[Not Available]	[Not Available]	30	[Not Available]	[Not Available]	NO	NO	Complete Remission/Response	[Not Available]	[Not Available]	Non-Papillary	2012	82	Transurethral resection (TURBT)	[Not Applicable]	7th	T3a	NO	N0	YES
00D8E96F-F231-4475-9E9F-C1F8AEC28E4E	TCGA-FD-A6TC	2013-12-05	NO	YES	-28963	FEMALE	160	57	WHITE	NOT HISPANIC OR LATINO	Yes	No	NO	[Not Applicable]	[Not Applicable]	[Not Applicable]	[Not Applicable]	[Not Applicable]	[Not Applicable]	TUMOR FREE	Alive	187	[Not Applicable]	Retired	Factory Worker	[Not Available]	[Not Available]	[Not Available]	3	[Not Available]	1993	10	[Not Available]	[Not Available]	NO	YES	[Unknown]	[Not Available]	[Not Available]	Non-Papillary	2013	79	Transurethral resection (TURBT)	[Not Applicable]	7th	T4a	NO	N0	YES
C80E71B3-7C6C-4E16-8446-6DFDA780BC18	TCGA-FD-A6TD	2013-12-05	NO	YES	-28328	MALE	193	148	WHITE	NOT HISPANIC OR LATINO	Yes	No	YES	Transurethral resection alone	[Not Available]	[Not Available]	[Not Available]	[Not Available]	[Not Available]	TUMOR FREE	Alive	204	[Not Applicable]	[Not Available]	[Not Available]	[Not Available]	[Not Available]	[Not Available]	3	[Not Available]	[Not Available]	[Not Available]	[Not Available]	[Not Available]	NO	NO	Complete Remission/Response	[Not Available]	[Not Available]	Non-Papillary	2012	77	Transurethral resection (TURBT)	[Not Applicable]	7th	T3a	NO	N0	YES
65295450-36CD-45A7-A4A6-2D52EE11378F	TCGA-FD-A6TK	2013-12-05	NO	YES	-21942	MALE	156	54	WHITE	NOT HISPANIC OR LATINO	No	No	NO	[Not Applicable]	[Not Applicable]	[Not Applicable]	[Not Applicable]	[Not Applicable]	[Not Applicable]	TUMOR FREE	Alive	330	[Not Applicable]	[Not Available]	[Not Available]	[Not Available]	[Not Available]	[Not Available]	5	[Not Available]	[Not Available]	15	[Not Available]	[Not Available]	NO	NO	Complete Remission/Response	[Not Available]	0	Non-Papillary	2013	60	Transurethral resection (TURBT)	[Not Applicable]	7th	T3a	NO	N0	YES
6B2D63F2-F390-4601-9640-F769F6E91BF4	TCGA-FJ-A3Z7	2012-09-27	YES	NO	-28052	MALE	175	84	WHITE	NOT HISPANIC OR LATINO	Yes	Yes	YES	Bacillus Calmette-Guerin (BCG)	NO	YES	YES	YES	26	TUMOR FREE	Alive	462	[Not Applicable]	Retired	Carpenter	[Not Available]	Healthcare	[Not Available]	1	[Not Available]	[Not Available]	[Not Available]	[Not Available]	[Not Available]	NO	YES	Complete Remission/Response	[Not Available]	0	Non-Papillary	2010	76	Other method, specify:	Radical Cystectomy w/Nodal Dissection	7th	T4a	YES	N2	YES
72FF655F-BB08-40ED-B4C3-E9497D4DA108	TCGA-FJ-A3Z9	2013-02-05	YES	NO	-26515	MALE	183	105	WHITE	NOT HISPANIC OR LATINO	No	No	NO	[Not Applicable]	[Not Applicable]	[Not Applicable]	[Not Applicable]	[Not Applicable]	[Not Applicable]	TUMOR FREE	Alive	217	[Not Applicable]	Disabled	Truck Driver	Oil	Oil Industry	32	4	20	2011	13	[Not Available]	[Not Available]	NO	YES	Complete Remission/Response	[Not Available]	4	Papillary	2012	72	Transurethral resection (TURBT)	[Not Applicable]	7th	TX	NO	N0	YES
BB38805E-2CCC-4169-BA01-34B98ADF5BD0	TCGA-FJ-A871	2014-01-06	YES	NO	-18051	MALE	177	78	WHITE	NOT HISPANIC OR LATINO	No	No	NO	[Not Applicable]	[Not Applicable]	[Not Applicable]	[Not Applicable]	[Not Applicable]	[Not Applicable]	WITH TUMOR	Dead	[Not Available]	272	Rail line worker; Maintenance equiptment operator	Railway Business	Diesel	Railway	[Not Available]	3	18	1982	0.15	[Not Available]	[Not Available]	NO	YES	Progressive Disease	[Not Available]	0	Non-Papillary	2013	49	Transurethral resection (TURBT)	[Not Applicable]	7th	T3b	[Not Available]	NX	NO
CCE62116-3DCD-400D-ADA0-9839CA02466E	TCGA-FT-A3EE	2011-12-21	NO	YES	-29293	FEMALE	162	77	WHITE	NOT HISPANIC OR LATINO	No	No	[Not Available]	[Not Available]	[Not Available]	[Not Available]	[Not Available]	[Not Available]	[Not Available]	TUMOR FREE	Dead	[Not Available]	99	retired	[Not Available]	[Not Available]	[Not Available]	[Not Available]	1	[Not Available]	[Not Available]	[Not Available]	[Not Available]	[Not Available]	[Not Available]	[Not Available]	[Not Available]	[Not Available]	1	Papillary	2011	80	Transurethral resection (TURBT)	[Not Applicable]	7th	T4a	YES	N0	YES
7C698A35-7694-47F0-B681-F08840B95C02	TCGA-FT-A61P	2013-07-22	YES	NO	-28082	MALE	170	88	WHITE	NOT HISPANIC OR LATINO	Yes	No	NO	[Not Applicable]	[Not Applicable]	[Not Applicable]	[Not Applicable]	[Not Applicable]	[Not Applicable]	TUMOR FREE	Alive	197	[Not Applicable]	retired	businessman	[Not Available]	[Not Available]	[Not Available]	3	[Not Available]	1971	4	[Not Available]	[Not Available]	NO	NO	Complete Remission/Response	100	0	Papillary	2013	76	Transurethral resection (TURBT)	[Not Applicable]	7th	T3b	NO	N2	YES
28E25FFB-8B0C-4839-A735-ED7B78E3213A	TCGA-G2-A2EC	2011-10-27	NO	YES	-21215	FEMALE	160	70	BLACK OR AFRICAN AMERICAN	NOT HISPANIC OR LATINO	No	No	[Not Available]	[Not Available]	[Not Available]	[Not Available]	[Not Available]	[Not Available]	[Not Available]	TUMOR FREE	Alive	418	[Not Applicable]	[Not Available]	Drug Distribution Center	[Not Available]	[Not Available]	[Not Available]	4	29	2008	[Not Available]	Brother	Prostate	[Not Available]	[Not Available]	[Not Available]	90	1	Non-Papillary	2010	58	Transurethral resection (TURBT)	[Not Applicable]	2nd	[Not Available]	[Not Available]	N0	NO
2A142731-119C-495D-AD30-EB0B48BACB46	TCGA-G2-A2EF	2011-10-27	NO	YES	-18467	MALE	172.7	73	WHITE	NOT HISPANIC OR LATINO	No	No	[Not Available]	[Not Available]	[Not Available]	[Not Available]	[Not Available]	[Not Available]	[Not Available]	TUMOR FREE	Alive	1518	[Not Applicable]	[Not Available]	Semi-retired retail salesman	[Not Available]	[Not Available]	[Not Available]	2	16	[Not Available]	35	Grandfather	Prostate	[Not Available]	[Not Available]	[Not Available]	90	1	Non-Papillary	2007	50	Transurethral resection (TURBT)	[Not Applicable]	6th	[Not Available]	[Not Available]	N0	NO
C6227D39-D9E8-4E28-9E70-D7F720AB25E4	TCGA-G2-A2EJ	2011-10-27	NO	YES	-20649	FEMALE	152.4	65.3	WHITE	NOT HISPANIC OR LATINO	No	No	[Not Available]	[Not Available]	[Not Available]	[Not Available]	[Not Available]	[Not Available]	[Not Available]	TUMOR FREE	Alive	806	[Not Applicable]	retired factory worker	factory worker	[Not Available]	[Not Available]	[Not Available]	2	27	[Not Available]	20	[Not Available]	[Not Available]	[Not Available]	[Not Available]	[Not Available]	90	1	Non-Papillary	2009	56	Transurethral resection (TURBT)	[Not Applicable]	6th	[Not Available]	[Not Available]	N0	NO
30C7445E-D0C4-4A0F-96A4-27E4259EE10B	TCGA-G2-A2EL	2011-10-27	NO	YES	-28370	MALE	179	89	WHITE	NOT HISPANIC OR LATINO	No	No	[Not Available]	[Not Available]	[Not Available]	[Not Available]	[Not Available]	[Not Available]	[Not Available]	WITH TUMOR	Dead	[Not Available]	819	Retired Mechanical Engineer	Mechanical Engineer for aeronautical industry	[Not Available]	[Not Available]	[Not Available]	3	[Not Available]	1988	40	Father	Head/Face/Neck	[Not Available]	[Not Available]	[Not Available]	80	1	Non-Papillary	2009	77	Transurethral resection (TURBT)	[Not Applicable]	6th	[Not Available]	[Not Available]	N0	NO
98B9AD62-76ED-43E3-91BC-B8F065D79673	TCGA-G2-A2EO	2011-10-27	NO	YES	-25440	MALE	182	89.2	WHITE	NOT HISPANIC OR LATINO	No	No	[Not Available]	[Not Available]	[Not Available]	[Not Available]	[Not Available]	[Not Available]	[Not Available]	TUMOR FREE	Alive	997	[Not Applicable]	Retired Computer Analyst	Computer Analyst	[Not Available]	[Not Available]	[Not Available]	1	[Not Available]	[Not Available]	[Not Available]	Mother|[Not Available]	Liver-Hepatoblastoma|Adrenal Cortical Tumor	[Not Available]	[Not Available]	[Not Available]	90	1	Non-Papillary	2009	69	Transurethral resection (TURBT)	[Not Applicable]	6th	T3a	[Not Available]	N0	NO
72D8EAE8-9EFB-45B2-ACBD-82C6B5732E38	TCGA-G2-A2ES	2011-10-27	NO	YES	-31293	MALE	177	91.9	WHITE	NOT HISPANIC OR LATINO	Yes	No	[Not Available]	[Not Available]	[Not Available]	[Not Available]	[Not Available]	[Not Available]	[Not Available]	TUMOR FREE	Alive	525	[Not Applicable]	Retired Refinery Worker	Refinery Worker	[Not Available]	[Not Available]	[Not Available]	4	[Not Available]	1997	65	[Not Available]	[Not Available]	[Not Available]	[Not Available]	[Not Available]	90	1	Non-Papillary	2009	85	Transurethral resection (TURBT)	[Not Applicable]	6th	T3b	[Not Available]	N0	NO
AF53D51E-0B5C-437F-A1C0-EC5F55C49364	TCGA-G2-A3IB	2012-02-22	NO	YES	-24149	MALE	165	83.6	BLACK OR AFRICAN AMERICAN	NOT HISPANIC OR LATINO	No	No	[Not Available]	[Not Available]	[Not Available]	[Not Available]	[Not Available]	[Not Available]	[Not Available]	WITH TUMOR	Alive	214	[Not Applicable]	Retired	Teaching Assistant	none	[Not Available]	[Not Available]	3	18	1967	[Not Available]	[Not Available]	[Not Available]	[Not Available]	[Not Available]	[Not Available]	90	[Not Available]	Non-Papillary	2008	66	Transurethral resection (TURBT)	[Not Applicable]	6th	[Not Available]	[Not Available]	NX	NO
C65BA2B8-E867-42E8-BBD0-C2CDF5130CFB	TCGA-G2-A3IE	2012-02-22	NO	YES	-18983	MALE	182	98.1	WHITE	NOT HISPANIC OR LATINO	No	No	[Not Available]	[Not Available]	[Not Available]	[Not Available]	[Not Available]	[Not Available]	[Not Available]	WITH TUMOR	Dead	[Not Available]	612	meat packer	[Not Available]	[Not Available]	[Not Available]	[Not Available]	2	15	[Not Available]	1.5	Father	Lung/Bronchus	[Not Available]	[Not Available]	[Not Available]	80	1	Non-Papillary	2007	51	Transurethral resection (TURBT)	[Not Applicable]	6th	[Not Available]	[Not Available]	NX	NO
22424A05-0546-44C2-8AB7-ABB8E49C3363	TCGA-G2-AA3B	2014-07-11	NO	YES	-27646	FEMALE	167	76	WHITE	NOT HISPANIC OR LATINO	No	No	NO	[Not Applicable]	[Not Applicable]	[Not Applicable]	[Not Applicable]	[Not Applicable]	[Not Applicable]	TUMOR FREE	Alive	1602	[Not Applicable]	retired	secretary	[Not Available]	[Not Available]	[Not Available]	3	16	1975	26	[Not Available]	[Not Available]	NO	NO	Complete Remission/Response	[Not Evaluated]	1	Non-Papillary	2009	75	Transurethral resection (TURBT)	[Not Applicable]	6th	T2	YES	N0	YES
E1540865-69C2-4B60-A78E-97D0CE2957DC	TCGA-G2-AA3D	2014-07-11	NO	YES	-22205	MALE	171	107	WHITE	NOT HISPANIC OR LATINO	No	No	NO	[Not Applicable]	[Not Applicable]	[Not Applicable]	[Not Applicable]	[Not Applicable]	[Not Applicable]	TUMOR FREE	Alive	1775	[Not Applicable]	oil field worker	oil field worker	petroleum products	petroleum industry	[Not Available]	3	20	1985	25	Mother	Breast-Fem	NO	YES	Complete Remission/Response	[Not Evaluated]	1	Non-Papillary	2009	60	Transurethral resection (TURBT)	[Not Applicable]	6th	T3	YES	N2	YES
9883C38F-87BF-4421-BFC0-1B1001F8159C	TCGA-G2-AA3F	2014-07-11	YES	NO	-28457	MALE	173	91	WHITE	NOT HISPANIC OR LATINO	No	No	NO	[Not Applicable]	[Not Applicable]	[Not Applicable]	[Not Applicable]	[Not Applicable]	[Not Applicable]	WITH TUMOR	Alive	592	[Not Applicable]	attorney	[Not Available]	[Not Available]	[Not Available]	[Not Available]	3	18	1988	108	Mother	Colon	NO	NO	Partial Remission/Response	[Not Evaluated]	1	Non-Papillary	2012	77	Transurethral resection (TURBT)	[Not Applicable]	7th	T3	YES	N1	YES
5D54C742-5A8E-4C40-8D62-95E75E210AB8	TCGA-GD-A2C5	2011-10-20	YES	NO	-19498	FEMALE	149	54	WHITE	NOT HISPANIC OR LATINO	No	No	[Not Available]	[Not Available]	[Not Available]	[Not Available]	[Not Available]	[Not Available]	[Not Available]	[Not Available]	Alive	235	[Not Applicable]	[Not Available]	[Not Available]	[Not Available]	[Not Available]	[Not Available]	4	[Not Available]	2011	31	Mother	Lung/Bronchus	[Not Available]	[Not Available]	[Not Available]	[Not Available]	[Not Available]	Papillary	2011	53	Transurethral resection (TURBT)	[Not Applicable]	7th	T3a	YES	N2	YES
6C1FFAF7-FDAE-4AB0-8DD1-6738937357BA	TCGA-GD-A76B	2014-01-23	YES	NO	-31571	FEMALE	165	71	WHITE	NOT HISPANIC OR LATINO	No	No	NO	[Not Applicable]	[Not Applicable]	[Not Applicable]	[Not Applicable]	[Not Applicable]	[Not Applicable]	TUMOR FREE	Alive	224	[Not Applicable]	[Not Available]	[Not Available]	[Not Available]	[Not Available]	[Not Available]	1	[Not Available]	[Not Available]	[Not Available]	[Not Available]	[Not Available]	NO	NO	Complete Remission/Response	[Not Evaluated]	[Not Evaluated]	Papillary	2013	86	Transurethral resection (TURBT)	[Not Applicable]	7th	T2b	NO	N0	YES
FF5B9238-38A7-42B4-9D44-3B8EC9913F6D	TCGA-GU-A42P	2012-10-30	YES	NO	-26546	MALE	183	80	WHITE	NOT HISPANIC OR LATINO	No	No	NO	[Not Applicable]	[Not Applicable]	[Not Applicable]	[Not Applicable]	[Not Applicable]	[Not Applicable]	TUMOR FREE	Alive	195	[Not Applicable]	Retired	[Not Available]	[Not Available]	[Not Available]	[Not Available]	3	9	1986	38	Sister	Cervix	NO	NO	Stable Disease	[Not Evaluated]	[Not Evaluated]	Papillary	2012	72	Other method, specify:	Cystectomy	7th	T3a	YES	N1	YES
9C46846E-7F66-4936-AF97-50A7B8189D84	TCGA-GU-A42Q	2012-10-30	YES	NO	-24534	MALE	185	89	WHITE	NOT HISPANIC OR LATINO	No	No	NO	[Not Applicable]	[Not Applicable]	[Not Applicable]	[Not Applicable]	[Not Applicable]	[Not Applicable]	TUMOR FREE	Alive	231	[Not Applicable]	Retired	Farmer	Pesticides	Farming	50	2	11	[Not Available]	57	Father|Brother	Kidney-except Pelvis|Leukemia-NOS	NO	NO	Complete Remission/Response	[Not Evaluated]	[Not Evaluated]	Non-Papillary	2012	67	Transurethral resection (TURBT)	[Not Applicable]	7th	T3b	NO	N0	YES
F632BC31-3AA0-4783-B10B-818ECB26D40B	TCGA-GU-A763	2014-02-19	YES	NO	-26527	MALE	172	73	WHITE	NOT HISPANIC OR LATINO	Yes	No	YES	Bacillus Calmette-Guerin (BCG)	NO	NO	YES	YES	[Not Available]	WITH TUMOR	Alive	625	[Not Applicable]	TV REPAIRMAN	TV REPAIRMAN	[Not Available]	[Not Available]	[Not Available]	3	16	1988	45	Child	Ovary-NOS	NO	YES	Stable Disease	[Not Evaluated]	[Not Evaluated]	Papillary	2012	72	Transurethral resection (TURBT)	[Not Applicable]	7th	T4	NO	N0	YES
20EBEFF1-E5A7-423A-BE93-E7EBB82438AC	TCGA-GU-A764	2014-02-19	YES	NO	-24343	MALE	182	73	WHITE	NOT HISPANIC OR LATINO	No	No	NO	[Not Applicable]	[Not Applicable]	[Not Applicable]	[Not Applicable]	[Not Applicable]	[Not Applicable]	TUMOR FREE	Alive	225	[Not Applicable]	[Not Available]	[Not Available]	[Not Available]	[Not Available]	[Not Available]	3	20	1985	19	Mother|Father	Colon|Colon	NO	NO	Complete Remission/Response	[Not Evaluated]	[Not Evaluated]	Non-Papillary	2012	66	Other method, specify:	GREEN LIGHT LASER	7th	T2b	NO	N0	YES
BFABA069-0914-46B4-927D-B5EA3A4A341F	TCGA-GU-A767	2014-02-19	YES	NO	-29739	MALE	185	78	WHITE	NOT HISPANIC OR LATINO	No	No	NO	[Not Applicable]	[Not Applicable]	[Not Applicable]	[Not Applicable]	[Not Applicable]	[Not Applicable]	WITH TUMOR	Dead	[Not Available]	144	[Not Available]	[Not Available]	[Not Available]	[Not Available]	[Not Available]	3	[Not Available]	1979	[Not Available]	[Not Available]	[Not Available]	NO	NO	Progressive Disease	[Not Evaluated]	[Not Evaluated]	Papillary	2012	81	Transurethral resection (TURBT)	[Not Applicable]	7th	T3b	YES	N2	YES
CD20B968-B348-44EB-9CDB-F557AF8FB468	TCGA-GU-AATO	2014-08-25	YES	NO	-27684	MALE	180	68	WHITE	NOT HISPANIC OR LATINO	No	No	NO	[Not Applicable]	[Not Applicable]	[Not Applicable]	[Not Applicable]	[Not Applicable]	[Not Applicable]	WITH TUMOR	Dead	[Not Available]	324	Sales	Sales	[Not Available]	[Not Available]	23	4	18	1982	20	[Not Available]	[Not Available]	NO	NO	Progressive Disease	[Not Evaluated]	[Not Evaluated]	Papillary	2013	75	Transurethral resection (TURBT)	[Not Applicable]	7th	T4a	YES	N2	YES
3B16881A-88C2-4048-B78F-E3E183503F70	TCGA-GU-AATP	2014-08-25	YES	NO	-27049	MALE	185	118	WHITE	NOT HISPANIC OR LATINO	Yes	No	YES	Bacillus Calmette-Guerin (BCG)	NO	NO	YES	[Not Available]	[Not Available]	WITH TUMOR	Alive	612	[Not Applicable]	Retired	[Unknown]	[Unknown]	[Unknown]	[Not Available]	3	18	1970	14	Mother|Father	Lymphoma|Colon	NO	NO	Progressive Disease	[Not Evaluated]	[Not Evaluated]	Papillary	2012	74	Transurethral resection (TURBT)	[Not Applicable]	7th	T2	YES	N2	YES
AFF1533B-486E-40B5-A35A-CFAAC5823706	TCGA-GU-AATQ	2014-08-25	YES	NO	-25185	MALE	170	73	WHITE	NOT HISPANIC OR LATINO	No	No	NO	[Not Applicable]	[Not Applicable]	[Not Applicable]	[Not Applicable]	[Not Applicable]	[Not Applicable]	WITH TUMOR	Dead	[Not Available]	213	Retired	[Unknown]	[Unknown]	[Unknown]	[Not Available]	4	25	1984	30	[Not Available]	[Not Available]	NO	NO	Stable Disease	[Not Evaluated]	2	Non-Papillary	2013	68	Transurethral resection (TURBT)	[Not Applicable]	7th	T3b	YES	N0	YES
3D644EAF-82FC-4BC7-93B7-3E600E8C6511	TCGA-GV-A3JW	2012-01-30	YES	NO	-27091	MALE	173	88	WHITE	NOT HISPANIC OR LATINO	No	No	[Not Available]	[Not Available]	[Not Available]	[Not Available]	[Not Available]	[Not Available]	[Not Available]	TUMOR FREE	Alive	195	[Not Applicable]	retired	electrician	none	electricial	[Not Available]	3	23	1984	[Not Available]	[Not Available]	[Not Available]	[Not Available]	[Not Available]	[Not Available]	90	[Not Available]	Non-Papillary	2011	74	Transurethral resection (TURBT)	[Not Applicable]	7th	T2	[Not Available]	NX	NO
D9DCBB57-F6C2-4465-8A60-AFE876E113CA	TCGA-GV-A3JX	2012-01-30	YES	NO	-21888	MALE	170.2	63.3	WHITE	NOT HISPANIC OR LATINO	No	No	[Not Available]	[Not Available]	[Not Available]	[Not Available]	[Not Available]	[Not Available]	[Not Available]	TUMOR FREE	Alive	187	[Not Applicable]	[Not Available]	[Not Available]	[Not Available]	[Not Available]	[Not Available]	4	[Not Available]	2009	80	[Not Available]	[Not Available]	[Not Available]	[Not Available]	[Not Available]	90	[Not Available]	Non-Papillary	2011	59	Other method, specify:	cystectomy	7th	T3b	NO	N0	YES
47990D5E-A0E1-4752-86F5-4F5B84E219DF	TCGA-GV-A3QF	2012-06-18	YES	NO	-28890	MALE	177	74	WHITE	NOT HISPANIC OR LATINO	No	No	NO	[Not Applicable]	[Not Applicable]	[Not Applicable]	[Not Applicable]	[Not Applicable]	[Not Applicable]	TUMOR FREE	Alive	232	[Not Applicable]	[Unknown]	[Unknown]	[Unknown]	[Unknown]	[Not Available]	4	17	2010	60	[Not Available]	[Not Available]	NO	YES	Stable Disease	90	[Not Evaluated]	Papillary	2011	79	Transurethral resection (TURBT)	[Not Applicable]	7th	T3b	YES	N2	YES
33BC6A7C-9844-41E3-96B3-1E34BB3FEDD5	TCGA-GV-A3QH	2012-06-18	YES	NO	-24681	MALE	184	91	WHITE	NOT HISPANIC OR LATINO	No	No	NO	[Not Applicable]	[Not Applicable]	[Not Applicable]	[Not Applicable]	[Not Applicable]	[Not Applicable]	TUMOR FREE	Alive	237	[Not Applicable]	attorney	attorney	[Not Available]	legal	[Not Available]	4	53	2007	10	Grandfather|Sister	Bladder|Kidney-except Pelvis	NO	YES	[Unknown]	90	[Not Available]	Non-Papillary	2011	67	Transurethral resection (TURBT)	[Not Applicable]	7th	[Not Available]	[Not Available]	NX	NO
9EE8E704-C61D-413D-B69D-257EF829FDAE	TCGA-GV-A3QK	2012-08-27	YES	NO	-20802	FEMALE	161	83	WHITE	NOT HISPANIC OR LATINO	Yes	No	NO	[Not Applicable]	[Not Applicable]	[Not Applicable]	[Not Applicable]	[Not Applicable]	[Not Applicable]	TUMOR FREE	Alive	203	[Not Applicable]	Sales	Sales	None	Sales	[Not Available]	4	27	2012	45	Mother	Gastric	NO	YES	Stable Disease	90	[Not Available]	Non-Papillary	2012	56	Transurethral resection (TURBT)	[Not Applicable]	7th	T4a	YES	N2	YES
AA6142AF-BAD7-493C-98A0-FD070DE39073	TCGA-GV-A40E	2012-08-27	YES	NO	-27569	MALE	178	115	WHITE	NOT HISPANIC OR LATINO	Yes	No	YES	Transurethral resection alone	[Not Available]	[Not Available]	[Not Available]	[Not Available]	[Not Available]	TUMOR FREE	Alive	195	[Not Applicable]	retired	[Unknown]	[Unknown]	[Unknown]	[Not Available]	3	9	1975	20	[Not Available]	[Not Available]	NO	NO	Stable Disease	80	[Not Available]	Non-Papillary	2012	75	Transurethral resection (TURBT)	[Not Applicable]	7th	[Not Available]	[Not Reported]	NX	NO
F5C187EF-DC08-4466-932A-43AA33285673	TCGA-GV-A6ZA	2014-01-07	YES	NO	-19871	MALE	184	88	WHITE	NOT HISPANIC OR LATINO	No	No	NO	[Not Applicable]	[Not Applicable]	[Not Applicable]	[Not Applicable]	[Not Applicable]	[Not Applicable]	TUMOR FREE	Alive	351	[Not Applicable]	unemployed	[Unknown]	[Not Available]	[Not Available]	[Not Available]	2	[Not Available]	[Not Available]	[Not Available]	[Not Available]	[Not Available]	NO	[Unknown]	[Not Applicable]	90	[Not Available]	Papillary	2012	54	Transurethral resection (TURBT)	[Not Applicable]	7th	T2b	[Not Reported]	N0	YES
CEDE5274-279D-4021-8ACA-5ECC4BF94D66	TCGA-H4-A2HQ	2011-06-28	NO	YES	-23538	FEMALE	166	63	BLACK OR AFRICAN AMERICAN	NOT HISPANIC OR LATINO	No	No	[Not Available]	[Not Available]	[Not Available]	[Not Available]	[Not Available]	[Not Available]	[Not Available]	WITH TUMOR	Alive	205	[Not Applicable]	retired	computer programmer	[Not Available]	[Not Available]	[Not Available]	4	29	2010	7	Mother	Cervix	[Not Available]	[Not Available]	[Not Available]	[Not Available]	0	Non-Papillary	2010	64	Transurethral resection (TURBT)	[Not Applicable]	7th	[Not Available]	[Not Available]	NX	NO
353C5FCC-9C6A-4AC6-99DC-FB4573B2AE6C	TCGA-HQ-A2OE	2012-10-02	NO	YES	[Not Available]	MALE	181	68	[Not Evaluated]	[Not Evaluated]	No	No	[Not Available]	[Not Available]	[Not Available]	[Not Available]	[Not Available]	[Not Available]	[Not Available]	[Unknown]	Alive	1174	[Not Applicable]	[Not Available]	[Not Available]	[Not Available]	[Not Available]	[Not Available]	4	[Not Available]	2000	[Not Available]	[Not Available]	[Not Available]	NO	YES	[Unknown]	[Unknown]	[Unknown]	Papillary	2007	69	Other method, specify:	radical cystoprostatectomy	6th	T2a	YES	N2	YES
001944E5-AF34-4061-9C09-BB9EA346F6FD	TCGA-HQ-A5ND	2014-05-30	NO	YES	-28555	MALE	170	68	[Not Evaluated]	[Not Evaluated]	No	No	NO	[Not Applicable]	[Not Applicable]	[Not Applicable]	[Not Applicable]	[Not Applicable]	[Not Applicable]	WITH TUMOR	Dead	[Not Available]	274	retired	welder	[Not Available]	[Not Available]	[Not Available]	3	[Not Available]	[Not Available]	40	[Not Available]	[Not Available]	NO	NO	Progressive Disease	[Not Evaluated]	[Not Evaluated]	[Not Available]	[Not Available]	78	Transurethral resection (TURBT)	[Not Applicable]	6th	T3b	YES	N1	YES
E053A911-2202-4C1F-BC93-904E26564E79	TCGA-HQ-A5NE	2014-05-30	NO	YES	-20647	MALE	175	62	[Not Evaluated]	[Not Evaluated]	No	No	NO	[Not Applicable]	[Not Applicable]	[Not Applicable]	[Not Applicable]	[Not Applicable]	[Not Applicable]	WITH TUMOR	Alive	250	[Not Applicable]	unemployed	taxi driver	none	taxi service	[Not Available]	2	[Not Available]	[Not Available]	80	[Not Available]	[Not Available]	NO	NO	Complete Remission/Response	[Not Evaluated]	[Not Evaluated]	Non-Papillary	[Not Available]	57	Transurethral resection (TURBT)	[Not Applicable]	6th	T3	NO	N0	YES
68ADACD1-A16E-4489-9E68-792A6BD8811C	TCGA-K4-A3WS	2012-08-06	YES	NO	-24124	MALE	[Not Available]	292	WHITE	NOT HISPANIC OR LATINO	Yes	No	NO	[Not Applicable]	[Not Applicable]	[Not Applicable]	[Not Applicable]	[Not Applicable]	[Not Applicable]	TUMOR FREE	Alive	266	[Not Applicable]	retired	Chemical Machine Operator	Many including arsenic	[Not Available]	[Not Available]	3	15	1986	25	[Not Available]	[Not Available]	NO	NO	[Not Applicable]	[Not Available]	[Not Available]	Non-Papillary	2011	66	Transurethral resection (TURBT)	[Not Applicable]	7th	T3a	YES	N0	YES
2088AC24-A8B4-49AF-A954-2B78B88A6F66	TCGA-K4-A4AC	2012-12-28	YES	NO	-30655	MALE	[Not Available]	[Not Available]	WHITE	NOT HISPANIC OR LATINO	No	No	NO	[Not Applicable]	[Not Applicable]	[Not Applicable]	[Not Applicable]	[Not Applicable]	[Not Applicable]	WITH TUMOR	Alive	197	[Not Applicable]	[Not Available]	[Not Available]	[Not Available]	[Not Available]	[Not Available]	4	[Not Available]	[Not Available]	[Not Available]	[Not Available]	[Not Available]	YES	NO	Partial Remission/Response	[Not Available]	[Not Available]	Non-Papillary	2012	83	Transurethral resection (TURBT)	[Not Applicable]	7th	T2b	NO	N0	[Not Available]
52FDDD92-FA5E-4FAC-8E44-E64C98C84F86	TCGA-K4-A54R	2013-04-17	YES	NO	-21601	MALE	[Not Available]	[Not Available]	WHITE	NOT HISPANIC OR LATINO	No	No	NO	[Not Applicable]	[Not Applicable]	[Not Applicable]	[Not Applicable]	[Not Applicable]	[Not Applicable]	TUMOR FREE	Alive	320	[Not Applicable]	Computer Tech supporter	[Not Available]	[Not Available]	[Not Available]	[Not Available]	[Unknown]	[Not Available]	[Not Available]	[Not Available]	[Not Available]	[Not Available]	NO	NO	Complete Remission/Response	[Not Available]	[Not Available]	Papillary	2012	59	Transurethral resection (TURBT)	[Not Applicable]	7th	T2b	NO	N0	YES
EECA58FE-B5CB-4D13-A93F-A5A2CA00B6E2	TCGA-K4-A5RH	2013-06-20	YES	NO	-25305	MALE	[Not Available]	[Not Available]	WHITE	NOT HISPANIC OR LATINO	No	No	NO	[Not Applicable]	[Not Applicable]	[Not Applicable]	[Not Applicable]	[Not Applicable]	[Not Applicable]	WITH TUMOR	Alive	276	[Not Applicable]	[Not Available]	[Not Available]	[Not Available]	[Not Available]	[Not Available]	4	30	2012	40	[Not Available]	[Not Available]	NO	NO	Progressive Disease	[Not Available]	[Not Available]	Non-Papillary	2012	69	Transurethral resection (TURBT)	[Not Applicable]	7th	T3a	YES	N0	YES
32EFE5E2-E037-4547-8EAD-619F61647639	TCGA-K4-A5RI	2013-06-20	YES	NO	-24614	FEMALE	[Not Available]	[Not Available]	WHITE	NOT HISPANIC OR LATINO	No	No	NO	[Not Applicable]	[Not Applicable]	[Not Applicable]	[Not Applicable]	[Not Applicable]	[Not Applicable]	WITH TUMOR	Alive	239	[Not Applicable]	[Not Available]	[Not Available]	[Not Available]	[Not Available]	[Not Available]	2	[Not Available]	[Not Available]	40	[Not Available]	[Not Available]	NO	NO	Progressive Disease	[Not Available]	[Not Available]	Non-Papillary	2012	67	Transurethral resection (TURBT)	[Not Applicable]	7th	T3a	YES	N0	YES
AA14FFB4-A715-4636-8251-73D019DDDD8C	TCGA-K4-A83P	2014-03-06	YES	[Not Available]	-28463	MALE	173	100	WHITE	NOT HISPANIC OR LATINO	No	No	NO	[Not Applicable]	[Not Applicable]	[Not Applicable]	[Not Applicable]	[Not Applicable]	[Not Applicable]	WITH TUMOR	Alive	194	[Not Applicable]	building contractor	[Not Available]	[Not Available]	[Not Available]	[Not Available]	3	15	1985	140	[Not Available]	[Not Available]	NO	NO	Partial Remission/Response	[Not Available]	[Not Available]	Non-Papillary	2013	77	[Not Available]	[Not Applicable]	7th	T4a	YES	N1	YES
383BF27A-9216-492E-B4BD-2B4EEF8278DE	TCGA-K4-AAQO	2014-09-16	YES	NO	-20683	MALE	180	100	WHITE	NOT HISPANIC OR LATINO	No	Yes	NO	[Not Applicable]	[Not Applicable]	[Not Applicable]	[Not Applicable]	[Not Applicable]	[Not Applicable]	[Unknown]	Alive	359	[Not Applicable]	[Not Available]	[Not Available]	[Not Available]	[Not Available]	[Not Available]	4	15	2013	43	[Not Available]	[Not Available]	[Unknown]	[Unknown]	[Unknown]	[Not Available]	[Not Available]	Non-Papillary	2013	56	[Not Available]	[Not Applicable]	7th	T3a	YES	N0	[Not Available]
67CADFFC-460B-4A2A-B182-3794421992B4	TCGA-KQ-A41N	2015-07-13	NO	YES	-26837	MALE	185	84	BLACK OR AFRICAN AMERICAN	NOT HISPANIC OR LATINO	No	No	NO	[Not Applicable]	[Not Applicable]	[Not Applicable]	[Not Applicable]	[Not Applicable]	[Not Applicable]	TUMOR FREE	Alive	1604	[Not Applicable]	Retired	[Not Available]	[Not Available]	[Not Available]	[Not Available]	4	[Not Available]	2010	50	[Not Available]	[Not Available]	NO	NO	Complete Remission/Response	100	0	Papillary	2011	73	Transurethral resection (TURBT)	[Not Applicable]	7th	T3b	NO	N0	YES
9DD41965-7A62-464D-8A23-5C3F9565DD91	TCGA-KQ-A41O	2015-07-13	NO	YES	-30774	MALE	163	50	[Unknown]	[Unknown]	Yes	No	YES	Bacillus Calmette-Guerin (BCG)	NO	[Unknown]	[Unknown]	[Unknown]	[Not Available]	TUMOR FREE	Alive	1538	[Not Applicable]	[Not Available]	Farmer	Pesticide	Agriculture	[Not Available]	3	[Not Available]	1946	[Not Available]	[Not Available]	[Not Available]	NO	NO	Complete Remission/Response	[Unknown]	[Unknown]	Papillary	2011	84	[Discrepancy]	[Not Available]	7th	T3	YES	N1	YES
D7AF7E2C-F742-46ED-814B-1967D7E8C2D2	TCGA-KQ-A41P	2015-07-13	NO	YES	-27816	MALE	163	64	WHITE	NOT HISPANIC OR LATINO	No	No	NO	[Not Applicable]	[Not Applicable]	[Not Applicable]	[Not Applicable]	[Not Applicable]	[Not Applicable]	WITH TUMOR	Alive	1094	[Not Applicable]	Retired	[Not Available]	[Not Available]	[Not Available]	[Not Available]	1	[Not Available]	[Not Available]	[Not Available]	[Not Available]	[Not Available]	NO	YES	Stable Disease	[Not Available]	1	Non-Papillary	2011	76	Transurethral resection (TURBT)	[Not Applicable]	7th	T3b	YES	N3	YES
A21BDD7E-F3CF-4826-9967-7EAFFC0D035A	TCGA-KQ-A41Q	2015-07-13	NO	YES	-32511	MALE	168	68	WHITE	NOT HISPANIC OR LATINO	Yes	No	YES	Bacillus Calmette-Guerin (BCG)	NO	[Unknown]	[Unknown]	[Unknown]	[Not Available]	[Unknown]	Alive	361	[Not Applicable]	[Not Available]	[Not Available]	[Not Available]	[Not Available]	[Not Available]	1	[Not Available]	[Not Available]	[Not Available]	[Not Available]	[Not Available]	NO	NO	[Unknown]	[Unknown]	[Unknown]	Non-Papillary	2009	89	Other method, specify:	[Unknown]	7th	T3b	NO	N0	YES
E492D5A9-7EC5-454B-AE89-077C90F67489	TCGA-KQ-A41R	2015-07-13	NO	YES	-29351	FEMALE	[Not Available]	[Not Available]	WHITE	NOT HISPANIC OR LATINO	No	No	NO	[Not Applicable]	[Not Applicable]	[Not Applicable]	[Not Applicable]	[Not Applicable]	[Not Applicable]	TUMOR FREE	Alive	1350	[Not Applicable]	[Not Available]	[Not Available]	[Not Available]	[Not Available]	[Not Available]	3	23	1974	20	[Not Available]	[Not Available]	NO	NO	Complete Remission/Response	[Unknown]	[Unknown]	Papillary	2011	80	Endoscopic Biopsy	[Not Applicable]	7th	T2	[Not Reported]	N0	YES
39FDC742-8BDB-4E77-B20B-0F967A75E659	TCGA-LC-A66R	2013-06-27	YES	NO	-28793	MALE	180	68	WHITE	NOT HISPANIC OR LATINO	No	No	NO	[Not Applicable]	[Not Applicable]	[Not Applicable]	[Not Applicable]	[Not Applicable]	[Not Applicable]	TUMOR FREE	Alive	193	[Not Applicable]	Retired	[Not Available]	[Not Available]	[Not Available]	[Not Available]	3	18	1994	[Not Available]	Sister|Mother	Ovary-NOS|Gastric	NO	NO	[Not Applicable]	[Not Available]	0	Papillary	2012	78	Transurethral resection (TURBT)	[Not Applicable]	7th	T4a	YES	N2	YES
6AA72CA1-B378-4DB4-B4EF-B12386683D1F	TCGA-LT-A8JT	2014-01-30	YES	NO	-25498	FEMALE	180	69	WHITE	NOT HISPANIC OR LATINO	No	No	NO	[Not Applicable]	[Not Applicable]	[Not Applicable]	[Not Applicable]	[Not Applicable]	[Not Applicable]	TUMOR FREE	Alive	359	[Not Applicable]	unemployed	unemployed	[Not Available]	[Not Available]	[Not Available]	4	20	2013	75	[Not Available]	[Not Available]	NO	NO	Complete Remission/Response	[Not Evaluated]	[Not Evaluated]	Papillary	2013	69	Transurethral resection (TURBT)	[Not Applicable]	7th	T2a	NO	N0	YES
04B9090A-E8EF-4F52-BC52-AF90CAA84168	TCGA-PQ-A6FI	2013-05-10	NO	YES	-25672	MALE	170	87	WHITE	NOT HISPANIC OR LATINO	No	No	NO	[Not Applicable]	[Not Applicable]	[Not Applicable]	[Not Applicable]	[Not Applicable]	[Not Applicable]	TUMOR FREE	Alive	372	[Not Applicable]	[Not Available]	Law enforcement	[Not Available]	[Not Available]	[Not Available]	4	12	2011	58	Child	Sarcoma	NO	NO	Complete Remission/Response	[Not Evaluated]	[Not Evaluated]	Non-Papillary	2011	70	Transurethral resection (TURBT)	[Not Applicable]	7th	T2a	NO	N0	YES
A3C849F2-C006-4368-950D-998A26CD368B	TCGA-PQ-A6FN	2013-05-10	NO	YES	-28546	FEMALE	170	70	WHITE	NOT HISPANIC OR LATINO	No	No	NO	[Not Applicable]	[Not Applicable]	[Not Applicable]	[Not Applicable]	[Not Applicable]	[Not Applicable]	[Unknown]	Alive	507	[Not Applicable]	[Not Available]	[Not Available]	[Not Available]	[Not Available]	[Not Available]	3	19	1966	28	[Not Available]	[Not Available]	NO	NO	[Unknown]	[Not Evaluated]	[Not Evaluated]	Non-Papillary	2011	78	Other method, specify:	Cystoscopy	7th	T3a	[Not Reported]	N0	YES
692A6CED-0246-4E5E-AD2F-20450073F335	TCGA-R3-A69X	2013-07-17	YES	NO	-25576	MALE	190	54	WHITE	NOT HISPANIC OR LATINO	No	No	NO	[Not Applicable]	[Not Applicable]	[Not Applicable]	[Not Applicable]	[Not Applicable]	[Not Applicable]	TUMOR FREE	Alive	433	[Not Applicable]	Retired	[Not Available]	[Not Available]	[Not Available]	[Not Available]	2	22	[Not Available]	48	[Not Available]	[Not Available]	NO	NO	Complete Remission/Response	[Unknown]	[Unknown]	Non-Papillary	2012	70	Transurethral resection (TURBT)	[Not Applicable]	7th	T3a	YES	N0	YES
76400A3D-45C4-47F8-BD81-0A345A949A1F	TCGA-S5-A6DX	2013-08-20	YES	NO	-30594	MALE	175	92	WHITE	NOT HISPANIC OR LATINO	No	No	NO	[Not Applicable]	[Not Applicable]	[Not Applicable]	[Not Applicable]	[Not Applicable]	[Not Applicable]	WITH TUMOR	Dead	[Not Available]	56	Retired	[Not Available]	[Not Available]	[Not Available]	[Not Available]	4	13	2012	70	[Not Available]	[Not Available]	NO	NO	[Unknown]	[Not Evaluated]	[Not Evaluated]	Non-Papillary	2013	83	Transurethral resection (TURBT)	[Not Applicable]	7th	T4a	YES	N2	YES
423B7FC5-3970-4C96-990D-96AD0842F1EB	TCGA-SY-A9G0	2014-03-07	NO	YES	-30205	MALE	170	82	WHITE	NOT HISPANIC OR LATINO	Yes	No	NO	[Not Applicable]	[Not Applicable]	[Not Applicable]	[Not Applicable]	[Not Applicable]	[Not Applicable]	TUMOR FREE	Alive	378	[Not Applicable]	Retired	mill worker	copper	copper mining	50	3	20	1968	9.75	[Not Available]	[Not Available]	NO	NO	Complete Remission/Response	100	0	Papillary	2011	82	Transurethral resection (TURBT)	[Not Applicable]	7th	T4	YES	N1	YES
7D198EE2-D80A-4759-804F-A7EF85971843	TCGA-SY-A9G5	2014-03-07	NO	YES	-24260	MALE	179	103	WHITE	NOT HISPANIC OR LATINO	No	No	NO	[Not Applicable]	[Not Applicable]	[Not Applicable]	[Not Applicable]	[Not Applicable]	[Not Applicable]	TUMOR FREE	Alive	784	[Not Applicable]	beekeeper	beekeeper	No exposures	Beekeeper	30	1	[Not Available]	[Not Available]	[Not Available]	[Not Available]	[Not Available]	NO	NO	Complete Remission/Response	100	0	Papillary	2011	66	Transurethral resection (TURBT)	[Not Applicable]	7th	T4a	NO	N0	YES
5F587F1B-F835-4869-9E6D-8CB3B9E0610B	TCGA-UY-A78K	2014-07-15	NO	YES	-22020	MALE	[Not Available]	65	WHITE	NOT HISPANIC OR LATINO	No	No	NO	[Not Applicable]	[Not Applicable]	[Not Applicable]	[Not Applicable]	[Not Applicable]	[Not Applicable]	[Unknown]	Dead	[Not Available]	536	[Not Available]	[Not Available]	[Not Available]	[Not Available]	[Not Available]	2	20	[Not Available]	[Not Available]	[Not Available]|[Not Available]	[Not Available]|[Not Available]	[Unknown]	[Unknown]	[Not Applicable]	[Not Available]	[Not Available]	Papillary	[Not Available]	60	Transurethral resection (TURBT)	[Not Applicable]	6th	[Not Available]	[Not Reported]	N2	YES
D46F7976-6061-4CA9-8294-6C215703662B	TCGA-UY-A78L	2014-07-15	NO	YES	-22717	MALE	170	92	WHITE	NOT HISPANIC OR LATINO	No	No	NO	[Not Applicable]	[Not Applicable]	[Not Applicable]	[Not Applicable]	[Not Applicable]	[Not Applicable]	WITH TUMOR	Alive	1127	[Not Applicable]	[Not Available]	[Not Available]	[Not Available]	[Not Available]	[Not Available]	[Unknown]	[Not Available]	[Not Available]	[Not Available]	[Not Available]|[Not Available]	[Not Available]|[Not Available]	[Unknown]	YES	Progressive Disease	100	1	Papillary	[Not Available]	62	Other method, specify:	Cystourethroscopy	6th	[Not Available]	NO	N1	YES
069B6E47-012C-483E-BEE4-36A2A21A3486	TCGA-UY-A78M	2014-07-15	NO	YES	-29706	FEMALE	153	55	ASIAN	NOT HISPANIC OR LATINO	No	No	NO	[Not Applicable]	[Not Applicable]	[Not Applicable]	[Not Applicable]	[Not Applicable]	[Not Applicable]	WITH TUMOR	Dead	[Not Available]	690	[Not Available]	[Not Available]	[Not Available]	[Not Available]	[Not Available]	1	[Not Available]	[Not Available]	[Not Available]	[Not Available]|[Not Available]	[Not Available]|[Not Available]	[Unknown]	[Unknown]	[Unknown]	90	1	Non-Papillary	[Not Available]	81	Transurethral resection (TURBT)	[Not Applicable]	6th	T2	NO	N2	YES
4319AA02-6D8B-4CB8-B4E4-C4EED1CB2AC7	TCGA-UY-A78O	2014-07-15	NO	YES	-27234	FEMALE	161	120	WHITE	NOT HISPANIC OR LATINO	No	No	NO	[Not Applicable]	[Not Applicable]	[Not Applicable]	[Not Applicable]	[Not Applicable]	[Not Applicable]	[Unknown]	Alive	2312	[Not Applicable]	[Not Available]	[Not Available]	[Not Available]	[Not Available]	[Not Available]	1	[Not Available]	[Not Available]	[Not Available]	[Not Available]|[Not Available]	[Not Available]|[Not Available]	[Unknown]	[Unknown]	[Unknown]	[Not Available]	2	Non-Papillary	[Not Available]	75	Transurethral resection (TURBT)	[Not Applicable]	6th	T2	NO	N0	YES
B8F3D552-2D4B-4DD8-B0E8-6A38E1BAA2F3	TCGA-UY-A78P	2014-07-15	NO	YES	-28719	FEMALE	[Not Available]	[Not Available]	WHITE	NOT HISPANIC OR LATINO	No	No	NO	[Not Applicable]	[Not Applicable]	[Not Applicable]	[Not Applicable]	[Not Applicable]	[Not Applicable]	[Unknown]	Alive	2062	[Not Applicable]	[Not Available]	[Not Available]	[Not Available]	[Not Available]	[Not Available]	3	[Not Available]	[Not Available]	15	[Not Available]	[Not Available]	[Unknown]	[Unknown]	[Unknown]	[Not Available]	[Not Available]	Non-Papillary	[Not Available]	78	Transurethral resection (TURBT)	[Not Applicable]	6th	T2	NO	N0	YES
FE33E5E0-A54D-481A-897C-E32B4708DA69	TCGA-UY-A8OB	2014-07-01	NO	YES	-23360	MALE	158	55	WHITE	HISPANIC OR LATINO	No	No	[Not Available]	[Not Available]	[Not Available]	[Not Available]	[Not Available]	[Not Available]	[Not Available]	TUMOR FREE	Alive	2000	[Not Applicable]	[Not Available]	[Not Available]	[Not Available]	[Not Available]	[Not Available]	4	[Not Available]	2002	25	[Not Available]	[Not Available]	[Unknown]	[Unknown]	Complete Remission/Response	[Not Available]	[Not Available]	Non-Papillary	[Not Available]	63	Transurethral resection (TURBT)	[Not Applicable]	6th	T3a	[Not Available]	N1	[Not Available]
5A0E4DC3-4EC6-4D27-BB7E-1D2221D06D33	TCGA-UY-A8OC	2014-07-15	NO	YES	-32872	MALE	[Not Available]	[Not Available]	WHITE	NOT HISPANIC OR LATINO	No	No	NO	[Not Applicable]	[Not Applicable]	[Not Applicable]	[Not Applicable]	[Not Applicable]	[Not Applicable]	[Unknown]	Dead	[Not Available]	0	[Not Available]	[Not Available]	[Not Available]	[Not Available]	[Not Available]	1	[Not Available]	[Not Available]	[Not Available]	[Not Available]	[Not Available]	[Unknown]	[Unknown]	[Unknown]	[Not Available]	[Not Available]	Non-Papillary	[Not Available]	90	Transurethral resection (TURBT)	[Not Applicable]	6th	T4	NO	N1	YES
FA2410B1-4F69-446D-99EE-A10A00034C42	TCGA-UY-A8OD	2014-08-18	NO	YES	-24588	FEMALE	[Not Available]	[Not Available]	BLACK OR AFRICAN AMERICAN	NOT HISPANIC OR LATINO	No	No	[Not Available]	[Not Available]	[Not Available]	[Not Available]	[Not Available]	[Not Available]	[Not Available]	TUMOR FREE	Alive	3432	[Not Applicable]	[Not Available]	[Not Available]	[Not Available]	[Not Available]	[Not Available]	[Unknown]	[Not Available]	[Not Available]	[Not Available]	[Not Available]	[Not Available]	[Unknown]	[Unknown]	[Unknown]	[Not Available]	[Not Available]	Non-Papillary	[Not Available]	68	Endoscopic Biopsy	[Not Applicable]	6th	T2b	[Not Available]	N0	[Not Available]
45F5AF14-060A-49A3-B51D-25AB8A88FEB7	TCGA-UY-A9PA	2014-07-01	NO	YES	-17520	MALE	175	75	WHITE	NOT HISPANIC OR LATINO	No	No	[Not Available]	[Not Available]	[Not Available]	[Not Available]	[Not Available]	[Not Available]	[Not Available]	TUMOR FREE	Alive	1072	[Not Applicable]	[Not Available]	[Not Available]	[Not Available]	[Not Available]	[Not Available]	2	[Not Available]	[Not Available]	[Not Available]	[Not Available]	[Not Available]	[Unknown]	[Unknown]	Complete Remission/Response	[Not Available]	[Not Available]	Non-Papillary	[Not Available]	48	Transurethral resection (TURBT)	[Not Applicable]	6th	T3a	NO	N0	[Not Available]
F90CFF19-1C16-4514-8BC1-169539D01FCA	TCGA-UY-A9PB	2014-07-01	NO	YES	-17885	MALE	179	133	WHITE	NOT HISPANIC OR LATINO	No	No	[Not Available]	[Not Available]	[Not Available]	[Not Available]	[Not Available]	[Not Available]	[Not Available]	TUMOR FREE	Alive	660	[Not Applicable]	[Not Available]	[Not Available]	[Not Available]	[Not Available]	[Not Available]	4	[Not Available]	2009	25	[Not Available]	[Not Available]	[Unknown]	[Unknown]	[Unknown]	[Not Available]	[Not Available]	Non-Papillary	[Not Available]	49	Transurethral resection (TURBT)	[Not Applicable]	6th	T3a	NO	N0	[Not Available]
9EF9E328-AC74-4C8A-9990-347B87CF7764	TCGA-UY-A9PD	2014-07-01	NO	YES	-29565	MALE	173	68	WHITE	NOT HISPANIC OR LATINO	No	No	[Not Available]	[Not Available]	[Not Available]	[Not Available]	[Not Available]	[Not Available]	[Not Available]	TUMOR FREE	Alive	294	[Not Applicable]	[Not Available]	[Not Available]	[Not Available]	[Not Available]	[Not Available]	2	[Not Available]	[Not Available]	[Not Available]	[Not Available]	[Not Available]	[Unknown]	[Unknown]	[Unknown]	[Not Available]	[Not Available]	Non-Papillary	[Not Available]	80	Transurethral resection (TURBT)	[Not Applicable]	7th	T3a	[Not Available]	N0	[Not Available]
CD10DC46-356A-420B-B3F5-9E4ED4E7ECAB	TCGA-UY-A9PH	2014-07-01	NO	YES	-26654	MALE	158	59	WHITE	NOT HISPANIC OR LATINO	Yes	Yes	YES	Bacillus Calmette-Guerin (BCG)	NO	[Unknown]	[Unknown]	[Unknown]	[Not Available]	TUMOR FREE	Alive	1561	[Not Applicable]	[Not Available]	[Not Available]	[Not Available]	[Not Available]	[Not Available]	1	[Not Available]	[Not Available]	[Not Available]	[Not Available]	[Not Available]	[Unknown]	[Unknown]	[Unknown]	[Not Available]	[Not Available]	Non-Papillary	[Not Available]	73	Transurethral resection (TURBT)	[Not Applicable]	7th	T2b	[Not Available]	N0	[Not Available]
90BF49B7-6710-4665-82DF-30ECC22C59A3	TCGA-XF-A8HB	2014-03-04	NO	YES	-18544	FEMALE	175	73	[Unknown]	HISPANIC OR LATINO	No	No	NO	[Not Applicable]	[Not Applicable]	[Not Applicable]	[Not Applicable]	[Not Applicable]	[Not Applicable]	TUMOR FREE	Alive	1370	[Not Applicable]	Retired	Tax Preparer	None	Service/Business	20	3	[Not Available]	1987	20	Mother	Lung/Bronchus	NO	NO	Complete Remission/Response	40	[Not Available]	Papillary	2006	50	Transurethral resection (TURBT)	[Not Applicable]	6th	T2b	NO	N0	YES
17EE3278-DC2A-4021-A903-E4ED11E3218B	TCGA-XF-A8HC	2014-03-13	NO	YES	-28996	MALE	158	62	ASIAN	NOT HISPANIC OR LATINO	No	No	NO	[Not Applicable]	[Not Applicable]	[Not Applicable]	[Not Applicable]	[Not Applicable]	[Not Applicable]	[Unknown]	Dead	[Not Available]	200	retired	civil servent (aerospace engineer)	[Not Available]	government	[Not Available]	1	[Not Available]	[Not Available]	[Not Available]	Mother	Ovary-NOS	NO	NO	[Unknown]	90	[Not Available]	Papillary	2005	79	Transurethral resection (TURBT)	[Not Applicable]	6th	T3a	YES	N2	YES
DFC67E7B-3986-4129-AE02-4D8F57E776E3	TCGA-XF-A8HD	2014-03-04	NO	YES	-28305	MALE	180	77	WHITE	NOT HISPANIC OR LATINO	No	No	NO	[Not Applicable]	[Not Applicable]	[Not Applicable]	[Not Applicable]	[Not Applicable]	[Not Applicable]	TUMOR FREE	Alive	2705	[Not Applicable]	Retired	Furniture Dealer	none	Retail	[Not Available]	3	43	1983	12	[Not Available]	[Not Available]	NO	NO	[Not Applicable]	90	[Not Available]	Non-Papillary	2006	77	Transurethral resection (TURBT)	[Not Applicable]	6th	T3a	NO	N0	YES
841B4582-A268-4A55-A9A2-47C7E5C3B69F	TCGA-XF-A8HE	2014-03-03	NO	YES	-17212	MALE	178	80	WHITE	NOT HISPANIC OR LATINO	No	No	NO	[Not Applicable]	[Not Applicable]	[Not Applicable]	[Not Applicable]	[Not Applicable]	[Not Applicable]	TUMOR FREE	Alive	2964	[Not Applicable]	pool service worker	pool service worker	[Not Available]	service industry	[Not Available]	1	[Not Available]	[Not Available]	[Not Available]	Mother	Ovary-NOS	NO	NO	Complete Remission/Response	90	[Not Available]	Non-Papillary	2004	47	Transurethral resection (TURBT)	[Not Applicable]	6th	T3b	NO	N0	YES
8573E114-AC20-4113-A942-01F2D1562A7B	TCGA-XF-A8HF	2014-03-13	NO	YES	-29288	MALE	183	83	WHITE	NOT HISPANIC OR LATINO	No	No	NO	[Not Applicable]	[Not Applicable]	[Not Applicable]	[Not Applicable]	[Not Applicable]	[Not Applicable]	TUMOR FREE	Alive	1709	[Not Applicable]	Retired	Air Force Sargeant	[Not Available]	US Air Force, Military Officer	[Not Available]	3	28	1954	1	Father	Lung/Bronchus	NO	NO	Complete Remission/Response	90	[Not Available]	Non-Papillary	2004	80	Transurethral resection (TURBT)	[Not Applicable]	6th	T3a	NO	N0	YES
B9B61CF9-8711-4C3A-8511-659070CFE36B	TCGA-XF-A8HG	2014-03-05	NO	YES	-25421	MALE	194	108	WHITE	NOT HISPANIC OR LATINO	No	No	NO	[Not Applicable]	[Not Applicable]	[Not Applicable]	[Not Applicable]	[Not Applicable]	[Not Applicable]	WITH TUMOR	Dead	[Not Available]	467	Investment Advisor	Investment Advisor	[Not Available]	Finance	[Not Available]	3	25	1969	8	Mother|Father|Child	Kidney-except Pelvis|Bladder|Lymphoma	NO	NO	Complete Remission/Response	80	[Not Available]	Non-Papillary	2005	69	Transurethral resection (TURBT)	[Not Applicable]	6th	T3b	YES	N0	YES
02964D82-CC94-4286-A66F-03567101950C	TCGA-XF-A8HH	2014-03-13	NO	YES	-22393	FEMALE	163	72	WHITE	NOT HISPANIC OR LATINO	No	No	NO	[Not Applicable]	[Not Applicable]	[Not Applicable]	[Not Applicable]	[Not Applicable]	[Not Applicable]	WITH TUMOR	Dead	[Not Available]	57	Retired	school teacher	[Not Available]	Education	[Not Available]	1	[Not Available]	[Not Available]	[Not Available]	[Not Available]	[Not Available]	NO	NO	Partial Remission/Response	80	[Not Available]	Non-Papillary	2004	61	Transurethral resection (TURBT)	[Not Applicable]	6th	T3b	YES	N2	YES
EED3908F-F1BD-4254-BCA8-BC1A7427E95C	TCGA-XF-A8HI	2014-03-13	NO	YES	-21059	FEMALE	168	92	WHITE	NOT HISPANIC OR LATINO	No	No	NO	[Not Applicable]	[Not Applicable]	[Not Applicable]	[Not Applicable]	[Not Applicable]	[Not Applicable]	WITH TUMOR	Dead	[Not Available]	544	Retired teacher	teacher	none	Education	[Not Available]	1	[Not Available]	[Not Available]	[Not Available]	[Not Available]	[Not Available]	NO	YES	Progressive Disease	90	[Not Available]	Papillary	2005	57	Transurethral resection (TURBT)	[Not Applicable]	6th	T2b	YES	N2	YES
6B0C8E8D-8ABA-413D-85ED-631653F00CA9	TCGA-XF-A9SI	2014-06-16	NO	YES	-26719	FEMALE	159	63	ASIAN	NOT HISPANIC OR LATINO	No	No	NO	[Not Applicable]	[Not Applicable]	[Not Applicable]	[Not Applicable]	[Not Applicable]	[Not Applicable]	TUMOR FREE	Alive	2423	[Not Applicable]	Owner: Liquor Store	Owner: Liquor Store	[Not Available]	Retail	[Not Available]	1	[Not Available]	[Not Available]	[Not Available]	[Not Available]	[Not Available]	NO	NO	Complete Remission/Response	90	[Not Available]	Papillary	2006	73	Transurethral resection (TURBT)	[Not Applicable]	6th	T2b	YES	N0	YES
B319798A-3F35-4902-8ECF-5BE529D99312	TCGA-XF-A9SJ	2014-07-02	NO	YES	-30362	MALE	185	95	WHITE	NOT HISPANIC OR LATINO	Yes	No	YES	Transurethral resection alone	[Not Available]	[Not Available]	[Not Available]	[Not Available]	[Not Available]	WITH TUMOR	Dead	[Not Available]	98	Restoration of plane engines & pilot	pilot and aviation mechanic	[Not Available]	aviation	[Not Available]	3	14	1965	55	Sister	Breast-Fem	NO	NO	Progressive Disease	90	[Not Available]	Non-Papillary	2004	83	Transurethral resection (TURBT)	[Not Applicable]	6th	T3b	NO	N2	YES
03F588D6-832E-47D8-A9C4-AF6640A1A635	TCGA-XF-A9SK	2014-08-25	NO	YES	-24019	MALE	185	90	WHITE	NOT HISPANIC OR LATINO	Yes	No	YES	Bacillus Calmette-Guerin (BCG)	NO	NO	YES	YES	[Not Available]	WITH TUMOR	Dead	[Not Available]	486	Corp Executive	Lawyer	None	Law	30	3	22	1970	30	Father|Mother	Pancreas|Breast-Fem	NO	YES	Stable Disease	90	[Not Available]	Non-Papillary	2004	65	Transurethral resection (TURBT)	[Not Applicable]	6th	T3b	YES	N1	YES
B027F4E2-F260-4D60-A1F4-444BC49C4A0B	TCGA-XF-A9SM	2014-08-25	NO	YES	-27826	MALE	169	110	WHITE	NOT HISPANIC OR LATINO	Yes	No	YES	Bacillus Calmette-Guerin (BCG)	NO	NO	YES	NO	[Not Available]	TUMOR FREE	Alive	1048	[Not Applicable]	retired	physicist in the Navy	[Not Available]	Military	[Not Available]	3	20	1970	12	[Not Available]	[Not Available]	NO	NO	Complete Remission/Response	90	[Not Available]	Non-Papillary	2004	76	Transurethral resection (TURBT)	[Not Applicable]	6th	T3b	NO	N0	YES
76388364-EB01-4B16-A2B9-0B6C05B4B386	TCGA-XF-A9SP	2014-08-25	NO	YES	-21776	MALE	189	86	WHITE	NOT HISPANIC OR LATINO	Yes	No	NO	[Not Applicable]	[Not Applicable]	[Not Applicable]	[Not Applicable]	[Not Applicable]	[Not Applicable]	WITH TUMOR	Dead	[Not Available]	454	General Contractor	General Contractor	[Not Available]	Construction/contracting	[Not Available]	2	15	[Not Available]	66	Mother|Sister	Esophagus|CNS	NO	NO	Stable Disease	90	[Not Available]	Non-Papillary	2004	59	Endoscopic Biopsy	[Not Applicable]	6th	T3b	YES	N0	YES
42BCF1A7-2F3A-4ED8-A41D-CDD67E65B928	TCGA-XF-A9SU	2014-08-28	NO	YES	-27068	FEMALE	151	56	WHITE	NOT HISPANIC OR LATINO	No	No	NO	[Not Applicable]	[Not Applicable]	[Not Applicable]	[Not Applicable]	[Not Applicable]	[Not Applicable]	WITH TUMOR	Dead	[Not Available]	182	Retail Sales	Retail Sales	[Not Available]	Retail	[Not Available]	4	[Not Available]	2006	30	[Not Available]	[Not Available]	NO	NO	Progressive Disease	90	[Not Available]	Papillary	2006	74	Transurethral resection (TURBT)	[Not Applicable]	6th	T3b	YES	N1	YES
CDFD86DB-15E2-4D38-A717-2207E8DE2D8F	TCGA-XF-A9SV	2014-07-04	NO	YES	-30265	MALE	180	74	WHITE	NOT HISPANIC OR LATINO	Yes	No	YES	Bacillus Calmette-Guerin (BCG)	NO	NO	YES	NO	[Not Available]	WITH TUMOR	Dead	[Not Available]	388	Retired	Graphic Artist	[Not Available]	Defense Industry	[Not Available]	3	26	1969	20	[Not Available]	[Not Available]	NO	YES	Progressive Disease	90	[Not Available]	Papillary	2006	82	Transurethral resection (TURBT)	[Not Applicable]	6th	T4a	YES	N2	YES
F5E03536-26E1-480D-A7BB-010EB8210CD6	TCGA-XF-A9SW	2014-07-05	NO	YES	-31049	MALE	179	65	WHITE	NOT HISPANIC OR LATINO	Yes	No	YES	Transurethral resection alone	[Not Available]	[Not Available]	[Not Available]	[Not Available]	[Not Available]	WITH TUMOR	Dead	[Not Available]	362	Retired	Gas Company	[Not Available]	[Not Available]	[Not Available]	3	[Not Available]	1965	[Not Available]	Father|Sister|Sister|Brother|Brother|Child	Prostate|Breast-Fem|Pancreas|Lung/Bronchus|Prostate|Breast-Fem	NO	NO	Partial Remission/Response	90	[Not Available]	Non-Papillary	2006	85	Transurethral resection (TURBT)	[Not Applicable]	6th	T3b	YES	N2	YES
A648D9BF-CF37-41FC-9515-E8F5AC85FCD4	TCGA-XF-A9SX	2014-07-05	NO	YES	-23349	FEMALE	155	56	WHITE	NOT HISPANIC OR LATINO	No	No	NO	[Not Applicable]	[Not Applicable]	[Not Applicable]	[Not Applicable]	[Not Applicable]	[Not Applicable]	WITH TUMOR	Dead	[Not Available]	719	Retired	Accountant	[Not Available]	Clerical/Office Work	[Not Available]	4	24	2006	40	Father	Esophagus	NO	YES	Progressive Disease	90	[Not Available]	Non-Papillary	2006	63	Endoscopic Biopsy	[Not Applicable]	6th	T3b	YES	N2	YES
8A83F744-8469-41EF-A4CD-E983F849383F	TCGA-XF-A9SY	2014-07-05	NO	YES	-22212	FEMALE	168	64	WHITE	NOT HISPANIC OR LATINO	Yes	No	NO	[Not Applicable]	[Not Applicable]	[Not Applicable]	[Not Applicable]	[Not Applicable]	[Not Applicable]	WITH TUMOR	Alive	640	[Not Applicable]	Disabled	None	[Not Available]	[Not Available]	[Not Available]	2	20	[Not Available]	40	Mother	NOS	NO	NO	Progressive Disease	70	[Not Available]	Non-Papillary	2006	60	Transurethral resection (TURBT)	[Not Applicable]	6th	T3b	YES	N2	YES
DC321B92-7275-48C9-ADEB-7670DB3195EF	TCGA-XF-A9SZ	2014-06-27	NO	YES	-29100	MALE	170	77	WHITE	NOT HISPANIC OR LATINO	No	No	NO	[Not Applicable]	[Not Applicable]	[Not Applicable]	[Not Applicable]	[Not Applicable]	[Not Applicable]	WITH TUMOR	Dead	[Not Available]	859	Retired	Electrical Engineer	[Not Available]	Military	[Not Available]	3	[Not Available]	1976	30	Father|Sister	GI|Leukemia-NOS	NO	YES	Complete Remission/Response	90	[Not Available]	Non-Papillary	2007	79	Transurethral resection (TURBT)	[Not Applicable]	5th	T3b	YES	N2	YES
5F5C1775-A908-483D-8A77-B902C5B7570E	TCGA-XF-A9T0	2014-06-28	NO	YES	-25190	MALE	178	82	WHITE	NOT HISPANIC OR LATINO	Yes	No	NO	[Not Applicable]	[Not Applicable]	[Not Applicable]	[Not Applicable]	[Not Applicable]	[Not Applicable]	TUMOR FREE	Alive	799	[Not Applicable]	Campus Supervisor	Administration/Contracting	[Not Available]	Military Industry	[Not Available]	5	[Not Available]	[Not Available]	[Not Available]	Mother	Breast-Fem	NO	NO	Complete Remission/Response	90	[Not Available]	Non-Papillary	2007	68	Transurethral resection (TURBT)	[Not Applicable]	6th	T3b	NO	N0	YES
AA6B44AB-14B1-4B5D-8679-BA958B546AFA	TCGA-XF-A9T2	2014-06-28	NO	YES	-19945	MALE	191	121	WHITE	NOT HISPANIC OR LATINO	Yes	No	YES	Transurethral resection alone	[Not Available]	[Not Available]	[Not Available]	[Not Available]	[Not Available]	[Unknown]	Dead	[Not Available]	575	Retired	Dentist	[Not Available]	Dental Services	[Not Available]	1	[Not Available]	[Not Available]	[Not Available]	Grandmother	GI	NO	NO	[Unknown]	90	[Not Available]	Non-Papillary	2007	54	Transurethral resection (TURBT)	[Not Applicable]	5th	T3b	YES	N0	YES
F9A03EAA-A228-429C-99C5-8E877379DB0F	TCGA-XF-A9T4	2014-07-01	NO	YES	-17728	MALE	180	80	WHITE	NOT HISPANIC OR LATINO	No	No	NO	[Not Applicable]	[Not Applicable]	[Not Applicable]	[Not Applicable]	[Not Applicable]	[Not Applicable]	WITH TUMOR	Dead	[Not Available]	495	Dentist	Dentist	[Not Available]	Dental Care	[Not Available]	1	[Not Available]	[Not Available]	[Not Available]	[Not Available]	[Not Available]	NO	YES	Partial Remission/Response	90	[Not Available]	Non-Papillary	2008	48	Transurethral resection (TURBT)	[Not Applicable]	6th	T2b	NO	N1	YES
F9A7AB94-70DF-4194-8102-66021D01DADD	TCGA-XF-A9T5	2014-07-05	NO	YES	-28578	FEMALE	164	75	WHITE	NOT HISPANIC OR LATINO	Yes	No	YES	Transurethral resection alone	[Not Available]	[Not Available]	[Not Available]	[Not Available]	[Not Available]	TUMOR FREE	Alive	2027	[Not Applicable]	Artist	Artist	[Not Available]	Art	[Not Available]	1	[Not Available]	[Not Available]	[Not Available]	Brother	Prostate	NO	NO	Complete Remission/Response	90	[Not Available]	Non-Papillary	2008	78	Transurethral resection (TURBT)	[Not Applicable]	6th	T3a	NO	N1	YES
317E1DB6-DF93-4793-A4DF-2FA234D8A81A	TCGA-XF-A9T8	2014-07-05	NO	YES	-23403	MALE	188	87	WHITE	NOT HISPANIC OR LATINO	Yes	No	NO	[Not Applicable]	[Not Applicable]	[Not Applicable]	[Not Applicable]	[Not Applicable]	[Not Applicable]	[Unknown]	Dead	[Not Available]	418	Retired	[Not Available]	[Not Available]	[Not Available]	[Not Available]	3	16	1990	15	[Not Available]	[Not Available]	[Unknown]	[Unknown]	[Unknown]	90	[Not Available]	Non-Papillary	2008	64	Transurethral resection (TURBT)	[Not Applicable]	4th	T3b	YES	N0	YES
390A29FE-2CFD-43C4-A247-69E692763E17	TCGA-XF-AAMG	2014-07-21	NO	YES	-18021	MALE	175	72	WHITE	HISPANIC OR LATINO	No	No	NO	[Not Applicable]	[Not Applicable]	[Not Applicable]	[Not Applicable]	[Not Applicable]	[Not Applicable]	TUMOR FREE	Alive	3364	[Not Applicable]	City Government Worker	City Government Admin	[Not Available]	Office Worker	[Not Available]	5	[Not Available]	[Not Available]	[Not Available]	Father	Lymphoma	NO	YES	Complete Remission/Response	90	[Not Available]	Non-Papillary	2004	49	Endoscopic Biopsy	[Not Applicable]	6th	T4a	NO	N0	YES
0EC37C2C-8D90-48C1-9CBC-69FE6473C980	TCGA-XF-AAMH	2014-07-09	NO	YES	-29547	MALE	158	87	WHITE	NOT HISPANIC OR LATINO	No	No	YES	Transurethral resection alone	[Not Available]	[Not Available]	[Not Available]	[Not Available]	[Not Available]	WITH TUMOR	Dead	[Not Available]	344	Retired	Shoe Repair and Design	[Not Available]	Shoes: repair and design	[Not Available]	2	51	[Not Available]	20	[Not Available]	[Not Available]	NO	NO	Progressive Disease	90	[Not Available]	Non-Papillary	2005	80	Transurethral resection (TURBT)	[Not Applicable]	6th	T3b	YES	N1	YES
8F10E006-531A-49AC-B51B-DF3FDCB20929	TCGA-XF-AAMJ	2014-07-12	NO	YES	-25838	MALE	157	55	ASIAN	NOT HISPANIC OR LATINO	Yes	No	NO	[Not Applicable]	[Not Applicable]	[Not Applicable]	[Not Applicable]	[Not Applicable]	[Not Applicable]	TUMOR FREE	Dead	[Not Available]	1670	Pharmacy Technician	Pharmacy Technician	[Not Available]	Retail Pharmacy	[Not Available]	1	[Not Available]	[Not Available]	[Not Available]	[Not Available]	[Not Available]	YES	YES	Complete Remission/Response	90	[Not Available]	Non-Papillary	2006	70	Transurethral resection (TURBT)	[Not Applicable]	6th	T3b	YES	N0	YES
329D372C-C44E-4595-B8AC-474C5A1321A5	TCGA-XF-AAML	2014-07-12	NO	YES	-27422	MALE	182	129	WHITE	NOT HISPANIC OR LATINO	Yes	No	YES	Transurethral resection alone	[Not Available]	[Not Available]	[Not Available]	[Not Available]	[Not Available]	TUMOR FREE	Dead	[Not Available]	232	Sales Consultant	Self Employed: Photography, Marketing	[Not Available]	Marketing, Sales	[Not Available]	3	[Not Available]	1986	[Not Available]	[Not Available]	[Not Available]	NO	NO	Complete Remission/Response	90	[Not Available]	Papillary	2007	75	Transurethral resection (TURBT)	[Not Applicable]	6th	T2b	NO	N0	YES
82F4C181-E022-4799-9F7F-01ABCDC3803E	TCGA-XF-AAMQ	2014-07-13	NO	YES	-21660	FEMALE	168	85	WHITE	NOT HISPANIC OR LATINO	No	No	YES	Transurethral resection alone	[Not Available]	[Not Available]	[Not Available]	[Not Available]	[Not Available]	TUMOR FREE	Alive	2177	[Not Applicable]	House wife	House wife	[Not Available]	House Wife	[Not Available]	3	[Not Available]	1978	12	[Not Available]	[Not Available]	NO	NO	Complete Remission/Response	90	[Not Available]	Papillary	2006	59	Transurethral resection (TURBT)	[Not Applicable]	6th	T2a	NO	N0	YES
818F5A45-4DEB-49E4-9A73-55EF4269DE4C	TCGA-XF-AAMR	2014-07-13	NO	YES	-17670	MALE	175	79	WHITE	NOT HISPANIC OR LATINO	No	No	NO	[Not Applicable]	[Not Applicable]	[Not Applicable]	[Not Applicable]	[Not Applicable]	[Not Applicable]	TUMOR FREE	Alive	2790	[Not Applicable]	Writer	Writer	[Not Available]	Spiritual/Arts	[Not Available]	1	[Not Available]	[Not Available]	[Not Available]	[Not Available]	[Not Available]	NO	YES	Complete Remission/Response	90	[Not Available]	Non-Papillary	2006	48	Transurethral resection (TURBT)	[Not Applicable]	6th	T3b	NO	N0	YES
ADA95115-275F-4229-AA00-F298A5FF931C	TCGA-XF-AAMT	2014-07-13	NO	YES	-27397	FEMALE	160	60	WHITE	NOT HISPANIC OR LATINO	No	No	NO	[Not Applicable]	[Not Applicable]	[Not Applicable]	[Not Applicable]	[Not Applicable]	[Not Applicable]	WITH TUMOR	Dead	[Not Available]	90	housewife	housewife (retail clerk)	[Not Available]	home maker (retail)	[Not Available]	3	15	1976	10	Child	Leukemia-NOS	NO	NO	Partial Remission/Response	90	[Not Available]	Non-Papillary	2006	75	Transurethral resection (TURBT)	[Not Applicable]	5th	T3b	YES	N2	YES
19DA59A8-B67A-438D-900A-92A71E03BEF3	TCGA-XF-AAMW	2014-07-13	NO	YES	-28903	FEMALE	158	63	WHITE	NOT HISPANIC OR LATINO	No	No	NO	[Not Applicable]	[Not Applicable]	[Not Applicable]	[Not Applicable]	[Not Applicable]	[Not Applicable]	WITH TUMOR	Dead	[Not Available]	253	home maker	home maker	[Not Available]	home maker	[Not Available]	1	[Not Available]	[Not Available]	[Not Available]	Mother|Father	Pancreas|Colon	NO	NO	Partial Remission/Response	90	[Not Available]	Non-Papillary	2006	79	Transurethral resection (TURBT)	[Not Applicable]	5th	T2b	NO	N0	YES
EDC290BF-9731-4F03-BC37-64542E78E8BB	TCGA-XF-AAMX	2014-07-14	NO	YES	-31884	FEMALE	168	77	BLACK OR AFRICAN AMERICAN	NOT HISPANIC OR LATINO	No	No	NO	[Not Applicable]	[Not Applicable]	[Not Applicable]	[Not Applicable]	[Not Applicable]	[Not Applicable]	TUMOR FREE	Dead	[Not Available]	206	retired	Baker	[Not Available]	food industry	[Not Available]	1	[Not Available]	[Not Available]	[Not Available]	[Not Available]	[Not Available]	NO	NO	Complete Remission/Response	50	[Not Available]	Non-Papillary	2006	87	Transurethral resection (TURBT)	[Not Applicable]	6th	T3b	YES	N0	YES
9D2B19EB-BD61-490E-982B-FADF2C4AADF7	TCGA-XF-AAMY	2014-07-15	NO	YES	-28509	MALE	178	119	WHITE	NOT HISPANIC OR LATINO	Yes	No	NO	[Not Applicable]	[Not Applicable]	[Not Applicable]	[Not Applicable]	[Not Applicable]	[Not Applicable]	TUMOR FREE	Alive	2822	[Not Applicable]	Retired	Carpet installer	[Not Available]	Carpet installation	[Not Available]	1	[Not Available]	[Not Available]	[Not Available]	Mother|Father	Ovary-NOS|Prostate	NO	NO	Complete Remission/Response	90	[Not Available]	Papillary	2006	78	Transurethral resection (TURBT)	[Not Applicable]	5th	T3b	NO	N0	YES
ED36D054-53C4-465C-BD84-6EC5227097BF	TCGA-XF-AAMZ	2014-07-15	NO	YES	-29667	FEMALE	160	52	WHITE	NOT HISPANIC OR LATINO	Yes	No	YES	Bacillus Calmette-Guerin (BCG)	NO	NO	YES	NO	[Not Available]	WITH TUMOR	Dead	[Not Available]	1348	retired	Educational Films	[Not Available]	Entertainment Industry	[Not Available]	1	[Not Available]	[Not Available]	[Not Available]	[Not Available]	[Not Available]	NO	NO	Partial Remission/Response	90	[Not Available]	Papillary	2007	81	Transurethral resection (TURBT)	[Not Applicable]	6th	T3a	YES	N2	YES
E7E95597-EF88-4442-8C01-8D633822E7B5	TCGA-XF-AAN0	2014-07-19	NO	YES	-24877	MALE	172	75	WHITE	NOT HISPANIC OR LATINO	No	No	NO	[Not Applicable]	[Not Applicable]	[Not Applicable]	[Not Applicable]	[Not Applicable]	[Not Applicable]	WITH TUMOR	Dead	[Not Available]	1718	Retired	financial manager	[Not Available]	Music Industry	[Not Available]	3	17	1982	56	Mother	Lung/Bronchus	NO	YES	Complete Remission/Response	90	[Not Available]	Non-Papillary	2007	68	Transurethral resection (TURBT)	[Not Applicable]	6th	T4a	YES	N2	YES
5378F375-AA04-4ECA-BC35-190B3EFB52BC	TCGA-XF-AAN1	2014-07-16	NO	YES	-27687	FEMALE	168	92	[Unknown]	NOT HISPANIC OR LATINO	Yes	No	YES	Bacillus Calmette-Guerin (BCG)	NO	NO	YES	NO	[Not Available]	WITH TUMOR	Dead	[Not Available]	941	retired	accountant	[Not Available]	office/business	[Not Available]	3	19	1994	47	Child	Gastric	NO	NO	Partial Remission/Response	80	[Not Available]	Papillary	2006	75	Transurethral resection (TURBT)	[Not Applicable]	6th	T4a	NO	N0	YES
24AD2168-B25A-4DE8-A021-DFE1C74FCC6E	TCGA-XF-AAN3	2014-07-20	NO	YES	-27909	MALE	168	56	WHITE	NOT HISPANIC OR LATINO	No	No	[Not Available]	[Not Available]	[Not Available]	[Not Available]	[Not Available]	[Not Available]	[Not Available]	TUMOR FREE	Alive	2625	[Not Applicable]	Retired	Chef	[Not Available]	food industry	[Not Available]	1	[Not Available]	[Not Available]	[Not Available]	Father	Gastric	NO	YES	Complete Remission/Response	90	[Not Available]	Non-Papillary	2007	76	Transurethral resection (TURBT)	[Not Applicable]	6th	T3b	YES	N2	YES
B6C36037-56B1-4957-8DF8-FDA72B0D3C39	TCGA-XF-AAN4	2014-07-20	NO	YES	-28302	FEMALE	165	59	WHITE	NOT HISPANIC OR LATINO	No	No	NO	[Not Applicable]	[Not Applicable]	[Not Applicable]	[Not Applicable]	[Not Applicable]	[Not Applicable]	TUMOR FREE	Dead	[Not Available]	823	Retired	accounting	[Not Available]	accounting	[Not Available]	2	[Not Available]	[Not Available]	25	Father	Pancreas	NO	NO	Complete Remission/Response	90	[Not Available]	Non-Papillary	2007	77	Transurethral resection (TURBT)	[Not Applicable]	6th	T3b	NO	N0	YES
C1591625-E794-4155-8AE4-B74D6264659F	TCGA-XF-AAN5	2014-07-20	NO	YES	-22411	FEMALE	169	56	WHITE	NOT HISPANIC OR LATINO	No	No	NO	[Not Applicable]	[Not Applicable]	[Not Applicable]	[Not Applicable]	[Not Applicable]	[Not Applicable]	TUMOR FREE	Alive	2293	[Not Applicable]	Sales Associate	Sales Associate	[Not Available]	Retail, Department Store	[Not Available]	4	32	2008	30	[Not Available]	[Not Available]	NO	YES	Complete Remission/Response	90	[Not Available]	Non-Papillary	2008	61	Transurethral resection (TURBT)	[Not Applicable]	6th	T3b	YES	N0	YES
9D7FBDEB-EA3D-4E07-8527-23C5997D77CF	TCGA-XF-AAN7	2014-07-21	NO	YES	-21951	MALE	183	89	WHITE	NOT HISPANIC OR LATINO	Yes	No	YES	Transurethral resection alone	[Not Available]	[Not Available]	[Not Available]	[Not Available]	[Not Available]	WITH TUMOR	Dead	[Not Available]	565	Manager	Manager	[Not Available]	Social Civic Organization	[Not Available]	2	20	[Not Available]	40	[Not Available]	[Not Available]	NO	YES	Complete Remission/Response	90	[Not Available]	Non-Papillary	2008	60	Transurethral resection (TURBT)	[Not Applicable]	5th	T3a	YES	N1	YES
AA14E232-C6C6-4075-9D15-E1857373D233	TCGA-XF-AAN8	2014-07-21	NO	YES	-27309	FEMALE	170	66	WHITE	NOT HISPANIC OR LATINO	Yes	No	YES	Bacillus Calmette-Guerin (BCG)	NO	YES	YES	YES	12	[Unknown]	Dead	[Not Available]	118	retired	registered nurse	[Not Available]	Nursing/clinical	[Not Available]	2	15	[Not Available]	60	[Not Available]	[Not Available]	NO	NO	[Unknown]	90	[Not Available]	Non-Papillary	2007	74	Transurethral resection (TURBT)	[Not Applicable]	6th	T3b	NO	N0	YES
95520295-90D3-4B4E-86B6-4BD856723315	TCGA-YC-A89H	2014-02-21	NO	YES	-28741	FEMALE	145	44	WHITE	NOT HISPANIC OR LATINO	No	No	NO	[Not Applicable]	[Not Applicable]	[Not Applicable]	[Not Applicable]	[Not Applicable]	[Not Applicable]	TUMOR FREE	Alive	315	[Not Applicable]	Retired	[Not Available]	[Not Available]	[Not Available]	[Not Available]	2	15	[Not Available]	31.5	[Not Available]	[Not Available]	NO	YES	Complete Remission/Response	[Unknown]	[Unknown]	Non-Papillary	2013	78	Transurethral resection (TURBT)	[Not Applicable]	7th	[Not Available]	NO	[Not Available]	NO
6EE03F14-14AC-4CB9-BD23-B69704176301	TCGA-YC-A9TC	2014-07-01	YES	NO	-26283	MALE	180	84	WHITE	NOT HISPANIC OR LATINO	No	No	NO	[Not Applicable]	[Not Applicable]	[Not Applicable]	[Not Applicable]	[Not Applicable]	[Not Applicable]	WITH TUMOR	Dead	[Not Available]	20	retired	banker	none	[Not Available]	[Not Available]	1	[Not Available]	[Not Available]	[Not Available]	Sister	Breast-Fem	YES	NO	Progressive Disease	[Not Available]	[Not Available]	Papillary	2013	71	Transurethral resection (TURBT)	[Not Applicable]	7th	[Not Available]	YES	[Not Available]	NO
661967E5-94B3-4F98-9402-6AB137893C16	TCGA-YF-AA3L	2014-05-23	YES	NO	-17268	FEMALE	183	112	[Unknown]	HISPANIC OR LATINO	No	No	NO	[Not Applicable]	[Not Applicable]	[Not Applicable]	[Not Applicable]	[Not Applicable]	[Not Applicable]	TUMOR FREE	Alive	242	[Not Applicable]	Housewife	Housewife	[Not Available]	Home	29	2	17	[Not Available]	60	Father|Sister	Lung/Bronchus|Gynecology-NOS	NO	YES	Complete Remission/Response	30	[Not Evaluated]	Non-Papillary	2013	47	Transurethral resection (TURBT)	[Not Applicable]	7th	T2b	YES	N0	YES
30AD8081-DAA7-4E2B-96F8-07F5AD12E774	TCGA-YF-AA3M	2014-05-23	YES	NO	-21097	MALE	168	77	[Unknown]	HISPANIC OR LATINO	Yes	Yes	YES	Bacillus Calmette-Guerin (BCG)	NO	NO	YES	NO	[Not Available]	TUMOR FREE	Alive	275	[Not Applicable]	Disabled	Truck Driver	None	Master Concrete Company	15	2	16	[Not Available]	58	[Not Available]	[Not Available]	NO	NO	Complete Remission/Response	90	[Not Evaluated]	Non-Papillary	2013	57	Transurethral resection (TURBT)	[Not Applicable]	7th	T2a	NO	NX	NO
5B39A0DC-8AB2-46C6-95C7-65DF919EBC76	TCGA-ZF-A9R0	2014-11-13	NO	YES	-30222	MALE	172	80	WHITE	NOT HISPANIC OR LATINO	No	No	NO	[Not Applicable]	[Not Applicable]	[Not Applicable]	[Not Applicable]	[Not Applicable]	[Not Applicable]	WITH TUMOR	Alive	567	[Not Applicable]	retired	aircraft mechanic (also spent 7 years as a joiner)	aircraft fuel, chemicals with 'chlor' in the name	RAF	11	3	25	1973	5	[Not Available]	[Not Available]	NO	NO	Progressive Disease	[Not Available]	2	Non-Papillary	2013	82	Transurethral resection (TURBT)	[Not Applicable]	7th	T3b	[Not Reported]	NX	[Not Available]
F1BD8305-5C3F-4C82-9E68-BA9CF4ECDF7B	TCGA-ZF-A9R1	2014-11-15	NO	YES	-29610	MALE	165	83	WHITE	NOT HISPANIC OR LATINO	No	No	NO	[Not Applicable]	[Not Applicable]	[Not Applicable]	[Not Applicable]	[Not Applicable]	[Not Applicable]	WITH TUMOR	Alive	224	[Not Applicable]	retired	blacksmith	crack detection dyes, borax, cadmium, chromium, rust proofing	employed tool forger and then self emplotyed blacksmith	57	1	[Not Available]	[Not Available]	[Not Available]	[Not Available]	[Not Available]	NO	YES	[Unknown]	[Not Available]	0	Non-Papillary	2013	81	Transurethral resection (TURBT)	[Not Applicable]	7th	T3b	YES	N1	YES
AEB08986-A802-43DD-A5B4-17F4EC018790	TCGA-ZF-A9R2	2014-11-15	NO	YES	-27537	MALE	177	63	WHITE	NOT HISPANIC OR LATINO	Yes	No	YES	Transurethral resection alone	[Not Available]	[Not Available]	[Not Available]	[Not Available]	[Not Available]	TUMOR FREE	Alive	642	[Not Applicable]	retired	lorry driver	diesel fumes	driving	[Not Available]	3	13	1979	58	[Not Available]	[Not Available]	NO	NO	Complete Remission/Response	[Not Available]	1	Papillary	2013	75	Transurethral resection (TURBT)	[Not Applicable]	7th	T2b	YES	N0	YES
AB77B411-4DF2-4E3A-BFAD-946E8BB1FA70	TCGA-ZF-A9R3	2014-11-15	NO	YES	-19384	FEMALE	154	110	WHITE	NOT HISPANIC OR LATINO	No	No	NO	[Not Applicable]	[Not Applicable]	[Not Applicable]	[Not Applicable]	[Not Applicable]	[Not Applicable]	TUMOR FREE	Alive	734	[Not Applicable]	retired	cook	cooking fumes	catering	10	2	14	[Not Available]	29	[Not Available]	[Not Available]	NO	NO	Complete Remission/Response	[Not Available]	0	Papillary	2012	53	Transurethral resection (TURBT)	[Not Applicable]	7th	T2	[Not Available]	NX	[Not Available]
371B5D70-9797-4DAE-B523-247F5EAEB4AB	TCGA-ZF-A9R4	2014-11-15	NO	YES	-30398	MALE	[Not Available]	[Not Available]	WHITE	NOT HISPANIC OR LATINO	Yes	No	NO	[Not Applicable]	[Not Applicable]	[Not Applicable]	[Not Applicable]	[Not Applicable]	[Not Applicable]	TUMOR FREE	Alive	921	[Not Applicable]	retired	professor of materials science	[Not Available]	nuclear power industry	[Not Available]	1	[Not Available]	[Not Available]	[Not Available]	[Not Available]	[Not Available]	NO	NO	Complete Remission/Response	[Not Available]	0	Non-Papillary	2012	83	Transurethral resection (TURBT)	[Not Applicable]	7th	T2	YES	NX	NO
AAA55DE1-8F53-4B56-BA0A-67CFF909CF81	TCGA-ZF-A9R5	2014-11-13	NO	YES	-21811	MALE	173	67	WHITE	NOT HISPANIC OR LATINO	No	No	NO	[Not Applicable]	[Not Applicable]	[Not Applicable]	[Not Applicable]	[Not Applicable]	[Not Applicable]	TUMOR FREE	Alive	827	[Not Applicable]	retired	firefighter (also electrician for 4 yrs and gas fitter for 4 yrs)	asbestos,cadmium, chromium, solvents, arsenic, ionising radiation	chemical and petroleum industry	30	2	16	[Not Available]	69	Brother	Lung/Bronchus	NO	NO	Complete Remission/Response	[Not Available]	0	Papillary	2011	59	Transurethral resection (TURBT)	[Not Applicable]	7th	T3	[Not Reported]	N0	YES
CE4E4549-BEFC-447F-9B79-ED46E302E6D7	TCGA-ZF-A9R7	2014-11-15	NO	YES	-28063	FEMALE	159	66	WHITE	NOT HISPANIC OR LATINO	No	No	NO	[Not Applicable]	[Not Applicable]	[Not Applicable]	[Not Applicable]	[Not Applicable]	[Not Applicable]	TUMOR FREE	Alive	665	[Not Applicable]	retired	teacher	nil to note	teaching in school for special needs children	26	3	21	1956	[Not Available]	Mother	Uterine	NO	NO	Complete Remission/Response	[Not Available]	0	Non-Papillary	2011	76	Transurethral resection (TURBT)	[Not Applicable]	7th	[Not Available]	NO	NX	[Not Available]
EBAD8BC9-F196-4F53-BFEA-DE38488EB4E1	TCGA-ZF-A9R9	2014-11-14	NO	YES	-21491	MALE	[Not Available]	[Not Available]	WHITE	NOT HISPANIC OR LATINO	No	No	NO	[Not Applicable]	[Not Applicable]	[Not Applicable]	[Not Applicable]	[Not Applicable]	[Not Applicable]	WITH TUMOR	Dead	[Not Available]	864	retired	property inspector	nil	private property letting	30	3	16	1973	3	[Not Available]	[Not Available]	NO	YES	Complete Remission/Response	[Not Available]	0	Non-Papillary	2010	58	Transurethral resection (TURBT)	[Not Applicable]	7th	T3b	YES	N2	YES
4ED34DB5-DDB5-4EFD-A49B-84BF26789AEE	TCGA-ZF-A9RC	2014-11-15	NO	YES	-28275	MALE	175	99	WHITE	NOT HISPANIC OR LATINO	No	No	NO	[Not Applicable]	[Not Applicable]	[Not Applicable]	[Not Applicable]	[Not Applicable]	[Not Applicable]	TUMOR FREE	Alive	2268	[Not Applicable]	retired	steel industry worker	[Not Available]	steel industry	[Not Available]	4	[Not Available]	2001	[Not Available]	[Not Available]	[Not Available]	NO	NO	Complete Remission/Response	[Not Available]	0	Non-Papillary	2007	77	Transurethral resection (TURBT)	[Not Applicable]	6th	T3a	NO	N0	YES
F57122DD-A6F1-484D-B08A-CB1194DE2F9D	TCGA-ZF-A9RD	2014-11-15	NO	YES	-27496	FEMALE	157	64	WHITE	NOT HISPANIC OR LATINO	No	No	NO	[Not Applicable]	[Not Applicable]	[Not Applicable]	[Not Applicable]	[Not Applicable]	[Not Applicable]	[Unknown]	Dead	[Not Available]	408	retired	packer in warehouse	[Not Available]	[Not Available]	[Not Available]	3	18	1970	10	[Not Available]	[Not Available]	NO	NO	[Unknown]	[Not Available]	1	Non-Papillary	2008	75	Transurethral resection (TURBT)	[Not Applicable]	6th	T3a	NO	N2	YES
284E175C-3229-4FEE-A627-A49EAC538E3A	TCGA-ZF-A9RE	2014-11-15	NO	YES	-28622	FEMALE	165	62	WHITE	NOT HISPANIC OR LATINO	No	No	NO	[Not Applicable]	[Not Applicable]	[Not Applicable]	[Not Applicable]	[Not Applicable]	[Not Applicable]	WITH TUMOR	Dead	[Not Available]	106	retired	[Not Available]	[Not Available]	[Not Available]	[Not Available]	1	[Not Available]	[Not Available]	[Not Available]	[Not Available]	[Not Available]	YES	NO	Progressive Disease	[Not Available]	1	Papillary	2010	78	Transurethral resection (TURBT)	[Not Applicable]	7th	[Not Available]	NO	[Not Available]	[Not Available]
FA05F7F6-50E9-4878-A834-F655C0877394	TCGA-ZF-A9RF	2014-11-11	NO	YES	-27281	MALE	[Not Available]	[Not Available]	WHITE	NOT HISPANIC OR LATINO	No	No	NO	[Not Applicable]	[Not Applicable]	[Not Applicable]	[Not Applicable]	[Not Applicable]	[Not Applicable]	[Unknown]	Alive	1604	[Not Applicable]	retired	steel worker	machine oil, nil else to note	steel industry	29	2	18	[Not Available]	52	Sister	Breast-Fem	NO	NO	Complete Remission/Response	[Not Available]	1	Non-Papillary	2009	74	Transurethral resection (TURBT)	[Not Applicable]	6th	T1	NO	NX	NO
386F51E4-D03A-4606-BF2E-6168F2122C5F	TCGA-ZF-A9RL	2014-11-15	NO	YES	-22480	MALE	164	[Not Available]	WHITE	NOT HISPANIC OR LATINO	Yes	No	YES	Bacillus Calmette-Guerin (BCG)	NO	NO	YES	NO	[Not Available]	WITH TUMOR	Alive	2509	[Not Applicable]	retired	[Not Available]	[Not Available]	[Not Available]	[Not Available]	4	18	2002	38	Brother|Sister|Sister	Gastric|Breast-Fem|CNS	NO	NO	Complete Remission/Response	[Not Available]	1	Papillary	2007	61	Transurethral resection (TURBT)	[Not Applicable]	6th	[Not Available]	[Not Available]	[Not Available]	[Not Available]
7D71945A-B81A-405C-BB17-CEC9B1D7592C	TCGA-ZF-A9RM	2014-11-15	NO	YES	-25642	MALE	173	87	WHITE	NOT HISPANIC OR LATINO	No	No	NO	[Not Applicable]	[Not Applicable]	[Not Applicable]	[Not Applicable]	[Not Applicable]	[Not Applicable]	TUMOR FREE	Alive	1455	[Not Applicable]	retired	spring maker	quenching oil	steel industry	14	2	21	[Not Available]	8	Father	Lung/Bronchus	NO	NO	Complete Remission/Response	[Not Available]	0	Papillary	2010	70	Transurethral resection (TURBT)	[Not Applicable]	7th	T0	NO	N0	YES
73DB40CE-2BA7-4A56-AEF2-B78D2C744BE1	TCGA-ZF-A9RN	2014-11-15	NO	YES	-24795	FEMALE	177	91	WHITE	NOT HISPANIC OR LATINO	No	No	[Not Available]	[Not Available]	[Not Available]	[Not Available]	[Not Available]	[Not Available]	[Not Available]	WITH TUMOR	Dead	[Not Available]	615	retired	support worker	disinfectant	health care	[Not Available]	1	[Not Available]	[Not Available]	[Not Available]	[Not Available]	[Not Available]	NO	YES	Partial Remission/Response	[Not Available]	1	Non-Papillary	2010	67	Transurethral resection (TURBT)	[Not Applicable]	7th	T3b	YES	NX	NO
C692E696-37FE-4FC1-90EB-8E34A91A98FC	TCGA-ZF-AA4N	2014-11-15	NO	YES	-27056	MALE	165	70	WHITE	NOT HISPANIC OR LATINO	No	No	NO	[Not Applicable]	[Not Applicable]	[Not Applicable]	[Not Applicable]	[Not Applicable]	[Not Applicable]	WITH TUMOR	Dead	[Not Available]	88	[Not Available]	[Not Available]	[Not Available]	[Not Available]	[Not Available]	5	[Not Available]	[Not Available]	[Not Available]	[Not Available]	[Not Available]	NO	NO	Progressive Disease	[Not Available]	2	Non-Papillary	2011	74	[Not Available]	[Not Applicable]	7th	[Not Available]	[Not Available]	[Not Available]	[Not Available]
B36E3B5F-8904-4722-ADAE-B00812EFEC65	TCGA-ZF-AA4R	2014-11-15	NO	YES	-24537	MALE	178	112	WHITE	NOT HISPANIC OR LATINO	Yes	No	YES	Bacillus Calmette-Guerin (BCG)	NO	YES	YES	YES	27	WITH TUMOR	Dead	[Not Available]	1036	retired	lorry driver	diesel fumes	driving	[Not Available]	1	[Not Available]	[Not Available]	[Not Available]	Brother|Mother|[Not Available]	Testis|Breast-Fem|[Not Available]	NO	YES	[Unknown]	[Not Available]	1	Non-Papillary	2008	67	Transurethral resection (TURBT)	[Not Applicable]	6th	T3a	[Not Reported]	N1	YES
1859A4C5-78BC-4B1A-A26E-3D2B4CB221C2	TCGA-ZF-AA4T	2014-11-15	NO	YES	-23974	MALE	172	85	WHITE	NOT HISPANIC OR LATINO	Yes	No	YES	Bacillus Calmette-Guerin (BCG)	NO	YES	YES	NO	[Not Available]	WITH TUMOR	Dead	[Not Available]	599	retired	[Not Available]	[Not Available]	[Not Available]	[Not Available]	1	[Not Available]	[Not Available]	[Not Available]	[Not Available]	[Not Available]	[Unknown]	[Unknown]	[Unknown]	[Not Available]	0	Non-Papillary	2008	65	Transurethral resection (TURBT)	[Not Applicable]	6th	T4	NO	N2	YES
585DFB25-5013-4AE1-A26B-5FED08E6CDB3	TCGA-ZF-AA4U	2014-11-15	NO	YES	-25682	MALE	180	95	WHITE	NOT HISPANIC OR LATINO	No	No	NO	[Not Applicable]	[Not Applicable]	[Not Applicable]	[Not Applicable]	[Not Applicable]	[Not Applicable]	WITH TUMOR	Dead	[Not Available]	262	retired	[Not Available]	[Not Available]	[Not Available]	[Not Available]	3	16	1979	25	[Not Available]	[Not Available]	NO	NO	Progressive Disease	[Not Available]	0	Non-Papillary	2008	70	Transurethral resection (TURBT)	[Not Applicable]	6th	T4a	YES	NX	NO
CCD65BC8-82EF-453E-B4BC-A005CC2262D5	TCGA-ZF-AA4V	2014-11-15	NO	YES	-24448	MALE	177	85	WHITE	NOT HISPANIC OR LATINO	No	No	NO	[Not Applicable]	[Not Applicable]	[Not Applicable]	[Not Applicable]	[Not Applicable]	[Not Applicable]	TUMOR FREE	Alive	1806	[Not Applicable]	retired	radio and tv engineer	soldering, assembling and repairng electrical goods	telecommunications	34	2	15	[Not Available]	28	Father|Child	Lung/Bronchus|Breast-Fem	NO	YES	Complete Remission/Response	[Not Available]	0	Non-Papillary	2008	66	Transurethral resection (TURBT)	[Not Applicable]	6th	T3b	[Not Reported]	N0	YES
63443198-4FCF-40BD-BEFB-4A6920D29CA4	TCGA-ZF-AA4W	2014-11-15	NO	YES	-20611	MALE	187	96	WHITE	NOT HISPANIC OR LATINO	No	No	NO	[Not Applicable]	[Not Applicable]	[Not Applicable]	[Not Applicable]	[Not Applicable]	[Not Applicable]	[Unknown]	Alive	1830	[Not Applicable]	retired	[Not Available]	[Not Available]	[Not Available]	[Not Available]	1	[Not Available]	[Not Available]	[Not Available]	[Not Available]	[Not Available]	NO	YES	Complete Remission/Response	[Not Available]	1	Non-Papillary	2009	56	Transurethral resection (TURBT)	[Not Applicable]	6th	T3b	YES	N0	YES
E6F7BF6C-92B1-4795-94FC-B189D0C7877F	TCGA-ZF-AA4X	2014-11-12	NO	YES	-20579	MALE	175	73	WHITE	NOT HISPANIC OR LATINO	No	No	NO	[Not Applicable]	[Not Applicable]	[Not Applicable]	[Not Applicable]	[Not Applicable]	[Not Applicable]	WITH TUMOR	Alive	1917	[Not Applicable]	retired	clerical officer	nil	telecommunications	[Not Available]	1	[Not Available]	[Not Available]	[Not Available]	Mother	Colon	YES	[Discrepancy]	Complete Remission/Response	[Not Available]	0	Non-Papillary	2009	56	Transurethral resection (TURBT)	[Not Applicable]	6th	T2	NO	NX	[Not Available]
1029514B-A32C-4C43-A440-A5BA2709F717	TCGA-ZF-AA51	2014-11-15	NO	YES	-25484	FEMALE	149	54	WHITE	NOT HISPANIC OR LATINO	No	No	NO	[Not Applicable]	[Not Applicable]	[Not Applicable]	[Not Applicable]	[Not Applicable]	[Not Applicable]	TUMOR FREE	Alive	1178	[Not Applicable]	retired	office worker	nil to note	[Not Available]	[Not Available]	4	15	2005	38	[Not Available]	[Not Available]	NO	YES	Complete Remission/Response	[Not Available]	0	Papillary	2009	69	Transurethral resection (TURBT)	[Not Applicable]	6th	T2	[Not Reported]	NX	NO
6C5F09F0-2019-4440-8554-E8912BCE5E98	TCGA-ZF-AA52	2014-11-14	NO	YES	-25579	MALE	181	77	WHITE	NOT HISPANIC OR LATINO	No	No	NO	[Not Applicable]	[Not Applicable]	[Not Applicable]	[Not Applicable]	[Not Applicable]	[Not Applicable]	[Unknown]	Dead	[Not Available]	1077	retired	factory office management	coal gas and oil byproduct chemicals	steel and engineering	[Not Available]	3	18	1963	2	[Not Available]	[Not Available]	NO	NO	Partial Remission/Response	[Not Available]	1	Papillary	2009	70	Transurethral resection (TURBT)	[Not Applicable]	6th	T3a	[Not Reported]	NX	NO
92C6856A-B26F-4512-BBB1-8A8AFF4636AB	TCGA-ZF-AA53	2014-11-14	NO	YES	-22035	MALE	178	111	WHITE	NOT HISPANIC OR LATINO	Yes	No	YES	Bacillus Calmette-Guerin (BCG)	NO	NO	YES	NO	[Not Available]	TUMOR FREE	Alive	1761	[Not Applicable]	retired	maintenance engineer	solvents, coking plant fumes and residues, diesel exhaust fumes, trichlorethylene perchloroethylene, brazing, soldering, resin fumesfrom hot box breaker core machines	steel industry	29	1	[Not Available]	[Not Available]	[Not Available]	Father|Sister|Brother	Lung/Bronchus|CNS|CNS	NO	YES	Complete Remission/Response	[Not Available]	0	Non-Papillary	2010	60	Transurethral resection (TURBT)	[Not Applicable]	7th	T2	[Not Reported]	NX	NO
BCA645AE-A0C9-4005-B672-85D8920B6AFB	TCGA-ZF-AA54	2014-11-15	NO	YES	-26128	MALE	169	81	WHITE	NOT HISPANIC OR LATINO	No	No	NO	[Not Applicable]	[Not Applicable]	[Not Applicable]	[Not Applicable]	[Not Applicable]	[Not Applicable]	[Unknown]	Dead	[Not Available]	590	retired	[Not Available]	[Not Available]	[Not Available]	[Not Available]	4	[Not Available]	2009	[Not Available]	[Not Available]	[Not Available]	[Unknown]	[Unknown]	[Unknown]	[Not Available]	0	Non-Papillary	2009	71	Transurethral resection (TURBT)	[Not Applicable]	6th	T3	NO	NX	NO
EB30AE33-2076-475D-AAC9-804A8F1119A0	TCGA-ZF-AA56	2014-11-15	NO	YES	-28937	FEMALE	[Not Available]	63	WHITE	NOT HISPANIC OR LATINO	No	No	NO	[Not Applicable]	[Not Applicable]	[Not Applicable]	[Not Applicable]	[Not Applicable]	[Not Applicable]	WITH TUMOR	Dead	[Not Available]	259	retired	salesperson	nil to note	shoe shop	[Not Available]	1	[Not Available]	[Not Available]	[Not Available]	Brother|Mother	Prostate|Colon	NO	NO	Progressive Disease	[Not Available]	1	Non-Papillary	2010	79	Transurethral resection (TURBT)	[Not Applicable]	7th	T4a	YES	N0	YES
0DA6502C-058D-47F5-9996-8AA1D511D7E4	TCGA-ZF-AA58	2014-11-15	NO	YES	-22549	FEMALE	167	71	WHITE	NOT HISPANIC OR LATINO	No	No	NO	[Not Applicable]	[Not Applicable]	[Not Applicable]	[Not Applicable]	[Not Applicable]	[Not Applicable]	TUMOR FREE	Alive	1434	[Not Applicable]	retired	caterer	nil to note	hospital catering	18	4	18	2005	39	Father	Bladder	NO	YES	Complete Remission/Response	[Not Available]	1	Non-Papillary	2010	61	Transurethral resection (TURBT)	[Not Applicable]	7th	T3a	NO	N2	YES
04477379-6C51-45D9-B9B9-D05D53B53945	TCGA-ZF-AA5H	2014-11-15	NO	YES	-22122	FEMALE	163	82	WHITE	NOT HISPANIC OR LATINO	No	No	NO	[Not Applicable]	[Not Applicable]	[Not Applicable]	[Not Applicable]	[Not Applicable]	[Not Applicable]	WITH TUMOR	Alive	583	[Not Applicable]	retired	medical laboratory assistant	solvents, formaldehyde	hospital	20	3	16	1979	8	Father	Lung/Bronchus	NO	YES	Stable Disease	[Not Available]	0	Non-Papillary	2012	60	Transurethral resection (TURBT)	[Not Applicable]	7th	T3b	YES	N2	YES
F78CB4FA-5548-40F8-B71B-663DDE47F539	TCGA-ZF-AA5N	2014-11-07	NO	YES	-22741	FEMALE	168	81	WHITE	NOT HISPANIC OR LATINO	No	No	NO	[Not Applicable]	[Not Applicable]	[Not Applicable]	[Not Applicable]	[Not Applicable]	[Not Applicable]	WITH TUMOR	Dead	[Not Available]	168	retired	book keeper	nil to note	law firm	10	3	18	1979	10	Mother|Grandmother	Ovary-NOS|Lung/Bronchus	NO	YES	Progressive Disease	[Not Available]	1	Non-Papillary	2013	62	Transurethral resection (TURBT)	[Not Applicable]	7th	T2	NO	NX	NO
24D56331-4BCA-4AB8-9FB7-A95A30B4C8FE	TCGA-ZF-AA5P	2014-11-15	NO	YES	-23971	MALE	177	84	WHITE	NOT HISPANIC OR LATINO	No	No	NO	[Not Applicable]	[Not Applicable]	[Not Applicable]	[Not Applicable]	[Not Applicable]	[Not Applicable]	[Unknown]	Alive	308	[Not Applicable]	retired	electrician	soldering, brazing	building sites/ street lighting maintenance	48	3	14	1993	62	Brother	Prostate	NO	NO	Complete Remission/Response	[Not Available]	0	Non-Papillary	2013	65	Transurethral resection (TURBT)	[Not Applicable]	7th	T2b	[Not Reported]	N2	YES
[truncated: 30 more columns]

## Sheet: BRCA
bcr_patient_uuid	bcr_patient_barcode	form_completion_date	prospective_collection	retrospective_collection	birth_days_to	gender	menopause_status	race	ethnicity	history_other_malignancy	history_neoadjuvant_treatment	tumor_status	vital_status	last_contact_days_to	death_days_to	radiation_treatment_adjuvant	pharmaceutical_tx_adjuvant	histologic_diagnosis_other	initial_pathologic_dx_year	age_at_diagnosis	method_initial_path_dx	method_initial_path_dx_other	surgical_procedure_first	first_surgical_procedure_other	margin_status	surgery_for_positive_margins	surgery_for_positive_margins_other	margin_status_reexcision	axillary_staging_method	axillary_staging_method_other	micromet_detection_by_ihc	lymph_nodes_examined	lymph_nodes_examined_count	lymph_nodes_examined_he_count	lymph_nodes_examined_ihc_count	ajcc_staging_edition	ajcc_tumor_pathologic_pt	ajcc_nodes_pathologic_pn	ajcc_metastasis_pathologic_pm	ajcc_pathologic_tumor_stage	metastasis_site	metastasis_site_other	er_status_by_ihc	er_status_ihc_Percent_Positive	er_positivity_scale_used	er_ihc_score	er_positivity_scale_other	er_positivity_method	pr_status_by_ihc
bcr_patient_uuid	bcr_patient_barcode	form_completion_date	tissue_prospective_collection_indicator	tissue_retrospective_collection_indicator	days_to_birth	gender	menopause_status	race	ethnicity	other_dx	history_of_neoadjuvant_treatment	person_neoplasm_cancer_status	vital_status	days_to_last_followup	days_to_death	radiation_therapy	postoperative_rx_tx	histological_type_other	year_of_initial_pathologic_diagnosis	age_at_initial_pathologic_diagnosis	initial_pathologic_diagnosis_method	init_pathology_dx_method_other	breast_carcinoma_surgical_procedure_name	surgical_procedure_purpose_other_text	margin_status	breast_carcinoma_primary_surgical_procedure_name	breast_neoplasm_other_surgical_procedure_descriptive_text	breast_cancer_surgery_margin_status	axillary_lymph_node_stage_method_type	axillary_lymph_node_stage_other_method_descriptive_text	cytokeratin_immunohistochemistry_staining_method_micrometastasis_indicator	primary_lymph_node_presentation_assessment	lymph_node_examined_count	number_of_lymphnodes_positive_by_he	number_of_lymphnodes_positive_by_ihc	system_version	pathologic_T	pathologic_N	pathologic_M	pathologic_stage	metastatic_site_at_diagnosis	metastatic_site_at_diagnosis_other	breast_carcinoma_estrogen_receptor_status	er_level_cell_percentage_category	breast_carcinoma_immunohistochemistry_er_pos_finding_scale	immunohistochemistry_positive_cell_score	positive_finding_estrogen_receptor_other_measurement_scale_text	er_detection_method_text	breast_carcinoma_progesterone_receptor_status
CDE_ID:	CDE_ID:2003301	CDE_ID:	CDE_ID:3088492	CDE_ID:3088528	CDE_ID:3008233	CDE_ID:2200604	CDE_ID:2957270	CDE_ID:2192199	CDE_ID:2192217	CDE_ID:3382736	CDE_ID:3382737	CDE_ID:2759550	CDE_ID:5	CDE_ID:3008273	CDE_ID:3165475	CDE_ID:2005312	CDE_ID:3397567	CDE_ID:3124492	CDE_ID:2896960	CDE_ID:2006657	CDE_ID:2757941	CDE_ID:2757948	CDE_ID:2739580	CDE_ID:3020338	CDE_ID:3114007	CDE_ID:1218	CDE_ID:3124493	CDE_ID:2241252	CDE_ID:2516112	CDE_ID:3124496	CDE_ID:3086152	CDE_ID:2200396	CDE_ID:3	CDE_ID:3086388	CDE_ID:3086383	CDE_ID:2722309	CDE_ID:3045435	CDE_ID:3203106	CDE_ID:3045439	CDE_ID:3203222	CDE_ID:3124499	CDE_ID:3124503	CDE_ID:2957359	CDE_ID:3128341	CDE_ID:3203081	CDE_ID:2230166	CDE_ID:3086851	CDE_ID:69	CDE_ID:2957357
6E7D5EC6-A469-467C-B748-237353C23416	TCGA-3C-AAAU	2014-01-13	NO	YES	-20211	FEMALE	Pre (<6 months since LMP AND no prior bilateral ovariectomy AND not on estrogen replacement)	WHITE	NOT HISPANIC OR LATINO	No	No	WITH TUMOR	Alive	3767	[Not Applicable]	NO	YES	[Not Applicable]	2004	55	[Not Available]	[Not Applicable]	Modified Radical Mastectomy	[Not Available]	Negative	[Not Available]	[Not Applicable]	[Not Available]	Sentinel lymph node biopsy plus axillary dissection	[Not Available]	YES	YES	13	4	[Not Available]	6th	TX	NX	MX	Stage X	[Not Available]	[Not Available]	Positive	50-59%	[Not Available]	[Not Available]	[Not Available]	[Not Available]	Positive
55262FCB-1B01-4480-B322-36570430C917	TCGA-3C-AALI	2014-07-28	NO	YES	-18538	FEMALE	Post (prior bilateral ovariectomy OR >12 mo since LMP with no prior hysterectomy)	BLACK OR AFRICAN AMERICAN	NOT HISPANIC OR LATINO	No	No	TUMOR FREE	Alive	3801	[Not Applicable]	YES	YES	[Not Applicable]	2003	50	Core needle biopsy	[Not Applicable]	Lumpectomy	[Not Available]	Negative	[Not Available]	[Not Applicable]	[Not Available]	Sentinel lymph node biopsy plus axillary dissection	[Not Available]	[Not Available]	YES	15	1	[Not Available]	6th	T2	N1a	M0	Stage IIB	[Not Available]	[Not Available]	Positive	<10%	[Not Available]	[Not Available]	[Not Available]	[Not Available]	Positive
427D0648-3F77-4FFC-B52C-89855426D647	TCGA-3C-AALJ	2014-07-28	NO	YES	-22848	FEMALE	Post (prior bilateral ovariectomy OR >12 mo since LMP with no prior hysterectomy)	BLACK OR AFRICAN AMERICAN	NOT HISPANIC OR LATINO	No	No	TUMOR FREE	Alive	1228	[Not Applicable]	NO	YES	[Not Applicable]	2011	62	Core needle biopsy	[Not Applicable]	Modified Radical Mastectomy	[Not Available]	Negative	[Not Available]	[Not Applicable]	[Not Available]	[Not Available]	[Not Available]	[Not Available]	YES	23	1	[Not Available]	7th	T2	N1a	M0	Stage IIB	[Not Available]	[Not Available]	Positive	90-99%	[Not Available]	[Not Available]	[Not Available]	[Not Available]	Positive
C31900A4-5DCD-4022-97AC-638E86E889E4	TCGA-3C-AALK	2014-07-28	NO	YES	-19074	FEMALE	[Unknown]	BLACK OR AFRICAN AMERICAN	NOT HISPANIC OR LATINO	No	No	TUMOR FREE	Alive	1217	[Not Applicable]	[Unknown]	YES	[Not Applicable]	2011	52	Core needle biopsy	[Not Applicable]	Simple Mastectomy	[Not Available]	Close	[Not Available]	[Not Applicable]	[Not Available]	Sentinel node biopsy alone	[Not Available]	YES	YES	2	0	1	7th	T1c	N0 (i+)	M0	Stage IA	[Not Available]	[Not Available]	Positive	70-79%	[Not Available]	[Not Available]	[Not Available]	[Not Available]	Positive
86C6F993-327F-4525-9983-29C55625593A	TCGA-5L-AAT0	2014-08-15	NO	YES	-15393	FEMALE	Post (prior bilateral ovariectomy OR >12 mo since LMP with no prior hysterectomy)	WHITE	HISPANIC OR LATINO	Yes	No	TUMOR FREE	Alive	1477	[Not Applicable]	YES	YES	[Not Applicable]	2010	42	Incisional Biopsy	[Not Applicable]	Modified Radical Mastectomy	[Not Available]	Positive	[Not Evaluated]	[Not Applicable]	[Not Available]	Axillary lymph node dissection alone	[Not Available]	NO	YES	8	0	0	7th	T2	N0	M0	Stage IIA	[Not Available]	[Not Available]	Positive	70-79%	[Not Available]	[Not Available]	[Not Available]	[Not Available]	Positive
16FC3677-0393-4ED1-AD3F-C8355F056369	TCGA-5L-AAT1	2014-08-15	NO	YES	-23225	FEMALE	Post (prior bilateral ovariectomy OR >12 mo since LMP with no prior hysterectomy)	WHITE	HISPANIC OR LATINO	Yes	No	WITH TUMOR	Alive	1471	[Not Applicable]	NO	YES	[Not Applicable]	2010	63	Tumor resection	[Not Applicable]	Simple Mastectomy	[Not Available]	Negative	[Not Available]	[Not Applicable]	[Not Available]	Other (specify)	Level 1 clearance	NO	YES	1	0	[Not Available]	7th	T2	N0	M1	Stage IV	Bone	[Not Available]	Positive	80-89%	[Not Available]	[Not Available]	[Not Available]	[Not Available]	Positive
0045349c-69d9-4306-a403-c9c1fa836644	TCGA-A1-A0SB	2011-06-30	NO	YES	-25833	FEMALE	Post (prior bilateral ovariectomy OR >12 mo since LMP with no prior hysterectomy)	WHITE	NOT HISPANIC OR LATINO	No	No	TUMOR FREE	Alive	259	[Not Applicable]	[Not Available]	[Not Available]	Adenoid Cystic Carcinoma	2008	70	Fine needle aspiration biopsy	[Not Applicable]	Lumpectomy	[Not Available]	Negative	[Not Available]	[Not Applicable]	[Not Available]	Sentinel node biopsy alone	[Not Available]	[Not Available]	YES	2	0	[Not Available]	6th	T1c	N0	M0	Stage I	[Not Available]	[Not Available]	Positive	70-79%	[Not Available]	[Not Available]	[Not Available]	[Not Available]	Negative
c397e6c2-ba3a-4f5e-a258-c140611192fe	TCGA-A1-A0SE	2010-12-06	NO	YES	-20717	FEMALE	Pre (<6 months since LMP AND no prior bilateral ovariectomy AND not on estrogen replacement)	WHITE	NOT HISPANIC OR LATINO	No	No	TUMOR FREE	Alive	1321	[Not Applicable]	[Not Available]	[Not Available]	invasive ductal and lobular carcinoma	2005	56	Core needle biopsy	[Not Applicable]	Modified Radical Mastectomy	[Not Available]	Negative	[Not Available]	[Not Applicable]	[Not Available]	Sentinel lymph node biopsy plus axillary dissection	[Not Available]	[Not Available]	[Not Available]	8	0	[Not Available]	6th	T1c	N0 (i-)	M0	Stage I	[Not Available]	[Not Available]	Positive	80-89%	[Not Available]	3+	[Not Available]	[Not Available]	Positive
4b620966-b4c7-4615-bf58-ca9d3226b9bd	TCGA-A1-A0SF	2011-05-24	NO	YES	-19731	FEMALE	Pre (<6 months since LMP AND no prior bilateral ovariectomy AND not on estrogen replacement)	WHITE	NOT HISPANIC OR LATINO	No	No	TUMOR FREE	Alive	1463	[Not Applicable]	[Not Available]	[Not Available]	[Not Applicable]	2006	54	Fine needle aspiration biopsy	[Not Applicable]	Modified Radical Mastectomy	[Not Available]	Negative	[Not Available]	[Not Applicable]	[Not Available]	Sentinel lymph node biopsy plus axillary dissection	[Not Available]	[Not Available]	YES	2	0	[Not Available]	6th	T2	N0	M0	Stage IIA	[Not Available]	[Not Available]	Positive	90-99%	[Not Available]	[Not Available]	[Not Available]	[Not Available]	Positive
0ed9ad26-7fdc-4d75-93f9-d029eee94993	TCGA-A1-A0SG	2011-05-31	NO	YES	-22380	FEMALE	Post (prior bilateral ovariectomy OR >12 mo since LMP with no prior hysterectomy)	WHITE	NOT HISPANIC OR LATINO	No	No	[Not Available]	Alive	434	[Not Applicable]	[Not Available]	[Not Available]	micropapillary carcinoma invasive	2006	61	Core needle biopsy	[Not Applicable]	Lumpectomy	[Not Available]	Negative	[Not Available]	[Not Applicable]	[Not Available]	Sentinel lymph node biopsy plus axillary dissection	[Not Available]	[Not Available]	YES	11	1	[Not Available]	6th	T2	N1a	M0	Stage IIB	[Not Available]	[Not Available]	Positive	90-99%	[Not Available]	[Not Available]	[Not Available]	[Not Available]	Positive
a6a863d9-b39d-4965-b47f-79a1bcf3c976	TCGA-A1-A0SH	2010-12-06	NO	YES	-14595	FEMALE	Pre (<6 months since LMP AND no prior bilateral ovariectomy AND not on estrogen replacement)	WHITE	NOT HISPANIC OR LATINO	No	No	TUMOR FREE	Alive	1437	[Not Applicable]	[Not Available]	[Not Available]	[Not Applicable]	2006	39	Fine needle aspiration biopsy	[Not Applicable]	Lumpectomy	[Not Available]	Negative	[Not Available]	[Not Applicable]	[Not Available]	Sentinel node biopsy alone	[Not Available]	[Not Available]	[Not Available]	2	0	[Not Available]	6th	T2	N0 (i-)	M0	Stage IIA	[Not Available]	[Not Available]	Negative	[Not Available]	[Not Available]	[Not Available]	[Not Available]	[Not Available]	Positive
16368c32-2118-4fcf-8693-6c89995e49d8	TCGA-A1-A0SI	2011-06-30	NO	YES	-19250	FEMALE	[Not Available]	WHITE	NOT HISPANIC OR LATINO	No	No	TUMOR FREE	Alive	635	[Not Applicable]	[Not Available]	[Not Available]	[Not Applicable]	2007	52	Fine needle aspiration biopsy	[Not Applicable]	Lumpectomy	[Not Available]	Negative	[Not Available]	[Not Applicable]	[Not Available]	Sentinel lymph node biopsy plus axillary dissection	[Not Available]	[Not Available]	YES	23	1	[Not Available]	6th	T2	N1a	M0	Stage IIB	[Not Available]	[Not Available]	Positive	50-59%	[Not Available]	[Not Available]	[Not Available]	[Not Available]	Positive
a2db9dd1-44d5-48b5-817c-a21a85fadb21	TCGA-A1-A0SJ	2010-12-06	NO	YES	-14383	FEMALE	[Not Available]	BLACK OR AFRICAN AMERICAN	NOT HISPANIC OR LATINO	No	No	TUMOR FREE	Alive	416	[Not Applicable]	[Not Available]	[Not Available]	[Not Applicable]	2006	39	Core needle biopsy	[Not Applicable]	Modified Radical Mastectomy	[Not Available]	Negative	[Not Available]	[Not Applicable]	[Not Available]	Sentinel lymph node biopsy plus axillary dissection	[Not Available]	[Not Available]	[Not Available]	19	3	[Not Available]	6th	T3	N1a	M0	Stage IIIA	[Not Available]	[Not Available]	Positive	70-79%	[Not Available]	[Not Available]	[Not Available]	[Not Available]	Positive
a5b44d66-c162-46b5-9df2-86305f0385c5	TCGA-A1-A0SK	2010-12-06	NO	YES	-20048	FEMALE	Indeterminate (neither Pre or Postmenopausal)	ASIAN	NOT HISPANIC OR LATINO	No	No	[Not Available]	Dead	[Not Available]	967	[Not Available]	[Not Available]	Neuroendocrine carcinoma, large-cell type, high-grade	2007	54	Excisional Biopsy	[Not Applicable]	Lumpectomy	[Not Available]	Positive	Other	surgical resection	Negative	Sentinel lymph node biopsy plus axillary dissection	[Not Available]	[Not Available]	[Not Available]	4	0	[Not Available]	6th	T2	N0 (i-)	M0	Stage IIA	[Not Available]	[Not Available]	Negative	[Not Available]	[Not Available]	[Not Available]	[Not Available]	[Not Available]	Negative
784de7ac-8424-42eb-83d4-a1bebaa42b97	TCGA-A1-A0SM	2010-12-06	NO	YES	-28198	MALE	[Not Available]	WHITE	NOT HISPANIC OR LATINO	No	No	TUMOR FREE	Alive	242	[Not Applicable]	[Not Available]	[Not Available]	[Not Applicable]	2007	77	Core needle biopsy	[Not Applicable]	Modified Radical Mastectomy	[Not Available]	Negative	[Not Available]	[Not Applicable]	[Not Available]	Sentinel lymph node biopsy plus axillary dissection	[Not Available]	[Not Available]	[Not Available]	3	0	[Not Available]	6th	T2	N0 (i-)	M0	Stage IIA	[Not Available]	[Not Available]	Positive	20-29%	[Not Available]	[Not Available]	[Not Available]	[Not Available]	Negative
0dc337fa-da8b-42c4-b9a7-fb76d81c161f	TCGA-A1-A0SN	2011-05-23	NO	YES	-18401	FEMALE	Post (prior bilateral ovariectomy OR >12 mo since LMP with no prior hysterectomy)	WHITE	NOT HISPANIC OR LATINO	No	No	TUMOR FREE	Alive	1196	[Not Applicable]	[Not Available]	[Not Available]	[Not Applicable]	2007	50	Core needle biopsy	[Not Applicable]	Lumpectomy	[Not Available]	Negative	[Not Available]	[Not Applicable]	[Not Available]	Sentinel lymph node biopsy plus axillary dissection	[Not Available]	[Not Available]	YES	13	4	[Not Available]	6th	T1c	N1	MX	Stage IIA	[Not Available]	[Not Available]	Positive	90-99%	[Not Available]	[Not Available]	[Not Available]	[Not Available]	Positive
6644fd4e-d2fe-4785-a73c-0f36fcc740e2	TCGA-A1-A0SO	2010-12-06	NO	YES	-24826	FEMALE	Post (prior bilateral ovariectomy OR >12 mo since LMP with no prior hysterectomy)	WHITE	NOT HISPANIC OR LATINO	No	No	TUMOR FREE	Alive	852	[Not Applicable]	[Not Available]	[Not Available]	[Not Applicable]	2007	67	Core needle biopsy	[Not Applicable]	Modified Radical Mastectomy	[Not Available]	Negative	[Not Available]	[Not Applicable]	[Not Available]	Sentinel lymph node biopsy plus axillary dissection	[Not Available]	[Not Available]	[Not Available]	9	1	[Not Available]	6th	T2	N1	M0	Stage IIB	[Not Available]	[Not Available]	Negative	[Not Available]	[Not Available]	[Not Available]	[Not Available]	[Not Available]	Negative
a9bb8159-32f0-454c-a946-b3286a52b9d5	TCGA-A1-A0SP	2010-12-06	NO	YES	-14954	FEMALE	[Not Available]	[Not Available]	NOT HISPANIC OR LATINO	Yes	[Not Available]	TUMOR FREE	Alive	584	[Not Applicable]	[Not Available]	[Not Available]	[Not Applicable]	2007	40	Fine needle aspiration biopsy	[Not Applicable]	Lumpectomy	[Not Available]	Negative	[Not Available]	[Not Applicable]	[Not Available]	Axillary lymph node dissection alone	[Not Available]	[Not Available]	[Not Available]	3	0	[Not Available]	6th	T2	N0 (i-)	M0	Stage IIA	[Not Available]	[Not Available]	Negative	[Not Available]	[Not Available]	[Not Available]	[Not Available]	[Not Available]	Negative
08de63a2-7b76-43c3-80dc-df748b1d81bc	TCGA-A1-A0SQ	2011-06-30	NO	YES	-16458	FEMALE	Pre (<6 months since LMP AND no prior bilateral ovariectomy AND not on estrogen replacement)	WHITE	NOT HISPANIC OR LATINO	No	No	TUMOR FREE	Alive	554	[Not Applicable]	[Not Available]	[Not Available]	[Not Applicable]	2007	45	Core needle biopsy	[Not Applicable]	Modified Radical Mastectomy	[Not Available]	Negative	[Not Available]	[Not Applicable]	[Not Available]	Sentinel lymph node biopsy plus axillary dissection	[Not Available]	[Not Available]	YES	15	1	[Not Available]	6th	T2	N1	MX	Stage IIB	[Not Available]	[Not Available]	Positive	90-99%	[Not Available]	[Not Available]	[Not Available]	[Not Available]	Positive
f3a058b9-fb7f-4098-8f0e-83c2acfa1ed5	TCGA-A2-A04R	2010-10-08	NO	YES	-13483	FEMALE	Pre (<6 months since LMP AND no prior bilateral ovariectomy AND not on estrogen replacement)	BLACK OR AFRICAN AMERICAN	NOT HISPANIC OR LATINO	No	No	TUMOR FREE	Alive	2365	[Not Applicable]	[Not Available]	[Not Available]	[Not Applicable]	2004	36	Core needle biopsy	[Not Applicable]	Lumpectomy	[Not Available]	Negative	[Not Available]	[Not Applicable]	[Not Available]	Sentinel node biopsy alone	[Not Available]	YES	[Not Available]	1	0	0	6th	T1	N0 (i-)	M0	Stage IA	[Not Available]	[Not Available]	Positive	60-69%	[Not Available]	[Not Available]	[Not Available]	[Not Available]	Positive
5ACA16CA-4516-4E27-8249-6914029A7EBF	TCGA-A2-A0CK	2012-05-21	NO	YES	-22094	FEMALE	Post (prior bilateral ovariectomy OR >12 mo since LMP with no prior hysterectomy)	WHITE	NOT HISPANIC OR LATINO	No	No	TUMOR FREE	Alive	3820	[Not Applicable]	[Not Available]	[Not Available]	[Not Applicable]	2001	60	Excisional Biopsy	[Not Applicable]	Lumpectomy	[Not Available]	Positive	Modified radical mastectomy	[Not Applicable]	Negative	Sentinel lymph node biopsy plus axillary dissection	[Not Available]	NO	YES	20	4	[Not Available]	5th	T3	N2a	M0	Stage IIIA	[Not Available]	[Not Available]	Positive	40-49%	3 Point Scale	2+	[Not Available]	[Not Available]	Positive
8E54232D-D8BB-4612-8B0E-4FEB076A60F9	TCGA-A2-A0CO	2012-05-21	NO	YES	-31404	FEMALE	Post (prior bilateral ovariectomy OR >12 mo since LMP with no prior hysterectomy)	WHITE	NOT HISPANIC OR LATINO	No	No	TUMOR FREE	Alive	1468	[Not Applicable]	[Not Available]	[Not Available]	[Not Applicable]	2002	85	Core needle biopsy	[Not Applicable]	Modified Radical Mastectomy	[Not Available]	Positive	[Not Evaluated]	[Not Applicable]	[Not Available]	Axillary lymph node dissection alone	[Not Available]	NO	YES	11	0	0	7th	T3	N0	M0	Stage IIB	[Not Available]	[Not Available]	Positive	40-49%	3 Point Scale	2+	[Not Available]	[Not Available]	Positive
4CF0F639-7940-48B6-8EA1-2A3494097CDB	TCGA-A2-A0CR	2012-06-05	NO	YES	-20075	FEMALE	Post (prior bilateral ovariectomy OR >12 mo since LMP with no prior hysterectomy)	ASIAN	NOT HISPANIC OR LATINO	No	No	TUMOR FREE	Alive	2955	[Not Applicable]	[Not Available]	[Not Available]	[Not Applicable]	2004	54	Core needle biopsy	[Not Applicable]	Modified Radical Mastectomy	[Not Available]	Close	[Not Available]	[Not Applicable]	[Not Available]	Axillary lymph node dissection alone	[Not Available]	NO	YES	16	0	0	7th	T3	N0	M0	Stage IIB	[Not Available]	[Not Available]	Positive	60-69%	3 Point Scale	1+	[Not Available]	[Not Available]	Positive
378778d2-b331-4867-a93b-c64028c8b4c7	TCGA-A2-A0CT	2010-09-09	NO	YES	-25959	FEMALE	Post (prior bilateral ovariectomy OR >12 mo since LMP with no prior hysterectomy)	WHITE	NOT HISPANIC OR LATINO	No	No	TUMOR FREE	Alive	1918	[Not Applicable]	[Not Available]	[Not Available]	[Not Applicable]	2005	71	Core needle biopsy	[Not Applicable]	Simple Mastectomy	[Not Available]	Negative	[Not Available]	[Not Applicable]	[Not Available]	Sentinel node biopsy alone	[Not Available]	YES	[Not Available]	2	0	0	6th	T2	N0 (i-)	M0	Stage IIA	[Not Available]	[Not Available]	Positive	90-99%	[Not Available]	[Not Available]	[Not Available]	[Not Available]	Negative
5e670fec-8992-44bf-8657-f7f9a272306b	TCGA-A2-A0EN	2015-02-27	NO	YES	-25771	FEMALE	Post (prior bilateral ovariectomy OR >12 mo since LMP with no prior hysterectomy)	WHITE	NOT HISPANIC OR LATINO	No	No	TUMOR FREE	Alive	4088	[Not Applicable]	[Not Available]	[Not Available]	[Not Applicable]	2003	70	Excisional Biopsy	[Not Applicable]	Lumpectomy	[Not Available]	Negative	[Not Available]	[Not Applicable]	[Not Available]	Sentinel node biopsy alone	[Not Available]	YES	[Not Available]	4	0	1	6th	T2	N0 (i+)	M0	Stage IIA	[Not Available]	[Not Available]	Positive	[Not Available]	[Not Available]	[Not Available]	[Not Available]	[Not Available]	Positive
670F5022-5066-48F1-8472-5670129A1E0F	TCGA-A2-A0EP	2012-08-16	NO	YES	-20585	FEMALE	Post (prior bilateral ovariectomy OR >12 mo since LMP with no prior hysterectomy)	WHITE	NOT HISPANIC OR LATINO	No	No	TUMOR FREE	Alive	3021	[Not Applicable]	NO	YES	[Not Applicable]	2004	56	Core needle biopsy	[Not Applicable]	Simple Mastectomy	[Not Available]	Negative	[Not Available]	[Not Applicable]	[Not Available]	Sentinel node biopsy alone	[Not Available]	YES	YES	1	0	1	6th	T1	N0 (i+)	M0	Stage I	[Not Available]	[Not Available]	Positive	80-89%	3 Point Scale	3+	[Not Available]	[Not Available]	Negative
c0427237-b476-4af4-b664-7bd479922ea5	TCGA-A2-A0EU	2010-08-11	NO	YES	-29144	FEMALE	Post (prior bilateral ovariectomy OR >12 mo since LMP with no prior hysterectomy)	WHITE	NOT HISPANIC OR LATINO	No	No	TUMOR FREE	Alive	733	[Not Applicable]	[Not Available]	[Not Available]	[Not Applicable]	2008	79	Core needle biopsy	[Not Applicable]	Lumpectomy	[Not Available]	Positive	Lumpectomy	[Not Applicable]	Negative	Sentinel node biopsy alone	[Not Available]	YES	[Not Available]	1	0	0	6th	T1c	N0 (i-)	M0	Stage IA	[Not Available]	[Not Available]	Positive	90-99%	[Not Available]	[Not Available]	Intensity=Strong	[Not Available]	Positive
12d31787-e54d-4729-ace8-9141043c92b8	TCGA-A2-A0ST	2010-11-09	NO	YES	-22922	FEMALE	Post (prior bilateral ovariectomy OR >12 mo since LMP with no prior hysterectomy)	WHITE	NOT HISPANIC OR LATINO	No	No	[Not Available]	Alive	2619	[Not Applicable]	[Not Available]	[Not Available]	[Not Applicable]	2003	62	Excisional Biopsy	[Not Applicable]	Lumpectomy	[Not Available]	Negative	[Not Available]	[Not Applicable]	[Not Available]	Sentinel lymph node biopsy plus axillary dissection	[Not Available]	YES	[Not Available]	9	3	0	6th	T1c	N1a	M0	Stage IIA	[Not Available]	[Not Available]	Negative	[Not Available]	[Not Available]	[Not Available]	[Not Available]	[Not Available]	Negative
c632675e-e8af-43cd-8744-5be3754c1c14	TCGA-A2-A0SU	2010-11-17	NO	YES	-24219	FEMALE	Post (prior bilateral ovariectomy OR >12 mo since LMP with no prior hysterectomy)	WHITE	NOT HISPANIC OR LATINO	No	No	TUMOR FREE	Alive	1352	[Not Applicable]	[Not Available]	[Not Available]	[Not Applicable]	2006	66	Core needle biopsy	[Not Applicable]	Simple Mastectomy	[Not Available]	Negative	[Not Available]	[Not Applicable]	[Not Available]	Sentinel node biopsy alone	[Not Available]	YES	[Not Available]	7	0	1	[Not Available]	T2	N0 (i+)	M0	Stage IIA	[Not Available]	[Not Available]	Positive	90-99%	[Not Available]	[Not Available]	[Not Available]	[Not Available]	Positive
ad01259b-d858-40bc-a6ba-0bb06e996afb	TCGA-A2-A0SV	2010-11-15	NO	YES	-23126	FEMALE	Post (prior bilateral ovariectomy OR >12 mo since LMP with no prior hysterectomy)	WHITE	NOT HISPANIC OR LATINO	No	No	WITH TUMOR	Dead	[Not Available]	825	[Not Available]	[Not Available]	[Not Applicable]	2006	63	Core needle biopsy	[Not Applicable]	Simple Mastectomy	[Not Available]	Positive	[Not Evaluated]	[Not Applicable]	[Not Available]	Axillary lymph node dissection alone	[Not Available]	NO	[Not Available]	9	8	[Not Available]	6th	T2	N2a	M1	Stage IV	Bone	[Not Available]	Positive	90-99%	[Not Available]	[Not Available]	[Not Available]	[Not Available]	Positive
991e1427-3c01-423d-abfd-4584302ca72c	TCGA-A2-A0SW	2010-11-08	NO	YES	-30085	FEMALE	Post (prior bilateral ovariectomy OR >12 mo since LMP with no prior hysterectomy)	WHITE	NOT HISPANIC OR LATINO	No	No	WITH TUMOR	Dead	[Not Available]	1365	[Not Available]	[Not Available]	[Not Applicable]	2006	82	Core needle biopsy	[Not Applicable]	Lumpectomy	[Not Available]	Negative	[Not Available]	[Not Applicable]	[Not Available]	Sentinel lymph node biopsy plus axillary dissection	[Not Available]	NO	[Not Available]	15	4	[Not Available]	[Not Available]	T2	N2	M1	Stage IV	Liver	[Not Available]	Positive	40-49%	[Not Available]	[Not Available]	[Not Available]	[Not Available]	Negative
18d35983-ea6a-4b70-a209-9bef37595956	TCGA-A2-A0SX	2010-11-09	NO	YES	-17774	FEMALE	Pre (<6 months since LMP AND no prior bilateral ovariectomy AND not on estrogen replacement)	WHITE	NOT HISPANIC OR LATINO	No	No	WITH TUMOR	Alive	1288	[Not Applicable]	[Not Available]	[Not Available]	[Not Applicable]	2007	48	Core needle biopsy	[Not Applicable]	Lumpectomy	[Not Available]	Positive	Lumpectomy	[Not Applicable]	Negative	Sentinel node biopsy alone	[Not Available]	YES	[Not Available]	1	0	0	6th	T1c	N0 (i-)	M0	Stage IA	[Not Available]	[Not Available]	Negative	[Not Available]	[Not Available]	[Not Available]	[Not Available]	[Not Available]	Negative
dc696e3c-f448-468f-a576-f4429be0338a	TCGA-A2-A0SY	2010-11-12	NO	YES	-22928	FEMALE	Post (prior bilateral ovariectomy OR >12 mo since LMP with no prior hysterectomy)	WHITE	NOT HISPANIC OR LATINO	No	No	TUMOR FREE	Alive	1154	[Not Applicable]	[Not Available]	[Not Available]	[Not Applicable]	2007	62	Core needle biopsy	[Not Applicable]	Modified Radical Mastectomy	[Not Available]	Negative	[Not Available]	[Not Applicable]	[Not Available]	Sentinel lymph node biopsy plus axillary dissection	[Not Available]	YES	[Not Available]	14	1	0	[Not Available]	T3	N1	M0	Stage IIIA	[Not Available]	[Not Available]	Positive	80-89%	[Not Available]	[Not Available]	[Not Available]	[Not Available]	Positive
95c53f69-0f05-4348-822a-571f3d757001	TCGA-A2-A0T0	2010-11-12	NO	YES	-21575	FEMALE	Post (prior bilateral ovariectomy OR >12 mo since LMP with no prior hysterectomy)	WHITE	NOT HISPANIC OR LATINO	No	No	TUMOR FREE	Alive	337	[Not Applicable]	[Not Available]	[Not Available]	[Not Applicable]	2009	59	Core needle biopsy	[Not Applicable]	Lumpectomy	[Not Available]	Negative	[Not Available]	[Not Applicable]	[Not Available]	Axillary lymph node dissection alone	[Not Available]	NO	[Not Available]	14	2	[Not Available]	6th	T2	N1	M0	Stage IIB	[Not Available]	[Not Available]	Negative	<10%	[Not Available]	[Not Available]	[Not Available]	[Not Available]	Negative
02bed00f-bef7-4fb7-b243-540354990e45	TCGA-A2-A0T1	2010-11-12	NO	YES	-20227	FEMALE	Post (prior bilateral ovariectomy OR >12 mo since LMP with no prior hysterectomy)	AMERICAN INDIAN OR ALASKA NATIVE	NOT HISPANIC OR LATINO	No	No	TUMOR FREE	Alive	323	[Not Applicable]	[Not Available]	[Not Available]	[Not Applicable]	2009	55	Core needle biopsy	[Not Applicable]	Lumpectomy	[Not Available]	Negative	[Not Available]	[Not Applicable]	[Not Available]	Axillary lymph node dissection alone	[Not Available]	NO	[Not Available]	10	10	[Not Available]	[Not Available]	T3	N3	M0	Stage IIIC	[Not Available]	[Not Available]	Negative	<10%	[Not Available]	[Not Available]	[Not Available]	[Not Available]	Negative
128d198e-9b22-427c-90db-3714455f3a17	TCGA-A2-A0T2	2010-11-12	NO	YES	-24235	FEMALE	Post (prior bilateral ovariectomy OR >12 mo since LMP with no prior hysterectomy)	WHITE	NOT HISPANIC OR LATINO	No	No	WITH TUMOR	Dead	[Not Available]	255	[Not Available]	[Not Available]	[Not Applicable]	2009	66	Core needle biopsy	[Not Applicable]	Modified Radical Mastectomy	[Not Available]	Close	[Not Available]	[Not Applicable]	[Not Available]	Axillary lymph node dissection alone	[Not Available]	NO	[Not Available]	14	10	[Not Available]	[Not Available]	T3	N3	M1	Stage IV	Liver	Abdomen	Negative	<10%	[Not Available]	[Not Available]	[Not Available]	[Not Available]	Negative
b0f8d698-a30e-4d8d-b0a2-a5a01fac8406	TCGA-A2-A0T4	2010-11-17	NO	YES	-22849	FEMALE	Post (prior bilateral ovariectomy OR >12 mo since LMP with no prior hysterectomy)	WHITE	NOT HISPANIC OR LATINO	No	No	TUMOR FREE	Alive	395	[Not Applicable]	[Not Available]	[Not Available]	[Not Applicable]	2009	62	Core needle biopsy	[Not Applicable]	Simple Mastectomy	[Not Available]	Negative	[Not Available]	[Not Applicable]	[Not Available]	Other (specify)	SLN and non-SLN biopsy	YES	[Not Available]	2	0	0	[Not Available]	T2	N0 (i-)	M0	Stage IIA	[Not Available]	[Not Available]	Positive	90-99%	[Not Available]	3+	[Not Available]	[Not Available]	Positive
36d77496-99f8-4911-ba7c-89fae32662aa	TCGA-A2-A0T5	2010-11-09	NO	YES	-14503	FEMALE	Pre (<6 months since LMP AND no prior bilateral ovariectomy AND not on estrogen replacement)	WHITE	NOT HISPANIC OR LATINO	No	No	TUMOR FREE	Alive	321	[Not Applicable]	[Not Available]	[Not Available]	[Not Applicable]	2009	39	Core needle biopsy	[Not Applicable]	Simple Mastectomy	[Not Available]	Negative	[Not Available]	[Not Applicable]	[Not Available]	Sentinel node biopsy alone	[Not Available]	YES	[Not Available]	4	0	0	[Not Available]	T2	N0 (i-)	M0	Stage IIA	[Not Available]	[Not Available]	Positive	90-99%	[Not Available]	[Not Available]	[Not Available]	[Not Available]	Positive
08306ede-e74b-4be9-b768-7fd98647b6ac	TCGA-A2-A0T6	2010-11-17	NO	YES	-18334	FEMALE	Pre (<6 months since LMP AND no prior bilateral ovariectomy AND not on estrogen replacement)	WHITE	NOT HISPANIC OR LATINO	No	No	TUMOR FREE	Alive	344	[Not Applicable]	[Not Available]	[Not Available]	[Not Applicable]	2009	50	Core needle biopsy	[Not Applicable]	Simple Mastectomy	[Not Available]	Negative	[Not Available]	[Not Applicable]	[Not Available]	Sentinel node biopsy alone	[Not Available]	YES	[Not Available]	3	0	0	[Not Available]	T3	N0 (i-)	M0	Stage IIB	[Not Available]	[Not Available]	Positive	90-99%	[Not Available]	3+	[Not Available]	[Not Available]	Positive
43d5632e-7272-4aad-9496-7f5a99671223	TCGA-A2-A0T7	2010-11-17	NO	YES	-18756	FEMALE	Pre (<6 months since LMP AND no prior bilateral ovariectomy AND not on estrogen replacement)	WHITE	NOT HISPANIC OR LATINO	No	No	TUMOR FREE	Alive	397	[Not Applicable]	[Not Available]	[Not Available]	[Not Applicable]	2009	51	Core needle biopsy	[Not Applicable]	Modified Radical Mastectomy	[Not Available]	Positive	Other	Skin excision	Negative	Sentinel node biopsy alone	[Not Available]	YES	[Not Available]	2	0	1	[Not Available]	T2	N0 (i+)	M0	Stage IIA	[Not Available]	[Not Available]	Positive	90-99%	[Not Available]	2+	[Not Available]	[Not Available]	Positive
a1872011-b928-4189-ac02-e87506c20bca	TCGA-A2-A0YC	2010-12-08	NO	YES	-21685	FEMALE	Post (prior bilateral ovariectomy OR >12 mo since LMP with no prior hysterectomy)	WHITE	NOT HISPANIC OR LATINO	No	No	TUMOR FREE	Alive	644	[Not Applicable]	[Not Available]	[Not Available]	[Not Applicable]	2008	59	Core needle biopsy	[Not Applicable]	Lumpectomy	[Not Available]	Close	[Not Available]	[Not Applicable]	[Not Available]	Other (specify)	Sentinel lymph node biopsy x 2 and 1 non-sentinel lymph node biopsy	YES	[Not Available]	3	1	0	[Not Available]	T2	N1mi	M0	Stage IIB	[Not Available]	[Not Available]	Positive	90-99%	[Not Available]	[Not Available]	[Not Available]	[Not Available]	Positive
2c6adb12-380d-4710-a7e6-93d5a0e53289	TCGA-A2-A0YD	2010-12-08	NO	YES	-23021	FEMALE	Post (prior bilateral ovariectomy OR >12 mo since LMP with no prior hysterectomy)	WHITE	NOT HISPANIC OR LATINO	No	No	TUMOR FREE	Alive	550	[Not Applicable]	[Not Available]	[Not Available]	[Not Applicable]	2009	63	Core needle biopsy	[Not Applicable]	Simple Mastectomy	[Not Available]	Negative	[Not Available]	[Not Applicable]	[Not Available]	Sentinel node biopsy alone	[Not Available]	YES	[Not Available]	2	0	1	[Not Available]	T3	N0 (i+)	M0	Stage IIB	[Not Available]	[Not Available]	Positive	90-99%	[Not Available]	[Not Available]	[Not Available]	[Not Available]	Positive
ae8c77fe-e6c8-44d5-8265-4a38c637bbef	TCGA-A2-A0YF	2010-12-02	NO	YES	-24660	FEMALE	Post (prior bilateral ovariectomy OR >12 mo since LMP with no prior hysterectomy)	BLACK OR AFRICAN AMERICAN	NOT HISPANIC OR LATINO	No	No	TUMOR FREE	Alive	289	[Not Applicable]	[Not Available]	[Not Available]	[Not Applicable]	2009	67	Core needle biopsy	[Not Applicable]	Simple Mastectomy	[Not Available]	Negative	[Not Available]	[Not Applicable]	[Not Available]	Sentinel node biopsy alone	[Not Available]	YES	[Not Available]	1	0	1	6th	T1b	N0 (i+)	M0	Stage I	[Not Available]	[Not Available]	Positive	90-99%	[Not Available]	3+	[Not Available]	[Not Available]	Negative
c0892598-1f7b-4f23-9cd8-731f797753d5	TCGA-A2-A0YG	2011-01-03	NO	YES	-23058	FEMALE	Post (prior bilateral ovariectomy OR >12 mo since LMP with no prior hysterectomy)	WHITE	NOT HISPANIC OR LATINO	No	No	TUMOR FREE	Alive	404	[Not Applicable]	[Not Available]	[Not Available]	[Not Applicable]	2009	63	Core needle biopsy	[Not Applicable]	Lumpectomy	[Not Available]	Negative	[Not Available]	[Not Applicable]	[Not Available]	Axillary lymph node dissection alone	[Not Available]	NO	[Not Available]	18	14	[Not Available]	[Not Available]	T2	N3a	M0	Stage IIIC	[Not Available]	[Not Available]	Positive	90-99%	[Not Available]	3+	[Not Available]	[Not Available]	Positive
298d33da-15af-48cb-b30f-eaf54e7baa43	TCGA-A2-A0YH	2010-12-14	NO	YES	-19596	FEMALE	Post (prior bilateral ovariectomy OR >12 mo since LMP with no prior hysterectomy)	WHITE	NOT HISPANIC OR LATINO	No	No	TUMOR FREE	Alive	379	[Not Applicable]	[Not Available]	[Not Available]	[Not Applicable]	2009	53	Core needle biopsy	[Not Applicable]	Lumpectomy	[Not Available]	Negative	[Not Available]	[Not Applicable]	[Not Available]	Axillary lymph node dissection alone	[Not Available]	NO	[Not Available]	28	5	[Not Available]	[Not Available]	T2	N2a	M0	Stage IIIA	[Not Available]	[Not Available]	Positive	80-89%	[Not Available]	3+	[Not Available]	[Not Available]	Positive
72cd1b17-d349-4551-83f7-3062ce9db865	TCGA-A2-A0YI	2010-12-14	NO	YES	-22961	FEMALE	Post (prior bilateral ovariectomy OR >12 mo since LMP with no prior hysterectomy)	WHITE	NOT HISPANIC OR LATINO	No	No	TUMOR FREE	Alive	358	[Not Applicable]	[Not Available]	[Not Available]	[Not Applicable]	2009	62	Core needle biopsy	[Not Applicable]	Lumpectomy	[Not Available]	Negative	[Not Available]	[Not Applicable]	[Not Available]	Other (specify)	Sentinel Lymph node biopsy and one non-sentinel lymph node biopsy	YES	[Not Available]	3	0	1	6th	T1c	N0 (i+)	M0	Stage I	[Not Available]	[Not Available]	Positive	90-99%	[Not Available]	3+	[Not Available]	[Not Available]	Positive
8f34cb4c-5798-47a0-89a1-f0ee26a8ae93	TCGA-A2-A0YK	2010-12-28	NO	YES	-22625	FEMALE	Post (prior bilateral ovariectomy OR >12 mo since LMP with no prior hysterectomy)	WHITE	NOT HISPANIC OR LATINO	No	No	TUMOR FREE	Alive	334	[Not Applicable]	[Not Available]	[Not Available]	[Not Applicable]	2009	61	Core needle biopsy	[Not Applicable]	Simple Mastectomy	[Not Available]	Close	[Not Available]	[Not Applicable]	[Not Available]	Sentinel node biopsy alone	[Not Available]	YES	[Not Available]	3	0	0	[Not Available]	T2	N0 (i-)	M0	Stage IIA	[Not Available]	[Not Available]	Positive	90-99%	[Not Available]	3+	[Not Available]	[Not Available]	Negative
b205c89f-af62-4186-acad-ed23d243fa98	TCGA-A2-A0YL	2010-12-27	NO	YES	-17702	FEMALE	Pre (<6 months since LMP AND no prior bilateral ovariectomy AND not on estrogen replacement)	WHITE	NOT HISPANIC OR LATINO	No	No	TUMOR FREE	Alive	268	[Not Applicable]	[Not Available]	[Not Available]	[Not Applicable]	2010	48	Core needle biopsy	[Not Applicable]	Simple Mastectomy	[Not Available]	Negative	[Not Available]	[Not Applicable]	[Not Available]	Sentinel lymph node biopsy plus axillary dissection	[Not Available]	YES	[Not Available]	29	4	0	[Not Available]	T3	N2a	M0	Stage IIIA	[Not Available]	[Not Available]	Positive	70-79%	[Not Available]	3+	[Not Available]	[Not Available]	Positive
5cbf0aea-ebb4-4005-bdd5-14ef2dc6826c	TCGA-A2-A0YM	2010-12-08	NO	YES	-24831	FEMALE	Post (prior bilateral ovariectomy OR >12 mo since LMP with no prior hysterectomy)	WHITE	NOT HISPANIC OR LATINO	No	No	TUMOR FREE	Alive	662	[Not Applicable]	[Not Available]	[Not Available]	[Not Applicable]	2008	67	Core needle biopsy	[Not Applicable]	Lumpectomy	[Not Available]	Negative	[Not Available]	[Not Applicable]	[Not Available]	Other (specify)	Sentinel lymph node biopsy and non-sentinel lymph node biopsy	YES	[Not Available]	5	0	0	[Not Available]	T2	N0 (i-)	M0	Stage IIA	[Not Available]	[Not Available]	Negative	<10%	[Not Available]	[Not Available]	[Not Available]	[Not Available]	Negative
14b95463-2108-4921-afc2-e29eef52b18f	TCGA-A2-A0YT	2010-12-10	NO	YES	-20482	FEMALE	Post (prior bilateral ovariectomy OR >12 mo since LMP with no prior hysterectomy)	WHITE	NOT HISPANIC OR LATINO	No	Yes	TUMOR FREE	Dead	[Not Available]	723	[Not Available]	[Not Available]	[Not Applicable]	2008	56	Core needle biopsy	[Not Applicable]	Modified Radical Mastectomy	[Not Available]	Negative	[Not Available]	[Not Applicable]	[Not Available]	Axillary lymph node dissection alone	[Not Available]	NO	[Not Available]	5	5	[Not Available]	[Not Available]	T4b	N2a	M0	Stage IIIB	[Not Available]	[Not Available]	Positive	90-99%	[Not Available]	[Not Available]	[Not Available]	[Not Available]	Negative
cd0c96a4-6414-4efb-879b-7408b62ed5b6	TCGA-A2-A1FV	2011-05-26	YES	NO	-27287	FEMALE	Post (prior bilateral ovariectomy OR >12 mo since LMP with no prior hysterectomy)	WHITE	NOT HISPANIC OR LATINO	No	No	TUMOR FREE	Alive	461	[Not Applicable]	[Not Available]	[Not Available]	[Not Applicable]	2010	74	Core needle biopsy	[Not Applicable]	Simple Mastectomy	[Not Available]	Negative	[Not Available]	[Not Applicable]	[Not Available]	Sentinel node biopsy alone	[Not Available]	YES	YES	2	0	1	7th	T3	N0 (i+)	M0	Stage IIB	[Not Available]	[Not Available]	Positive	90-99%	[Not Available]	[Not Available]	Strong	[Not Available]	Positive
54883111-d475-4515-ba3f-fece8a71e79e	TCGA-A2-A1FW	2011-05-11	YES	NO	-22779	FEMALE	Post (prior bilateral ovariectomy OR >12 mo since LMP with no prior hysterectomy)	WHITE	NOT HISPANIC OR LATINO	No	No	TUMOR FREE	Alive	221	[Not Applicable]	[Not Available]	[Not Available]	[Not Applicable]	2010	62	Core needle biopsy	[Not Applicable]	Modified Radical Mastectomy	[Not Available]	Negative	[Not Available]	[Not Applicable]	[Not Available]	Sentinel lymph node biopsy plus axillary dissection	[Not Available]	NO	YES	19	5	[Not Available]	7th	T3	N2a	M0	Stage IIIA	[Not Available]	[Not Available]	Positive	90-99%	[Not Available]	[Not Available]	[Not Available]	[Not Available]	Negative
ac6d3ba9-f84f-4657-aa85-4d66fb7c09da	TCGA-A2-A1FX	2011-05-12	NO	YES	-22344	FEMALE	Post (prior bilateral ovariectomy OR >12 mo since LMP with no prior hysterectomy)	WHITE	NOT HISPANIC OR LATINO	No	No	TUMOR FREE	Alive	935	[Not Applicable]	[Not Available]	[Not Available]	[Not Applicable]	2008	61	Core needle biopsy	[Not Applicable]	Lumpectomy	[Not Available]	Positive	Mastectomy NOS	[Not Applicable]	Negative	Sentinel lymph node biopsy plus axillary dissection	[Not Available]	NO	YES	24	6	[Not Available]	6th	T3	N2a	M0	Stage IIIA	[Not Available]	[Not Available]	Positive	70-79%	[Not Available]	[Not Available]	[Not Available]	[Not Available]	Positive
805bfe39-3695-43c2-93e4-d66d0559b89f	TCGA-A2-A1FZ	2011-04-21	YES	NO	-23055	FEMALE	Post (prior bilateral ovariectomy OR >12 mo since LMP with no prior hysterectomy)	WHITE	NOT HISPANIC OR LATINO	No	No	TUMOR FREE	Alive	410	[Not Applicable]	[Not Available]	[Not Available]	[Not Applicable]	2010	63	Core needle biopsy	[Not Applicable]	Simple Mastectomy	[Not Available]	Negative	[Not Available]	[Not Applicable]	[Not Available]	Sentinel node biopsy alone	[Not Available]	YES	YES	3	0	0	7th	T2	N0 (i-)	M0	Stage IIA	[Not Available]	[Not Available]	Positive	90-99%	3 Point Scale	3+	[Not Available]	[Not Available]	Positive
2e538802-2a31-4774-89a8-c6e4381a887d	TCGA-A2-A1G0	2011-04-21	YES	NO	-18002	FEMALE	Pre (<6 months since LMP AND no prior bilateral ovariectomy AND not on estrogen replacement)	WHITE	NOT HISPANIC OR LATINO	No	No	[Not Available]	Alive	380	[Not Applicable]	[Not Available]	[Not Available]	Infiltrating Tubulolobular Carcinoma	2010	49	Core needle biopsy	[Not Applicable]	Simple Mastectomy	[Not Available]	Negative	[Not Available]	[Not Applicable]	[Not Available]	Sentinel lymph node biopsy plus axillary dissection	[Not Available]	NO	YES	19	2	[Not Available]	7th	T2	N1a	M0	Stage IIB	[Not Available]	[Not Available]	Positive	90-99%	3 Point Scale	3+	[Not Available]	[Not Available]	Positive
75b5529b-565a-4eba-918a-910b2f441d32	TCGA-A2-A1G1	2011-05-12	YES	NO	-31223	FEMALE	Post (prior bilateral ovariectomy OR >12 mo since LMP with no prior hysterectomy)	WHITE	NOT HISPANIC OR LATINO	No	No	TUMOR FREE	Alive	371	[Not Applicable]	[Not Available]	[Not Available]	[Not Applicable]	2010	85	Core needle biopsy	[Not Applicable]	Lumpectomy	[Not Available]	Negative	[Not Available]	[Not Applicable]	[Not Available]	Sentinel lymph node biopsy plus axillary dissection	[Not Available]	NO	YES	13	1	[Not Available]	7th	T2	N1	M0	Stage IIB	[Not Available]	[Not Available]	Negative	[Not Available]	[Not Available]	[Not Available]	[Not Available]	[Not Available]	Negative
e3b555aa-7f0a-49c6-9b13-182c61a144c1	TCGA-A2-A1G4	2011-04-22	YES	NO	-25966	FEMALE	Post (prior bilateral ovariectomy OR >12 mo since LMP with no prior hysterectomy)	WHITE	NOT HISPANIC OR LATINO	Yes	No	TUMOR FREE	Alive	372	[Not Applicable]	[Not Available]	[Not Available]	[Not Applicable]	2010	71	Core needle biopsy	[Not Applicable]	Modified Radical Mastectomy	[Not Available]	Negative	[Not Available]	[Not Applicable]	[Not Available]	Axillary lymph node dissection alone	[Not Available]	NO	YES	15	2	[Not Available]	7th	T3	N1a	M0	Stage IIIA	[Not Available]	[Not Available]	Positive	90-99%	3 Point Scale	3+	[Not Available]	[Not Available]	Positive
3fc3755d-a3f8-4e2c-813f-ff124f2a75c1	TCGA-A2-A259	2011-06-20	NO	YES	-25666	FEMALE	Post (prior bilateral ovariectomy OR >12 mo since LMP with no prior hysterectomy)	BLACK OR AFRICAN AMERICAN	NOT HISPANIC OR LATINO	No	No	TUMOR FREE	Alive	1286	[Not Applicable]	[Not Available]	[Not Available]	[Not Applicable]	2007	70	Core needle biopsy	[Not Applicable]	Lumpectomy	[Not Available]	Close	[Not Available]	[Not Applicable]	[Not Available]	Sentinel node biopsy alone	[Not Available]	YES	YES	2	0	0	6th	T1c	N0 (i-)	M0	Stage I	[Not Available]	[Not Available]	Positive	90-99%	3 Point Scale	[Not Available]	Strong using Weak, Moderate and Strong	[Not Available]	Positive
aaea5f9c-b35b-47f8-93cb-bdc7b81844ff	TCGA-A2-A25A	2011-06-21	NO	YES	-16084	FEMALE	Pre (<6 months since LMP AND no prior bilateral ovariectomy AND not on estrogen replacement)	WHITE	NOT HISPANIC OR LATINO	Yes	No	TUMOR FREE	Alive	2968	[Not Applicable]	[Not Available]	[Not Available]	[Not Applicable]	2003	44	Core needle biopsy	[Not Applicable]	Simple Mastectomy	[Not Available]	Negative	[Not Available]	[Not Applicable]	[Not Available]	Axillary lymph node dissection alone	[Not Available]	YES	YES	14	0	0	6th	T2	N0 (i-)	M0	Stage IIA	[Not Available]	[Not Available]	Positive	<10%	[Not Available]	[Not Available]	[Not Available]	[Not Available]	Positive
eadf8482-e60e-4307-adb7-d5c3b9fa6cae	TCGA-A2-A25B	2011-07-15	YES	NO	-14454	FEMALE	Pre (<6 months since LMP AND no prior bilateral ovariectomy AND not on estrogen replacement)	BLACK OR AFRICAN AMERICAN	NOT HISPANIC OR LATINO	No	No	TUMOR FREE	Alive	258	[Not Applicable]	[Not Available]	[Not Available]	[Not Applicable]	2010	39	Core needle biopsy	[Not Applicable]	Simple Mastectomy	[Not Available]	Close	[Not Evaluated]	[Not Applicable]	[Not Available]	Sentinel lymph node biopsy plus axillary dissection	[Not Available]	NO	YES	8	2	[Not Available]	7th	T2	N1	M0	Stage IIB	[Not Available]	[Not Available]	Positive	90-99%	[Not Available]	[Not Available]	[Not Available]	[Not Available]	Positive
7aedb46a-48ec-4e0e-8baa-c9ea4c4a7cf1	TCGA-A2-A25C	2011-07-15	YES	NO	-18508	FEMALE	Pre (<6 months since LMP AND no prior bilateral ovariectomy AND not on estrogen replacement)	WHITE	NOT HISPANIC OR LATINO	No	No	TUMOR FREE	Alive	285	[Not Applicable]	[Not Available]	[Not Available]	[Not Applicable]	2010	50	Core needle biopsy	[Not Applicable]	Simple Mastectomy	[Not Available]	Negative	[Not Available]	[Not Applicable]	[Not Available]	Sentinel lymph node biopsy plus axillary dissection	[Not Available]	NO	YES	14	3	[Not Available]	7th	T2	N1a	M0	Stage IIB	[Not Available]	[Not Available]	Positive	90-99%	3 Point Scale	3+	[Not Available]	[Not Available]	Positive
ba89cb4f-cd63-47b1-9550-76fdaff89f2e	TCGA-A2-A25E	2011-07-21	NO	YES	-12601	FEMALE	Pre (<6 months since LMP AND no prior bilateral ovariectomy AND not on estrogen replacement)	BLACK OR AFRICAN AMERICAN	NOT HISPANIC OR LATINO	No	No	TUMOR FREE	Alive	2511	[Not Applicable]	[Not Available]	[Not Available]	[Not Applicable]	2004	34	Excisional Biopsy	[Not Applicable]	Modified Radical Mastectomy	[Not Available]	Negative	[Not Available]	[Not Applicable]	[Not Available]	Axillary lymph node dissection alone	[Not Available]	NO	YES	10	6	[Not Available]	6th	T2	N2a	M0	Stage IIIA	[Not Available]	[Not Available]	Positive	80-89%	[Not Available]	[Not Available]	Moderate using scale of Weak, Moderate, Strong	[Not Available]	Positive
2D29A4AC-98E7-4663-9DD6-5681BC32AC2E	TCGA-A2-A3KC	2012-03-14	YES	NO	-20401	FEMALE	Pre (<6 months since LMP AND no prior bilateral ovariectomy AND not on estrogen replacement)	BLACK OR AFRICAN AMERICAN	NOT HISPANIC OR LATINO	No	No	TUMOR FREE	Alive	363	[Not Applicable]	[Not Available]	[Not Available]	[Not Applicable]	2011	55	Core needle biopsy	[Not Applicable]	Simple Mastectomy	[Not Available]	Negative	[Not Available]	[Not Applicable]	[Not Available]	Sentinel lymph node biopsy plus axillary dissection	[Not Available]	NO	YES	19	2	0	7th	T2	N1a	M0	Stage IIB	[Not Available]	[Not Available]	Positive	90-99%	3 Point Scale	3+	[Not Available]	[Not Available]	Positive
BB026999-0AAB-4232-96D7-2C93B6C9691D	TCGA-A2-A3KD	2012-04-02	YES	NO	-17372	FEMALE	Pre (<6 months since LMP AND no prior bilateral ovariectomy AND not on estrogen replacement)	WHITE	NOT HISPANIC OR LATINO	No	No	TUMOR FREE	Alive	804	[Not Applicable]	[Not Available]	[Not Available]	[Not Applicable]	2010	47	Core needle biopsy	[Not Applicable]	Lumpectomy	[Not Available]	Positive	Mastectomy NOS	[Not Applicable]	Close	Sentinel lymph node biopsy plus axillary dissection	[Not Available]	YES	YES	19	1	1	7th	T3	N1mi	M0	Stage IIIA	[Not Available]	[Not Available]	Positive	90-99%	3 Point Scale	[Not Available]	Strong	[Not Available]	Positive
A78B04B4-2380-4803-963E-E4E633CD69AB	TCGA-A2-A3XS	2012-08-15	NO	YES	-23000	FEMALE	Post (prior bilateral ovariectomy OR >12 mo since LMP with no prior hysterectomy)	BLACK OR AFRICAN AMERICAN	NOT HISPANIC OR LATINO	No	No	WITH TUMOR	Dead	[Not Available]	1032	[Not Available]	[Not Available]	[Not Applicable]	2003	62	Core needle biopsy	[Not Applicable]	Lumpectomy	[Not Available]	Positive	Mastectomy NOS	[Not Applicable]	Negative	Sentinel lymph node biopsy plus axillary dissection	[Not Available]	YES	YES	19	9	0	6th	T1	N2a	M0	Stage IIIA	[Not Available]	[Not Available]	Negative	[Not Available]	[Not Available]	[Not Available]	[Not Available]	[Not Available]	Negative
C72CB184-462D-4009-9CDB-848782FF8A76	TCGA-A2-A3XT	2012-08-17	NO	YES	-16649	FEMALE	Pre (<6 months since LMP AND no prior bilateral ovariectomy AND not on estrogen replacement)	BLACK OR AFRICAN AMERICAN	NOT HISPANIC OR LATINO	No	No	TUMOR FREE	Alive	2238	[Not Applicable]	YES	YES	[Not Applicable]	2006	45	Excisional Biopsy	[Not Applicable]	Modified Radical Mastectomy	[Not Available]	Negative	[Not Available]	[Not Applicable]	[Not Available]	Other (specify)	FNA plus axillary lymph node dissection	NO	YES	13	1	[Not Available]	6th	T2	N1a	M0	Stage IIB	[Not Available]	[Not Available]	Negative	[Not Available]	[Not Available]	[Not Available]	[Not Available]	[Not Available]	Negative
A8E7D8A4-BBF0-496B-B387-8E014CFDCEA6	TCGA-A2-A3XU	2012-08-29	NO	YES	-13046	FEMALE	Post (prior bilateral ovariectomy OR >12 mo since LMP with no prior hysterectomy)	BLACK OR AFRICAN AMERICAN	NOT HISPANIC OR LATINO	No	No	WITH TUMOR	Dead	[Not Available]	912	YES	YES	[Not Applicable]	2006	35	Excisional Biopsy	[Not Applicable]	Lumpectomy	[Not Available]	Negative	[Not Available]	[Not Applicable]	[Not Available]	Sentinel lymph node biopsy plus axillary dissection	[Not Available]	NO	YES	12	3	0	6th	T2	N1mi	M0	Stage IIB	[Not Available]	[Not Available]	Negative	[Not Available]	[Not Available]	[Not Available]	[Not Available]	[Not Available]	Negative
189E1F27-7738-413A-A4D4-97D41D592A13	TCGA-A2-A3XV	2012-08-24	YES	NO	-16971	FEMALE	Pre (<6 months since LMP AND no prior bilateral ovariectomy AND not on estrogen replacement)	BLACK OR AFRICAN AMERICAN	NOT HISPANIC OR LATINO	No	No	TUMOR FREE	Alive	428	[Not Applicable]	YES	YES	[Not Applicable]	2011	46	Core needle biopsy	[Not Applicable]	Lumpectomy	[Not Available]	Negative	[Not Available]	[Not Applicable]	[Not Available]	Sentinel node biopsy alone	[Not Available]	YES	YES	4	0	0	7th	T2	N0	M0	Stage IIA	[Not Available]	[Not Available]	Positive	<10%	3 Point Scale	1+	[Not Available]	[Not Available]	Negative
C02699B5-580A-4D55-971E-F4692B2CCE57	TCGA-A2-A3XW	2012-08-15	YES	NO	-15670	FEMALE	Pre (<6 months since LMP AND no prior bilateral ovariectomy AND not on estrogen replacement)	BLACK OR AFRICAN AMERICAN	NOT HISPANIC OR LATINO	No	No	TUMOR FREE	Alive	1209	[Not Applicable]	[Not Available]	[Not Available]	[Not Applicable]	2009	42	Core needle biopsy	[Not Applicable]	Simple Mastectomy	[Not Available]	Negative	[Not Available]	[Not Applicable]	[Not Available]	Sentinel lymph node biopsy plus axillary dissection	[Not Available]	YES	YES	18	3	0	7th	T2	N1a	M0	Stage IIB	[Not Available]	[Not Available]	Positive	90-99%	3 Point Scale	2+	[Not Available]	[Not Available]	Negative
53886143-C1C6-40E9-88E6-E4E5E0271FC8	TCGA-A2-A3XX	2012-08-15	YES	NO	-17981	FEMALE	Post (prior bilateral ovariectomy OR >12 mo since LMP with no prior hysterectomy)	BLACK OR AFRICAN AMERICAN	NOT HISPANIC OR LATINO	No	No	TUMOR FREE	Alive	1168	[Not Applicable]	[Not Available]	[Not Available]	[Not Applicable]	2009	49	Core needle biopsy	[Not Applicable]	Simple Mastectomy	[Not Available]	Negative	[Not Available]	[Not Applicable]	[Not Available]	Sentinel node biopsy alone	[Not Available]	YES	YES	1	0	0	7th	T2	N0	M0	Stage IIA	[Not Available]	[Not Available]	Negative	[Not Available]	[Not Available]	[Not Available]	[Not Available]	[Not Available]	Negative
DEBA32E4-0E68-4711-941B-3B63BD965AFB	TCGA-A2-A3XY	2012-08-14	YES	NO	-18059	FEMALE	Post (prior bilateral ovariectomy OR >12 mo since LMP with no prior hysterectomy)	BLACK OR AFRICAN AMERICAN	NOT HISPANIC OR LATINO	No	No	TUMOR FREE	Alive	786	[Not Applicable]	[Not Available]	[Not Available]	[Not Applicable]	2010	49	Core needle biopsy	[Not Applicable]	Modified Radical Mastectomy	[Not Available]	Negative	[Not Available]	[Not Applicable]	[Not Available]	Axillary lymph node dissection alone	[Not Available]	NO	YES	16	3	[Not Available]	7th	T2	N1a	M0	Stage IIB	[Not Available]	[Not Available]	Negative	[Not Available]	[Not Available]	[Not Available]	[Not Available]	[Not Available]	Negative
FE7F74B8-20F4-4471-91DC-4CCA8C68E5C0	TCGA-A2-A3XZ	2012-08-21	NO	YES	-16978	FEMALE	Pre (<6 months since LMP AND no prior bilateral ovariectomy AND not on estrogen replacement)	BLACK OR AFRICAN AMERICAN	NOT HISPANIC OR LATINO	No	No	TUMOR FREE	Alive	973	[Not Applicable]	NO	YES	[Not Applicable]	2009	46	Core needle biopsy	[Not Applicable]	Simple Mastectomy	[Not Available]	Negative	[Not Available]	[Not Applicable]	[Not Available]	Sentinel node biopsy alone	[Not Available]	YES	YES	3	0	0	6th	T1c	N0	M0	Stage I	[Not Available]	[Not Available]	Negative	[Not Available]	[Not Available]	[Not Available]	[Not Available]	[Not Available]	Negative
174850B4-5EC2-462B-A890-89BD1716B3C2	TCGA-A2-A3Y0	2012-08-24	NO	YES	-21024	FEMALE	Post (prior bilateral ovariectomy OR >12 mo since LMP with no prior hysterectomy)	BLACK OR AFRICAN AMERICAN	NOT HISPANIC OR LATINO	No	No	TUMOR FREE	Alive	859	[Not Applicable]	NO	YES	[Not Applicable]	2010	57	Core needle biopsy	[Not Applicable]	Modified Radical Mastectomy	[Not Available]	Close	[Not Available]	[Not Applicable]	[Not Available]	Axillary lymph node dissection alone	[Not Available]	NO	YES	39	1	0	7th	T2	N1a	M0	Stage IIB	[Not Available]	[Not Available]	Positive	90-99%	3 Point Scale	3+	[Not Available]	[Not Available]	Negative
0D146997-CFDC-4587-888C-E876FC455C80	TCGA-A2-A4RW	2013-02-27	YES	NO	-18060	FEMALE	Pre (<6 months since LMP AND no prior bilateral ovariectomy AND not on estrogen replacement)	WHITE	NOT HISPANIC OR LATINO	No	No	TUMOR FREE	Alive	222	[Not Applicable]	[Unknown]	[Unknown]	[Not Applicable]	2011	49	Core needle biopsy	[Not Applicable]	Modified Radical Mastectomy	[Not Available]	Negative	[Not Available]	[Not Applicable]	[Not Available]	Axillary lymph node dissection alone	[Not Available]	NO	YES	27	27	0	7th	T2	N3a	M0	Stage IIIC	[Not Available]	[Not Available]	Positive	80-89%	3 Point Scale	3+	[Not Available]	[Not Available]	Positive
D111C4AB-B39A-4A7C-8D8E-CB342BC10627	TCGA-A2-A4RX	2013-02-28	YES	NO	-24779	FEMALE	Post (prior bilateral ovariectomy OR >12 mo since LMP with no prior hysterectomy)	BLACK OR AFRICAN AMERICAN	NOT HISPANIC OR LATINO	No	No	[Unknown]	Alive	274	[Not Applicable]	[Unknown]	[Unknown]	[Not Applicable]	2012	67	Core needle biopsy	[Not Applicable]	Simple Mastectomy	[Not Available]	Negative	[Not Available]	[Not Applicable]	[Not Available]	Sentinel node biopsy alone	[Not Available]	YES	YES	3	0	0	7th	T2	N0	M0	Stage IIA	[Not Available]	[Not Available]	Positive	<10%	3 Point Scale	1+	[Not Available]	[Not Available]	Positive
5A53EC47-E63F-44A2-8078-87659544FB04	TCGA-A2-A4RY	2013-02-26	YES	NO	-17157	FEMALE	Pre (<6 months since LMP AND no prior bilateral ovariectomy AND not on estrogen replacement)	WHITE	NOT HISPANIC OR LATINO	No	No	TUMOR FREE	Alive	268	[Not Applicable]	YES	YES	[Not Applicable]	2012	46	Core needle biopsy	[Not Applicable]	Modified Radical Mastectomy	[Not Available]	Negative	[Not Available]	[Not Applicable]	[Not Available]	Axillary lymph node dissection alone	[Not Available]	NO	YES	30	18	0	7th	T3	N3a	M0	Stage IIIC	[Not Available]	[Not Available]	Positive	90-99%	3 Point Scale	2+	[Not Available]	[Not Available]	Positive
A53DD490-E0BA-419A-90C6-B905E241A8E5	TCGA-A2-A4S0	2013-02-26	YES	NO	-28416	FEMALE	Post (prior bilateral ovariectomy OR >12 mo since LMP with no prior hysterectomy)	WHITE	NOT HISPANIC OR LATINO	No	No	[Unknown]	Alive	271	[Not Applicable]	NO	NO	[Not Applicable]	2012	77	Core needle biopsy	[Not Applicable]	Simple Mastectomy	[Not Available]	Negative	[Not Available]	[Not Applicable]	[Not Available]	Sentinel node biopsy alone	[Not Available]	YES	YES	1	0	0	7th	T2	N0	M0	Stage IIA	[Not Available]	[Not Available]	Positive	90-99%	3 Point Scale	3+	[Not Available]	[Not Available]	Positive
843C8F16-5E59-40D4-9ECC-8A75375156F6	TCGA-A2-A4S1	2013-02-26	YES	NO	-24353	FEMALE	Post (prior bilateral ovariectomy OR >12 mo since LMP with no prior hysterectomy)	WHITE	NOT HISPANIC OR LATINO	No	No	TUMOR FREE	Alive	365	[Not Applicable]	YES	NO	[Not Applicable]	2012	66	Core needle biopsy	[Not Applicable]	Lumpectomy	[Not Available]	Negative	[Not Available]	[Not Applicable]	[Not Available]	Sentinel node biopsy alone	[Not Available]	YES	YES	1	0	0	7th	T2	N0	M0	Stage IIA	[Not Available]	[Not Available]	Positive	<10%	3 Point Scale	1+	[Not Available]	[Not Available]	Negative
9DDC014D-9A8B-407B-845F-452A73F08E5E	TCGA-A2-A4S2	2013-02-28	YES	NO	-22936	FEMALE	Post (prior bilateral ovariectomy OR >12 mo since LMP with no prior hysterectomy)	WHITE	NOT HISPANIC OR LATINO	No	No	TUMOR FREE	Alive	205	[Not Applicable]	NO	YES	[Not Applicable]	2012	62	Core needle biopsy	[Not Applicable]	Modified Radical Mastectomy	[Not Available]	Negative	[Not Available]	[Not Applicable]	[Not Available]	Axillary lymph node dissection alone	[Not Available]	NO	YES	10	5	0	7th	T3	N2	M0	Stage IIIA	[Not Available]	[Not Available]	Positive	90-99%	3 Point Scale	2+	[Not Available]	[Not Available]	Positive
8785012f-f73e-4d68-87cf-1d804af32782	TCGA-A7-A13D	2011-02-23	YES	NO	-17070	FEMALE	Post (prior bilateral ovariectomy OR >12 mo since LMP with no prior hysterectomy)	BLACK OR AFRICAN AMERICAN	NOT HISPANIC OR LATINO	No	No	TUMOR FREE	Alive	267	[Not Applicable]	[Not Available]	[Not Available]	[Not Applicable]	2010	46	Core needle biopsy	[Not Applicable]	Lumpectomy	[Not Available]	Close	Lumpectomy	[Not Applicable]	Negative	Sentinel node biopsy alone	[Not Available]	NO	[Not Available]	4	0	[Not Available]	[Not Available]	T2	N0 (i-)	M0	Stage IIA	[Not Available]	[Not Available]	Negative	<10%	[Not Available]	[Not Available]	[Not Available]	[Not Available]	Positive
8c7e74e0-71ef-49b8-9217-94b8ef740ef9	TCGA-A7-A13E	2011-02-28	YES	NO	-22690	FEMALE	Post (prior bilateral ovariectomy OR >12 mo since LMP with no prior hysterectomy)	WHITE	NOT HISPANIC OR LATINO	No	No	TUMOR FREE	Alive	287	[Not Applicable]	[Not Available]	[Not Available]	[Not Applicable]	2010	62	Core needle biopsy	[Not Applicable]	Lumpectomy	[Not Available]	Negative	[Not Available]	[Not Applicable]	[Not Available]	Sentinel lymph node biopsy plus axillary dissection	[Not Available]	NO	[Not Available]	12	2	[Not Available]	[Not Available]	T2	N1	MX	Stage IIB	[Not Available]	[Not Available]	Positive	20-29%	[Not Available]	[Not Available]	[Not Available]	[Not Available]	Negative
2cf68894-168b-458b-af4f-53cad72989a8	TCGA-A7-A13F	2011-03-02	YES	NO	-16363	FEMALE	Pre (<6 months since LMP AND no prior bilateral ovariectomy AND not on estrogen replacement)	WHITE	NOT HISPANIC OR LATINO	No	No	TUMOR FREE	Alive	196	[Not Applicable]	[Not Available]	[Not Available]	[Not Applicable]	2010	44	Core needle biopsy	[Not Applicable]	Modified Radical Mastectomy	[Not Available]	Negative	[Not Available]	[Not Applicable]	[Not Available]	Sentinel lymph node biopsy plus axillary dissection	[Not Available]	NO	[Not Available]	11	3	[Not Available]	[Not Available]	T3	N1a	M0	Stage IIIA	[Not Available]	[Not Available]	Positive	[Not Available]	[Not Available]	[Not Available]	[Not Available]	[Not Available]	Positive
6cd9baf5-bbe0-4c1e-a87f-c53b3af22890	TCGA-A7-A13G	2011-05-16	YES	NO	-28969	FEMALE	Post (prior bilateral ovariectomy OR >12 mo since LMP with no prior hysterectomy)	WHITE	NOT HISPANIC OR LATINO	Yes	No	TUMOR FREE	Alive	208	[Not Applicable]	[Not Available]	[Not Available]	[Not Applicable]	2010	79	Core needle biopsy	[Not Applicable]	Simple Mastectomy	[Not Available]	Negative	[Not Available]	[Not Applicable]	[Not Available]	Sentinel node biopsy alone	[Not Available]	NO	YES	1	0	[Not Available]	7th	T2	N0	MX	Stage IIA	[Not Available]	[Not Available]	Positive	90-99%	[Not Available]	[Not Available]	[Not Available]	[Not Available]	Positive
2E243F0E-9D7D-4CB0-9678-70607F90430A	TCGA-A7-A13H	2012-06-22	YES	NO	-22643	FEMALE	Post (prior bilateral ovariectomy OR >12 mo since LMP with no prior hysterectomy)	WHITE	NOT HISPANIC OR LATINO	No	No	TUMOR FREE	Alive	551	[Not Applicable]	[Not Available]	[Not Available]	[Not Applicable]	2010	61	Core needle biopsy	[Not Applicable]	Simple Mastectomy	[Not Available]	Negative	[Not Available]	[Not Applicable]	[Not Available]	Sentinel lymph node biopsy plus axillary dissection	[Not Available]	YES	YES	12	2	2	7th	T2	N1a	MX	Stage IIB	[Not Available]	[Not Available]	Positive	80-89%	[Not Available]	[Not Available]	[Not Available]	[Not Available]	Positive
011b9b2d-ebe5-42bf-9662-d922faccc7a1	TCGA-A7-A26E	2011-07-28	YES	NO	-26274	FEMALE	Post (prior bilateral ovariectomy OR >12 mo since LMP with no prior hysterectomy)	WHITE	NOT HISPANIC OR LATINO	Yes	No	TUMOR FREE	Alive	421	[Not Applicable]	[Not Available]	[Not Available]	[Not Applicable]	2010	71	Core needle biopsy	[Not Applicable]	Simple Mastectomy	[Not Available]	Negative	[Not Available]	[Not Applicable]	[Not Available]	Sentinel lymph node biopsy plus axillary dissection	[Not Available]	NO	YES	16	0	[Not Available]	7th	T3	N1a	MX	Stage IIIA	[Not Available]	[Not Available]	Positive	90-99%	3 Point Scale	[Not Available]	[Not Available]	[Not Available]	Positive
3b7b9c1e-a84c-47ed-983c-9e4b00cbf01a	TCGA-A7-A26F	2011-08-08	YES	NO	-20210	FEMALE	Post (prior bilateral ovariectomy OR >12 mo since LMP with no prior hysterectomy)	WHITE	NOT HISPANIC OR LATINO	Yes	No	[Not Available]	Alive	257	[Not Applicable]	[Not Available]	[Not Available]	Adenocarcinoma with squamous differentiation, metaplastic	2010	55	Fine needle aspiration biopsy	[Not Applicable]	Lumpectomy	[Not Available]	Close	[Not Available]	[Not Applicable]	Negative	Sentinel node biopsy alone	[Not Available]	NO	YES	1	0	[Not Available]	7th	T1	N0	M0	Stage IA	[Not Available]	[Not Available]	Negative	[Not Available]	[Not Available]	[Not Available]	[Not Available]	[Not Available]	Negative
5ed024e8-d05e-4c65-9441-eda9930ccc82	TCGA-A7-A26G	2011-08-10	YES	NO	-18362	FEMALE	Pre (<6 months since LMP AND no prior bilateral ovariectomy AND not on estrogen replacement)	BLACK OR AFRICAN AMERICAN	NOT HISPANIC OR LATINO	No	No	[Not Available]	Alive	210	[Not Applicable]	[Not Available]	[Not Available]	Invasive ductal carcinoma with Metaplastic features (Area of sarcomatoid carcinoma)	2010	50	Core needle biopsy	[Not Applicable]	Other	Total Mastectomy	Negative	[Not Available]	[Not Applicable]	[Not Available]	Sentinel lymph node biopsy plus axillary dissection	[Not Available]	NO	YES	2	0	[Not Available]	7th	T2	N0 (i+)	M0	Stage IIA	[Not Available]	[Not Available]	Negative	[Not Available]	[Not Available]	[Not Available]	[Not Available]	[Not Available]	Negative
92654F8D-5137-4FFD-AAA3-5AE38EB88226	TCGA-A7-A2KD	2011-10-11	YES	NO	-19563	FEMALE	Post (prior bilateral ovariectomy OR >12 mo since LMP with no prior hysterectomy)	BLACK OR AFRICAN AMERICAN	NOT HISPANIC OR LATINO	Yes	No	[Not Available]	Alive	182	[Not Applicable]	[Not Available]	[Not Available]	[Not Applicable]	2011	53	Core needle biopsy	[Not Applicable]	Modified Radical Mastectomy	[Not Available]	Negative	[Not Available]	[Not Applicable]	[Not Available]	No axillary staging	[Not Available]	NO	YES	10	8	0	7th	T2	N2a	MX	Stage IIIA	[Not Available]	[Not Available]	Positive	90-99%	3 Point Scale	3+	[Not Available]	[Not Available]	Positive
A8F5C479-8685-4E2D-BB60-63F1CC651083	TCGA-A7-A425	2012-11-05	YES	NO	-25678	FEMALE	Post (prior bilateral ovariectomy OR >12 mo since LMP with no prior hysterectomy)	WHITE	NOT HISPANIC OR LATINO	No	No	[Unknown]	Alive	293	[Not Applicable]	YES	YES	[Not Applicable]	2012	70	Core needle biopsy	[Not Applicable]	Modified Radical Mastectomy	[Not Available]	Negative	[Not Available]	[Not Applicable]	[Not Available]	Sentinel lymph node biopsy plus axillary dissection	[Not Available]	YES	YES	19	12	[Not Available]	7th	T3	N3a	MX	Stage IIIC	[Not Available]	[Not Available]	Positive	90-99%	3 Point Scale	3+	[Not Available]	[Not Available]	Positive
D48E9F25-F083-4F88-A92D-C12D9F765BA6	TCGA-A7-A426	2012-11-05	YES	NO	-18296	FEMALE	Pre (<6 months since LMP AND no prior bilateral ovariectomy AND not on estrogen replacement)	WHITE	NOT HISPANIC OR LATINO	Yes	No	[Unknown]	Alive	229	[Not Applicable]	YES	YES	[Not Applicable]	2012	50	Core needle biopsy	[Not Applicable]	Simple Mastectomy	[Not Available]	Negative	[Not Available]	[Not Applicable]	[Not Available]	Sentinel lymph node biopsy plus axillary dissection	[Not Available]	YES	YES	20	13	[Not Available]	7th	T3	N3a	MX	Stage IIIC	[Not Available]	[Not Available]	Positive	70-79%	3 Point Scale	2+	[Not Available]	[Not Available]	Positive
A2EFE7E1-ACA3-440F-825F-ED621EDCA69F	TCGA-A7-A4SA	2013-02-19	YES	NO	-14906	FEMALE	Pre (<6 months since LMP AND no prior bilateral ovariectomy AND not on estrogen replacement)	WHITE	NOT HISPANIC OR LATINO	No	No	TUMOR FREE	Alive	241	[Not Applicable]	NO	YES	[Not Applicable]	2012	40	Core needle biopsy	[Not Applicable]	Simple Mastectomy	[Not Available]	Negative	[Not Available]	[Not Applicable]	[Not Available]	Sentinel lymph node biopsy plus axillary dissection	[Not Available]	YES	YES	10	1	0	7th	T2	N1a	M0	Stage IIB	[Not Available]	[Not Available]	Positive	80-89%	3 Point Scale	[Not Available]	[Not Available]	[Not Available]	Negative
A947A945-4721-45CC-BC45-13B8EA41C10E	TCGA-A7-A4SB	2013-02-20	YES	NO	-20539	FEMALE	Post (prior bilateral ovariectomy OR >12 mo since LMP with no prior hysterectomy)	WHITE	NOT HISPANIC OR LATINO	No	No	TUMOR FREE	Alive	200	[Not Applicable]	YES	YES	[Not Applicable]	2012	56	Core needle biopsy	[Not Applicable]	Lumpectomy	[Not Available]	Positive	Other	Right Breast reexcision	Negative	Sentinel node biopsy alone	[Not Available]	YES	YES	2	0	1	7th	T3	N1mi	M0	Stage IIIA	[Not Available]	[Not Available]	Positive	70-79%	3 Point Scale	[Not Available]	[Not Available]	[Not Available]	Positive
EC0AB947-9341-4FFF-BDA4-FDFB9434D508	TCGA-A7-A4SC	2013-02-20	YES	NO	-23008	FEMALE	Post (prior bilateral ovariectomy OR >12 mo since LMP with no prior hysterectomy)	WHITE	NOT HISPANIC OR LATINO	No	No	TUMOR FREE	Alive	215	[Not Applicable]	YES	YES	[Not Applicable]	2012	62	Core needle biopsy	[Not Applicable]	Simple Mastectomy	[Not Available]	Negative	[Not Available]	[Not Applicable]	[Not Available]	[Not Available]	[Not Available]	YES	YES	1	0	0	7th	T3	N0	MX	Stage IIB	[Not Available]	[Not Available]	Positive	90-99%	[Not Available]	[Not Available]	[Not Available]	[Not Available]	Negative
DBF6F981-15CC-40AD-91AC-A66360405FBD	TCGA-A7-A4SE	2013-02-22	YES	NO	-20080	FEMALE	Post (prior bilateral ovariectomy OR >12 mo since LMP with no prior hysterectomy)	BLACK OR AFRICAN AMERICAN	NOT HISPANIC OR LATINO	No	No	TUMOR FREE	Alive	371	[Not Applicable]	NO	YES	[Not Applicable]	2011	54	Core needle biopsy	[Not Applicable]	Lumpectomy	[Not Available]	Negative	[Not Available]	[Not Applicable]	[Not Available]	Sentinel node biopsy alone	[Not Available]	YES	YES	3	0	0	7th	T2	N0	M0	Stage IIA	[Not Available]	[Not Available]	Negative	[Not Available]	[Not Available]	[Not Available]	[Not Available]	[Not Available]	Negative
D81594D9-DD6A-45C3-8BAD-61960611D78D	TCGA-A7-A4SF	2013-02-25	YES	NO	-19985	FEMALE	Post (prior bilateral ovariectomy OR >12 mo since LMP with no prior hysterectomy)	BLACK OR AFRICAN AMERICAN	NOT HISPANIC OR LATINO	No	No	TUMOR FREE	Alive	369	[Not Applicable]	YES	YES	[Not Applicable]	2012	54	Core needle biopsy	[Not Applicable]	Lumpectomy	[Not Available]	Positive	Other	Right Breast Reexcision	Positive	Sentinel node biopsy alone	[Not Available]	YES	YES	2	0	0	7th	T2	N0	M0	Stage IIA	[Not Available]	[Not Available]	Positive	90-99%	3 Point Scale	[Not Available]	[Not Available]	[Not Available]	Negative
0EC70E40-07DF-461D-8FF9-351240A0D454	TCGA-A7-A5ZV	2013-05-14	YES	NO	-22966	FEMALE	Post (prior bilateral ovariectomy OR >12 mo since LMP with no prior hysterectomy)	BLACK OR AFRICAN AMERICAN	NOT HISPANIC OR LATINO	No	No	TUMOR FREE	Alive	210	[Not Applicable]	NO	YES	[Not Applicable]	2012	62	Core needle biopsy	[Not Applicable]	Lumpectomy	[Not Available]	Negative	[Not Available]	[Not Applicable]	[Not Available]	Sentinel node biopsy alone	[Not Available]	NO	YES	2	0	[Not Available]	7th	T2	N0	M0	Stage IIA	[Not Available]	[Not Available]	Negative	[Not Available]	[Not Available]	[Not Available]	[Not Available]	[Not Available]	Negative
57AF5C72-0D60-4A6B-B1B4-EC6DAB90F80F	TCGA-A7-A6VV	2013-10-22	YES	NO	-18695	FEMALE	Peri (6-12 months since last menstrual period)	BLACK OR AFRICAN AMERICAN	NOT HISPANIC OR LATINO	No	No	TUMOR FREE	Alive	181	[Not Applicable]	NO	YES	[Not Applicable]	2013	51	Core needle biopsy	[Not Applicable]	Modified Radical Mastectomy	[Not Available]	Negative	[Not Available]	[Not Applicable]	[Not Available]	Sentinel lymph node biopsy plus axillary dissection	[Not Available]	NO	YES	5	0	[Not Available]	7th	T2	N0	M0	Stage IIA	[Not Available]	[Not Available]	Negative	[Not Available]	[Not Available]	[Not Available]	[Not Available]	[Not Available]	Negative
7861a5f2-8910-4bcb-9c34-f79c5acd6e21	TCGA-A8-A075	2011-05-27	NO	YES	-15369	FEMALE	Pre (<6 months since LMP AND no prior bilateral ovariectomy AND not on estrogen replacement)	[Not Available]	[Not Available]	No	No	TUMOR FREE	Alive	518	[Not Applicable]	[Not Available]	[Not Available]	[Not Applicable]	2009	42	[Not Available]	[Not Applicable]	Other	Surgical Resection	Negative	[Not Available]	[Not Applicable]	[Not Available]	[Not Available]	[Not Available]	[Not Available]	[Not Available]	[Not Available]	[Not Available]	[Not Available]	6th	T2	N1a	M0	Stage IIB	[Not Available]	[Not Available]	Positive	[Not Available]	[Not Available]	[Not Available]	[Not Available]	[Not Available]	Positive
5f5964a8-8e07-4620-98f0-93d162dbc31e	TCGA-A8-A08O	2011-05-27	NO	YES	-16681	FEMALE	Pre (<6 months since LMP AND no prior bilateral ovariectomy AND not on estrogen replacement)	[Not Available]	[Not Available]	No	No	WITH TUMOR	Alive	943	[Not Applicable]	[Not Available]	[Not Available]	[Not Applicable]	2008	45	[Not Available]	[Not Applicable]	Other	Surgical Resection	Positive	[Not Available]	[Not Applicable]	[Not Available]	[Not Available]	[Not Available]	[Not Available]	[Not Available]	[Not Available]	[Not Available]	[Not Available]	6th	T2	N3a	M1	Stage IV	[Not Available]	[Not Available]	Positive	[Not Available]	[Not Available]	[Not Available]	[Not Available]	[Not Available]	Positive
4b0d295c-e185-4b52-9752-178e5bc1d47d	TCGA-A8-A0A6	2011-05-27	NO	YES	-23404	FEMALE	Post (prior bilateral ovariectomy OR >12 mo since LMP with no prior hysterectomy)	[Not Available]	[Not Available]	No	No	TUMOR FREE	Alive	640	[Not Applicable]	[Not Available]	[Not Available]	[Not Applicable]	2009	64	[Not Available]	[Not Applicable]	Other	surgical resection	Negative	[Not Available]	[Not Applicable]	[Not Available]	[Not Available]	[Not Available]	[Not Available]	[Not Available]	[Not Available]	[Not Available]	[Not Available]	6th	T2	N3a	M0	Stage IIIC	[Not Available]	[Not Available]	Positive	[Not Available]	[Not Available]	[Not Available]	[Not Available]	[Not Available]	Positive
af5453a9-cf1f-40de-aec4-0e0710908fb7	TCGA-A8-A0AD	2011-05-27	NO	YES	-30407	FEMALE	Post (prior bilateral ovariectomy OR >12 mo since LMP with no prior hysterectomy)	[Not Available]	[Not Available]	No	No	TUMOR FREE	Alive	1157	[Not Applicable]	[Not Available]	[Not Available]	lobular/ductal	2007	83	[Not Available]	[Not Applicable]	Other	Surgical Resection	Negative	[Not Available]	[Not Applicable]	[Not Available]	[Not Available]	[Not Available]	[Not Available]	[Not Available]	[Not Available]	[Not Available]	[Not Available]	6th	T1c	N0	M0	Stage I	[Not Available]	[Not Available]	Positive	[Not Available]	[Not Available]	[Not Available]	[Not Available]	[Not Available]	Positive
A721DAC6-0126-476C-B2D4-2DBF7406454B	TCGA-AC-A23G	2011-07-14	NO	YES	-27934	FEMALE	Post (prior bilateral ovariectomy OR >12 mo since LMP with no prior hysterectomy)	WHITE	[Not Available]	No	No	TUMOR FREE	Alive	330	[Not Applicable]	[Not Available]	[Not Available]	[Not Applicable]	2006	76	Core needle biopsy	[Not Applicable]	Other	Right Total Mastectomy and Sentinel Node Biopsy	Negative	[Not Available]	[Not Applicable]	[Not Available]	[Not Available]	[Not Available]	[Not Available]	YES	8	2	[Not Available]	6th	T1c	N1	MX	Stage IIA	[Not Available]	[Not Available]	Positive	90-99%	[Not Available]	[Not Available]	[Not Available]	[Not Available]	Positive
6FA2A667-9C36-4526-8A58-1975E863A806	TCGA-AC-A2BK	2011-09-16	NO	YES	-28625	FEMALE	Post (prior bilateral ovariectomy OR >12 mo since LMP with no prior hysterectomy)	BLACK OR AFRICAN AMERICAN	[Not Available]	No	No	TUMOR FREE	Alive	1172	[Not Applicable]	[Not Available]	[Not Available]	[Not Applicable]	2006	78	Core needle biopsy	[Not Applicable]	Modified Radical Mastectomy	[Not Available]	Negative	[Not Available]	[Not Applicable]	[Not Available]	Axillary lymph node dissection alone	[Not Available]	NO	YES	23	6	[Not Available]	6th	T2	N2a	MX	Stage IIIA	[Not Available]	[Not Available]	Negative	[Not Available]	[Not Available]	[Not Available]	[Not Available]	[Not Available]	Negative
8159FF7B-89F4-411A-9B9C-491F1CB3EB34	TCGA-AC-A2BM	2011-09-12	NO	YES	-15212	FEMALE	[Not Available]	BLACK OR AFRICAN AMERICAN	[Not Available]	No	No	TUMOR FREE	Alive	1162	[Not Applicable]	[Not Available]	[Not Available]	[Not Applicable]	2005	41	Tumor resection	[Not Applicable]	Modified Radical Mastectomy	[Not Available]	Negative	[Not Available]	[Not Applicable]	[Not Available]	Sentinel lymph node biopsy plus axillary dissection	[Not Available]	YES	YES	13	1	1	6th	T2	N1a	MX	Stage IIB	[Not Available]	[Not Available]	Positive	60-69%	[Not Available]	[Not Available]	[Not Available]	[Not Available]	Positive
F6EEBD4B-B63A-4A9C-92D3-0D954A8A6655	TCGA-AC-A2FE	2012-12-03	NO	YES	-22746	FEMALE	Post (prior bilateral ovariectomy OR >12 mo since LMP with no prior hysterectomy)	WHITE	NOT HISPANIC OR LATINO	No	No	WITH TUMOR	Alive	791	[Not Applicable]	YES	YES	[Not Applicable]	2005	62	Fine needle aspiration biopsy	[Not Applicable]	Modified Radical Mastectomy	[Not Available]	Negative	[Not Available]	[Not Applicable]	[Not Available]	Sentinel lymph node biopsy plus axillary dissection	[Not Available]	NO	YES	18	18	[Not Available]	6th	T3	N3a	MX	Stage IIIC	[Not Available]	[Not Available]	Positive	60-69%	[Not Available]	[Not Available]	[Not Available]	[Not Available]	Positive
3CA67CD0-81DA-4F68-A9FA-F1A8C013C28D	TCGA-AC-A2FF	2011-09-23	NO	YES	[Not Available]	FEMALE	[Not Available]	ASIAN	NOT HISPANIC OR LATINO	No	No	TUMOR FREE	Alive	1686	[Not Applicable]	[Not Available]	[Not Available]	[Not Applicable]	2006	40	Core needle biopsy	[Not Applicable]	Lumpectomy	[Not Available]	Negative	[Not Available]	[Not Applicable]	[Not Available]	Sentinel lymph node biopsy plus axillary dissection	[Not Available]	YES	YES	7	3	0	6th	T2	N1	MX	Stage IIB	[Not Available]	[Not Available]	Positive	30-39%	[Not Available]	[Not Available]	[Not Available]	[Not Available]	Positive
39CDA4C9-E1C8-44C2-BAB7-F5849C12F879	TCGA-AC-A2FG	2011-09-21	NO	YES	-29211	FEMALE	Post (prior bilateral ovariectomy OR >12 mo since LMP with no prior hysterectomy)	WHITE	[Not Available]	No	No	TUMOR FREE	Alive	1125	[Not Applicable]	[Not Available]	[Not Available]	[Not Applicable]	2007	79	Core needle biopsy	[Not Applicable]	Modified Radical Mastectomy	[Not Available]	Negative	[Not Available]	[Not Applicable]	[Not Available]	Sentinel lymph node biopsy plus axillary dissection	[Not Available]	YES	YES	11	1	1	6th	T2	N1a	MX	Stage IIB	[Not Available]	[Not Available]	Positive	90-99%	[Not Available]	[Not Available]	[Not Available]	[Not Available]	Negative
79126E88-9CF8-45FF-BF91-A98DA3B304D7	TCGA-AC-A2FK	2011-09-13	NO	YES	-16627	FEMALE	[Not Available]	WHITE	HISPANIC OR LATINO	No	No	TUMOR FREE	Alive	1180	[Not Applicable]	[Not Available]	[Not Available]	[Not Applicable]	2006	45	Core needle biopsy	[Not Applicable]	Modified Radical Mastectomy	[Not Available]	Negative	[Not Available]	[Not Applicable]	[Not Available]	[Not Available]	[Not Available]	[Not Available]	YES	3	3	[Not Available]	6th	T2	N3a	M0	Stage IIIC	[Not Available]	[Not Available]	Positive	90-99%	[Not Available]	[Not Available]	[Not Available]	[Not Available]	Positive
B6B1DC9A-91F4-4B0A-AFD5-62C9A90C0D5E	TCGA-AC-A2FM	2012-02-22	NO	YES	-31805	FEMALE	Post (prior bilateral ovariectomy OR >12 mo since LMP with no prior hysterectomy)	WHITE	NOT HISPANIC OR LATINO	No	No	WITH TUMOR	Dead	[Not Available]	792	[Not Available]	[Not Available]	[Not Applicable]	2004	87	Core needle biopsy	[Not Applicable]	Modified Radical Mastectomy	[Not Available]	Negative	[Not Available]	[Not Applicable]	[Not Available]	Sentinel node biopsy alone	[Not Available]	YES	YES	2	0	0	6th	T2	N1mi	M0	Stage IIB	[Not Available]	[Not Available]	[Not Evaluated]	[Not Available]	[Not Available]	[Not Available]	[Not Available]	[Not Available]	[Not Evaluated]
F5D4C2D3-CC69-4B38-8551-0917E3622A68	TCGA-AC-A2FO	2011-09-21	NO	YES	-23928	FEMALE	Post (prior bilateral ovariectomy OR >12 mo since LMP with no prior hysterectomy)	WHITE	NOT HISPANIC OR LATINO	No	No	TUMOR FREE	Alive	1542	[Not Applicable]	[Not Available]	[Not Available]	[Not Applicable]	2005	65	Core needle biopsy	[Not Applicable]	Simple Mastectomy	[Not Available]	Negative	[Not Available]	[Not Applicable]	[Not Available]	Other (specify)	Sentinel lymph node plus Level I and Level II lymph nodes	NO	YES	10	2	[Not Available]	6th	T2	N1	MX	Stage IIB	[Not Available]	[Not Available]	Positive	90-99%	[Not Available]	[Not Available]	[Not Available]	[Not Available]	Negative
6F4C8D30-47FB-47DF-9EB7-4E5881E3711E	TCGA-AC-A3QP	2012-07-05	YES	NO	-29113	FEMALE	Post (prior bilateral ovariectomy OR >12 mo since LMP with no prior hysterectomy)	WHITE	NOT HISPANIC OR LATINO	No	No	TUMOR FREE	Alive	286	[Not Applicable]	[Not Available]	[Not Available]	[Not Applicable]	2011	79	Core needle biopsy	[Not Applicable]	Lumpectomy	[Not Available]	Negative	[Not Available]	[Not Applicable]	[Not Available]	Sentinel node biopsy alone	[Not Available]	[Not Available]	YES	2	1	1	7th	T2	N1mi	MX	Stage IIB	[Not Available]	[Not Available]	Positive	70-79%	[Not Available]	[Not Available]	[Not Available]	[Not Available]	Positive
2481A671-760B-428C-968D-42E25FD42AC5	TCGA-AC-A3W7	2012-10-17	YES	NO	-24327	FEMALE	Post (prior bilateral ovariectomy OR >12 mo since LMP with no prior hysterectomy)	WHITE	NOT HISPANIC OR LATINO	No	No	TUMOR FREE	Alive	192	[Not Applicable]	[Unknown]	[Unknown]	[Not Applicable]	2012	66	Core needle biopsy	[Not Applicable]	Simple Mastectomy	[Not Available]	Negative	[Not Available]	[Not Applicable]	[Not Available]	Sentinel node biopsy alone	[Not Available]	NO	YES	2	1	[Not Available]	7th	T2	N1a	MX	Stage IIB	[Not Available]	[Not Available]	Positive	90-99%	[Not Available]	[Not Available]	[Not Available]	[Not Available]	Negative
195b6731-6ae6-416e-a345-0eb8874a0ca2	TCGA-AN-A0XO	2011-05-01	NO	YES	-21640	FEMALE	Post (prior bilateral ovariectomy OR >12 mo since LMP with no prior hysterectomy)	WHITE	NOT HISPANIC OR LATINO	No	No	TUMOR FREE	Alive	375	[Not Applicable]	[Not Available]	[Not Available]	[Not Applicable]	2010	59	Tumor resection	[Not Applicable]	[Not Available]	[Not Available]	Negative	[Not Available]	[Not Applicable]	[Not Available]	[Not Available]	[Not Available]	[Not Available]	YES	12	2	[Not Available]	7th	T2	N2	M0	Stage IIIA	[Not Available]	[Not Available]	Positive	[Not Available]	[Not Available]	[Not Available]	180	[Not Available]	Negative
1174f6e4-ffbe-4e59-a000-8d861c968369	TCGA-AO-A03L	2010-12-07	NO	YES	-12443	FEMALE	Pre (<6 months since LMP AND no prior bilateral ovariectomy AND not on estrogen replacement)	ASIAN	NOT HISPANIC OR LATINO	No	No	TUMOR FREE	Alive	2442	[Not Applicable]	[Not Available]	[Not Available]	[Not Applicable]	2003	34	Core needle biopsy	[Not Applicable]	Modified Radical Mastectomy	[Not Available]	Negative	[Not Available]	[Not Applicable]	[Not Available]	Sentinel lymph node biopsy plus axillary dissection	[Not Available]	NO	[Not Available]	17	4	[Not Available]	6th	T3	N2	M0	Stage IIIA	[Not Available]	[Not Available]	Positive	70-79%	[Not Available]	2+	[Not Available]	[Not Available]	Positive
095c7985-3842-494f-b591-706ad1cd2133	TCGA-AO-A03M	2011-01-09	NO	YES	-10616	FEMALE	Pre (<6 months since LMP AND no prior bilateral ovariectomy AND not on estrogen replacement)	WHITE	NOT HISPANIC OR LATINO	No	No	TUMOR FREE	Alive	1455	[Not Applicable]	[Not Available]	[Not Available]	[Not Applicable]	2006	29	Core needle biopsy	[Not Applicable]	Simple Mastectomy	[Not Available]	Negative	[Not Available]	[Not Applicable]	[Not Available]	Sentinel node biopsy alone	[Not Available]	YES	[Not Available]	2	0	0	6th	T1c	N0 (i-)	M0	Stage I	[Not Available]	[Not Available]	Positive	70-79%	[Not Available]	2+	[Not Available]	[Not Available]	Positive
9435447e-d65f-408b-863b-6576b1d652dd	TCGA-AO-A03N	2011-01-13	NO	YES	-21816	FEMALE	Post (prior bilateral ovariectomy OR >12 mo since LMP with no prior hysterectomy)	WHITE	NOT HISPANIC OR LATINO	No	No	WITH TUMOR	Alive	1645	[Not Applicable]	[Not Available]	[Not Available]	[Not Applicable]	2006	59	Core needle biopsy	[Not Applicable]	Modified Radical Mastectomy	[Not Available]	Negative	[Not Available]	[Not Applicable]	[Not Available]	Sentinel lymph node biopsy plus axillary dissection	[Not Available]	NO	[Not Available]	19	2	[Not Available]	6th	T2	N1a	M0	Stage IIB	[Not Available]	[Not Available]	Positive	70-79%	[Not Available]	3+	[Not Available]	[Not Available]	Positive
0685edd2-ce1c-4e0e-8dda-393139af4223	TCGA-AO-A03U	2011-01-09	NO	YES	-11354	FEMALE	Pre (<6 months since LMP AND no prior bilateral ovariectomy AND not on estrogen replacement)	WHITE	NOT HISPANIC OR LATINO	No	No	TUMOR FREE	Dead	[Not Available]	1793	[Not Available]	[Not Available]	secretory	2001	31	Core needle biopsy	[Not Applicable]	Simple Mastectomy	[Not Available]	Negative	[Not Available]	[Not Applicable]	[Not Available]	Sentinel node biopsy alone	[Not Available]	YES	[Not Available]	8	0	0	6th	T1c	N0 (i-)	M0	Stage I	[Not Available]	[Not Available]	Negative	<10%	[Not Available]	[Not Available]	[Not Available]	[Not Available]	Negative
86b7b206-8e69-432d-acc9-bccce710955e	TCGA-AO-A0JA	2010-09-19	NO	YES	-13307	FEMALE	Pre (<6 months since LMP AND no prior bilateral ovariectomy AND not on estrogen replacement)	BLACK OR AFRICAN AMERICAN	NOT HISPANIC OR LATINO	No	No	WITH TUMOR	Alive	346	[Not Applicable]	[Not Available]	[Not Available]	[Not Applicable]	2009	36	Core needle biopsy	[Not Applicable]	Modified Radical Mastectomy	[Not Available]	Negative	[Not Available]	[Not Applicable]	[Not Available]	Sentinel lymph node biopsy plus axillary dissection	[Not Available]	NO	[Not Available]	11	11	[Not Available]	[Not Available]	T2	N3	M0	Stage IIIC	[Not Available]	[Not Available]	Positive	90-99%	[Not Available]	2+	[Not Available]	[Not Available]	Positive
3ea9412b-429e-4dcf-90cd-c53be06885a1	TCGA-AO-A0JB	2010-09-19	NO	YES	-18561	FEMALE	Pre (<6 months since LMP AND no prior bilateral ovariectomy AND not on estrogen replacement)	WHITE	NOT HISPANIC OR LATINO	No	No	TUMOR FREE	Alive	1150	[Not Applicable]	[Not Available]	[Not Available]	[Not Applicable]	2007	50	Core needle biopsy	[Not Applicable]	Modified Radical Mastectomy	[Not Available]	Negative	[Not Available]	[Not Applicable]	[Not Available]	Axillary lymph node dissection alone	[Not Available]	NO	[Not Available]	14	1	0	[Not Available]	T3	N1a	M0	Stage IIIA	[Not Available]	[Not Available]	Positive	90-99%	[Not Available]	4+	[Not Available]	[Not Available]	Positive
03565036-b6d3-432f-8d9a-7099818e0788	TCGA-AO-A0JC	2010-09-20	NO	YES	-23404	FEMALE	Post (prior bilateral ovariectomy OR >12 mo since LMP with no prior hysterectomy)	WHITE	NOT HISPANIC OR LATINO	No	No	TUMOR FREE	Alive	1547	[Not Applicable]	[Not Available]	[Not Available]	[Not Applicable]	2006	64	Core needle biopsy	[Not Applicable]	Modified Radical Mastectomy	[Not Available]	Negative	[Not Available]	[Not Applicable]	[Not Available]	Sentinel lymph node biopsy plus axillary dissection	[Not Available]	YES	[Not Available]	12	0	0	[Not Available]	T2	N0 (i-)	M0	Stage IIA	[Not Available]	[Not Available]	Positive	90-99%	[Not Available]	4+	[Not Available]	[Not Available]	Positive
0a229f95-0ea1-4d63-953e-74f5ec2f3028	TCGA-AO-A0JD	2010-09-20	NO	YES	-21831	FEMALE	Post (prior bilateral ovariectomy OR >12 mo since LMP with no prior hysterectomy)	WHITE	NOT HISPANIC OR LATINO	No	No	TUMOR FREE	Alive	1813	[Not Applicable]	[Not Available]	[Not Available]	[Not Applicable]	2005	59	Core needle biopsy	[Not Applicable]	Modified Radical Mastectomy	[Not Available]	Negative	[Not Available]	[Not Applicable]	[Not Available]	Sentinel lymph node biopsy plus axillary dissection	[Not Available]	NO	[Not Available]	27	3	0	[Not Available]	T3	N1a	M0	Stage IIIA	[Not Available]	[Not Available]	Positive	90-99%	[Not Available]	2+	[Not Available]	[Not Available]	Positive
36fe6152-f61e-4948-9ccc-23ac01a9d77d	TCGA-AO-A0JE	2010-09-20	NO	YES	-19516	FEMALE	Post (prior bilateral ovariectomy OR >12 mo since LMP with no prior hysterectomy)	BLACK OR AFRICAN AMERICAN	NOT HISPANIC OR LATINO	No	No	TUMOR FREE	Alive	1966	[Not Applicable]	[Not Available]	[Not Available]	[Not Applicable]	2005	53	Core needle biopsy	[Not Applicable]	Lumpectomy	[Not Available]	Positive	[Not Evaluated]	[Not Applicable]	[Not Available]	Sentinel lymph node biopsy plus axillary dissection	[Not Available]	NO	[Not Available]	29	8	0	[Not Available]	T2	N2a	M0	Stage IIIA	[Not Available]	[Not Available]	Negative	<10%	[Not Available]	[Not Available]	[Not Available]	[Not Available]	Negative
f357fe19-5359-4662-8ce9-aa996132283b	TCGA-AO-A0JF	2010-09-20	NO	YES	-24923	FEMALE	Post (prior bilateral ovariectomy OR >12 mo since LMP with no prior hysterectomy)	WHITE	NOT HISPANIC OR LATINO	No	No	TUMOR FREE	Alive	354	[Not Applicable]	[Not Available]	[Not Available]	[Not Applicable]	2009	68	Core needle biopsy	[Not Applicable]	Lumpectomy	[Not Available]	Negative	[Not Available]	[Not Applicable]	[Not Available]	Sentinel lymph node biopsy plus axillary dissection	[Not Available]	NO	[Not Available]	14	2	0	[Not Available]	T1c	N1a	M0	Stage IIA	[Not Available]	[Not Available]	Positive	90-99%	[Not Available]	4+	[Not Available]	[Not Available]	Positive
58959e88-54e2-4558-9664-2effda7403dc	TCGA-AO-A0JG	2010-09-20	NO	YES	-18021	FEMALE	Post (prior bilateral ovariectomy OR >12 mo since LMP with no prior hysterectomy)	WHITE	NOT HISPANIC OR LATINO	No	No	TUMOR FREE	Alive	449	[Not Applicable]	[Not Available]	[Not Available]	Ductal & Mucinous	2009	49	Core needle biopsy	[Not Applicable]	Modified Radical Mastectomy	[Not Available]	Close	[Not Available]	[Not Applicable]	[Not Available]	Axillary lymph node dissection alone	[Not Available]	NO	[Not Available]	19	4	0	[Not Available]	T2	N2a	M0	Stage IIIA	[Not Available]	[Not Available]	Positive	90-99%	[Not Available]	4+	[Not Available]	[Not Available]	Positive
e17c565c-9857-4df3-a352-903b53093c85	TCGA-AO-A0JI	2010-12-07	NO	YES	-20694	FEMALE	Post (prior bilateral ovariectomy OR >12 mo since LMP with no prior hysterectomy)	WHITE	NOT HISPANIC OR LATINO	No	No	TUMOR FREE	Alive	1172	[Not Applicable]	[Not Available]	[Not Available]	[Not Applicable]	2007	56	Core needle biopsy	[Not Applicable]	Modified Radical Mastectomy	[Not Available]	Negative	[Not Available]	[Not Applicable]	[Not Available]	Sentinel lymph node biopsy plus axillary dissection	[Not Available]	YES	[Not Available]	10	0	1	[Not Available]	T1c	N1	M0	Stage IIA	[Not Available]	[Not Available]	Positive	90-99%	[Not Available]	4+	[Not Available]	[Not Available]	Negative
bef7b135-a727-45e8-850a-cc4cd56c49aa	TCGA-AO-A0JJ	2010-09-20	NO	YES	-19758	FEMALE	Post (prior bilateral ovariectomy OR >12 mo since LMP with no prior hysterectomy)	WHITE	NOT HISPANIC OR LATINO	No	No	TUMOR FREE	Alive	1512	[Not Applicable]	[Not Available]	[Not Available]	[Not Applicable]	2006	54	Core needle biopsy	[Not Applicable]	Modified Radical Mastectomy	[Not Available]	Negative	[Not Available]	[Not Applicable]	[Not Available]	Sentinel lymph node biopsy plus axillary dissection	[Not Available]	NO	[Not Available]	44	2	[Not Available]	[Not Available]	T2	N1a	M0	Stage IIB	[Not Available]	[Not Available]	Positive	90-99%	[Not Available]	4+	[Not Available]	[Not Available]	Positive
d5d8e76e-2f2a-49bc-ba0a-d51283611b16	TCGA-AO-A0JL	2010-09-20	NO	YES	-21895	FEMALE	Post (prior bilateral ovariectomy OR >12 mo since LMP with no prior hysterectomy)	WHITE	NOT HISPANIC OR LATINO	No	No	TUMOR FREE	Alive	1319	[Not Applicable]	[Not Available]	[Not Available]	[Not Applicable]	2006	59	Core needle biopsy	[Not Applicable]	Modified Radical Mastectomy	[Not Available]	Negative	[Not Available]	[Not Applicable]	[Not Available]	Axillary lymph node dissection alone	[Not Available]	NO	[Not Available]	26	7	[Not Available]	[Not Available]	T2	N2a	M0	Stage IIIA	[Not Available]	[Not Available]	Negative	<10%	[Not Available]	[Not Available]	[Not Available]	[Not Available]	Negative
44bec761-b603-49c0-8634-f6bfe0319bb1	TCGA-AO-A0JM	2010-09-20	NO	YES	-14653	FEMALE	Pre (<6 months since LMP AND no prior bilateral ovariectomy AND not on estrogen replacement)	[Not Available]	HISPANIC OR LATINO	No	No	TUMOR FREE	Alive	1826	[Not Applicable]	[Not Available]	[Not Available]	[Not Applicable]	2005	40	Core needle biopsy	[Not Applicable]	Modified Radical Mastectomy	[Not Available]	Negative	[Not Available]	[Not Applicable]	[Not Available]	Sentinel lymph node biopsy plus axillary dissection	[Not Available]	NO	[Not Available]	23	2	[Not Available]	[Not Available]	T2	N1	M0	Stage IIB	[Not Available]	[Not Available]	Positive	90-99%	[Not Available]	2+	[Not Available]	[Not Available]	Positive
b094e8b2-8ece-4b36-8025-18073a8b873c	TCGA-AO-A124	2010-12-07	NO	YES	-14174	FEMALE	Pre (<6 months since LMP AND no prior bilateral ovariectomy AND not on estrogen replacement)	WHITE	NOT HISPANIC OR LATINO	No	No	TUMOR FREE	Alive	3120	[Not Applicable]	[Not Available]	[Not Available]	mucinous & Ductal	2002	38	Core needle biopsy	[Not Applicable]	Modified Radical Mastectomy	[Not Available]	Negative	[Not Available]	[Not Applicable]	[Not Available]	Sentinel lymph node biopsy plus axillary dissection	[Not Available]	YES	[Not Available]	18	0	0	5th	T2	N0 (i-)	M0	Stage IIA	[Not Available]	[Not Available]	Negative	<10%	[Not Available]	[Not Available]	[Not Available]	[Not Available]	Negative
8577ffcb-242e-40e2-98d4-2831d952be34	TCGA-AO-A125	2010-12-07	NO	YES	-26466	FEMALE	Post (prior bilateral ovariectomy OR >12 mo since LMP with no prior hysterectomy)	BLACK OR AFRICAN AMERICAN	NOT HISPANIC OR LATINO	No	No	TUMOR FREE	Alive	3019	[Not Applicable]	[Not Available]	[Not Available]	Papillary Carcinoma	2002	72	Core needle biopsy	[Not Applicable]	Simple Mastectomy	[Not Available]	Negative	[Not Available]	[Not Applicable]	[Not Available]	Sentinel node biopsy alone	[Not Available]	YES	[Not Available]	5	0	0	5th	T2	N0 (i-)	M0	Stage IIA	[Not Available]	[Not Available]	Positive	50-59%	[Not Available]	3+	[Not Available]	[Not Available]	Positive
cc0902fd-a2fc-4327-929e-d4219e32e1d7	TCGA-AO-A126	2010-12-07	NO	YES	-14264	FEMALE	Pre (<6 months since LMP AND no prior bilateral ovariectomy AND not on estrogen replacement)	ASIAN	NOT HISPANIC OR LATINO	No	No	TUMOR FREE	Alive	2850	[Not Applicable]	[Not Available]	[Not Available]	[Not Applicable]	2002	39	Core needle biopsy	[Not Applicable]	Simple Mastectomy	[Not Available]	Negative	[Not Available]	[Not Applicable]	[Not Available]	Sentinel node biopsy alone	[Not Available]	YES	[Not Available]	5	0	0	[Not Available]	T2	N0 (i-)	M0	Stage IIA	[Not Available]	[Not Available]	Positive	10-19%	[Not Available]	2+	[Not Available]	[Not Available]	Positive
016caf42-4e19-4444-ab5d-6cf1e76c4afa	TCGA-AO-A128	2010-12-07	NO	YES	-22340	FEMALE	Post (prior bilateral ovariectomy OR >12 mo since LMP with no prior hysterectomy)	WHITE	NOT HISPANIC OR LATINO	No	No	TUMOR FREE	Alive	2877	[Not Applicable]	[Not Available]	[Not Available]	[Not Applicable]	2002	61	Fine needle aspiration biopsy	[Not Applicable]	Lumpectomy	[Not Available]	Negative	[Not Available]	[Not Applicable]	[Not Available]	Sentinel node biopsy alone	[Not Available]	YES	[Not Available]	15	0	0	[Not Available]	T2	N0 (i-)	M0	Stage IIA	[Not Available]	[Not Available]	Negative	<10%	[Not Available]	[Not Available]	[Not Available]	[Not Available]	Negative
c70ee5e1-4703-4996-bb5c-f4cca0fb53ba	TCGA-AO-A129	2010-12-08	NO	YES	-10898	FEMALE	Pre (<6 months since LMP AND no prior bilateral ovariectomy AND not on estrogen replacement)	WHITE	NOT HISPANIC OR LATINO	No	No	TUMOR FREE	Alive	2923	[Not Applicable]	[Not Available]	[Not Available]	[Not Applicable]	2002	29	Core needle biopsy	[Not Applicable]	Modified Radical Mastectomy	[Not Available]	Negative	[Not Available]	[Not Applicable]	[Not Available]	Axillary lymph node dissection alone	[Not Available]	NO	[Not Available]	21	2	[Not Available]	5th	T2	N1a	M0	Stage IIB	[Not Available]	[Not Available]	Negative	<10%	[Not Available]	[Not Available]	[Not Available]	[Not Available]	Negative
f6ed684f-ee7a-496c-80d5-6eacd494d16a	TCGA-AO-A12B	2010-12-08	NO	YES	-23150	FEMALE	Post (prior bilateral ovariectomy OR >12 mo since LMP with no prior hysterectomy)	WHITE	HISPANIC OR LATINO	No	No	TUMOR FREE	Alive	2359	[Not Applicable]	[Not Available]	[Not Available]	[Not Applicable]	2004	63	Core needle biopsy	[Not Applicable]	Simple Mastectomy	[Not Available]	Negative	[Not Available]	[Not Applicable]	[Not Available]	Sentinel node biopsy alone	[Not Available]	YES	[Not Available]	2	0	0	6th	T2	N0 (i-)	M0	Stage IIA	[Not Available]	[Not Available]	Positive	90-99%	[Not Available]	4+	[Not Available]	[Not Available]	Positive
71626753-cc34-4731-abc0-ae188b0964e7	TCGA-AO-A12C	2010-12-08	NO	YES	-15469	FEMALE	Pre (<6 months since LMP AND no prior bilateral ovariectomy AND not on estrogen replacement)	WHITE	NOT HISPANIC OR LATINO	No	No	TUMOR FREE	Alive	1994	[Not Applicable]	[Not Available]	[Not Available]	[Not Applicable]	2005	42	Core needle biopsy	[Not Applicable]	Lumpectomy	[Not Available]	Positive	Modified radical mastectomy	[Not Applicable]	Negative	Sentinel lymph node biopsy plus axillary dissection	[Not Available]	NO	[Not Available]	31	2	[Not Available]	6th	T2	N1a	M0	Stage IIB	[Not Available]	[Not Available]	Positive	90-99%	[Not Available]	2+	[Not Available]	[Not Available]	Positive
2cbeadff-a8a3-4787-9d4e-f6b74c3ab5d9	TCGA-AO-A12E	2010-12-08	NO	YES	-18721	FEMALE	Pre (<6 months since LMP AND no prior bilateral ovariectomy AND not on estrogen replacement)	WHITE	NOT HISPANIC OR LATINO	No	No	TUMOR FREE	Alive	1743	[Not Applicable]	[Not Available]	[Not Available]	[Not Applicable]	2005	51	Core needle biopsy	[Not Applicable]	Modified Radical Mastectomy	[Not Available]	Negative	[Not Available]	[Not Applicable]	[Not Available]	Axillary lymph node dissection alone	[Not Available]	YES	[Not Available]	13	0	1	6th	T3	N0 (i+)	M0	Stage IIB	[Not Available]	[Not Available]	Positive	80-89%	[Not Available]	2+	[Not Available]	[Not Available]	Positive
58c56d4b-3f85-4aad-a779-5f9e1791677d	TCGA-AO-A12G	2010-12-08	NO	YES	-27705	FEMALE	Post (prior bilateral ovariectomy OR >12 mo since LMP with no prior hysterectomy)	WHITE	NOT HISPANIC OR LATINO	No	No	TUMOR FREE	Alive	1266	[Not Applicable]	[Not Available]	[Not Available]	pleomorphic infiltrating lobular carcinoma	2006	75	Core needle biopsy	[Not Applicable]	Simple Mastectomy	[Not Available]	Negative	[Not Available]	[Not Applicable]	[Not Available]	Sentinel node biopsy alone	[Not Available]	YES	[Not Available]	4	0	1	6th	T2	N0 (i+)	M0	Stage IIA	[Not Available]	[Not Available]	Positive	90-99%	[Not Available]	4+	[Not Available]	[Not Available]	Positive
c25898b4-eb33-42f4-bf3f-bf532a929e7d	TCGA-AO-A1KO	2011-04-01	NO	YES	-16817	FEMALE	Pre (<6 months since LMP AND no prior bilateral ovariectomy AND not on estrogen replacement)	WHITE	NOT HISPANIC OR LATINO	No	No	TUMOR FREE	Alive	448	[Not Applicable]	[Not Available]	[Not Available]	[Not Applicable]	2008	46	Excisional Biopsy	[Not Applicable]	Simple Mastectomy	[Not Available]	Negative	[Not Available]	[Not Applicable]	[Not Available]	Sentinel lymph node biopsy plus axillary dissection	[Not Available]	YES	YES	19	0	1	6th	T3	N0 (i+)	M0	Stage IIB	[Not Available]	[Not Available]	Positive	90-99%	4 Point Scale	4+	[Not Available]	[Not Available]	Positive
3aaabc62-f5a4-4025-9b29-5adf82c86c84	TCGA-AO-A1KP	2011-04-01	NO	YES	-28247	FEMALE	Post (prior bilateral ovariectomy OR >12 mo since LMP with no prior hysterectomy)	WHITE	NOT HISPANIC OR LATINO	No	No	TUMOR FREE	Alive	2513	[Not Applicable]	[Not Available]	[Not Available]	[Not Applicable]	2003	77	Core needle biopsy	[Not Applicable]	Simple Mastectomy	[Not Available]	Negative	[Not Available]	[Not Applicable]	[Not Available]	Sentinel lymph node biopsy plus axillary dissection	[Not Available]	YES	YES	9	0	1	6th	T1	N1	M0	Stage IIA	[Not Available]	[Not Available]	Positive	80-89%	4 Point Scale	4+	[Not Available]	[Not Available]	Positive
d2219a3f-4c55-4dee-9b08-c6f330dd1acf	TCGA-AO-A1KQ	2011-04-01	NO	YES	-30859	MALE	[Not Available]	WHITE	NOT HISPANIC OR LATINO	No	No	TUMOR FREE	Alive	1519	[Not Applicable]	[Not Available]	[Not Available]	[Not Applicable]	2006	84	Core needle biopsy	[Not Applicable]	Modified Radical Mastectomy	[Not Available]	Negative	[Not Available]	[Not Applicable]	[Not Available]	Sentinel lymph node biopsy plus axillary dissection	[Not Available]	NO	YES	9	2	0	6th	T4	N1	M0	Stage IIIB	[Not Available]	[Not Available]	Positive	90-99%	4 Point Scale	4+	[Not Available]	[Not Available]	Positive
b7f74ae1-6f58-447c-be50-a7666eb19d9a	TCGA-AO-A1KR	2011-09-15	NO	YES	-18900	FEMALE	Pre (<6 months since LMP AND no prior bilateral ovariectomy AND not on estrogen replacement)	WHITE	NOT HISPANIC OR LATINO	No	No	TUMOR FREE	Alive	2141	[Not Applicable]	[Not Available]	[Not Available]	[Not Applicable]	2005	51	Core needle biopsy	[Not Applicable]	Simple Mastectomy	[Not Available]	Negative	[Not Available]	[Not Applicable]	[Not Available]	Sentinel node biopsy alone	[Not Available]	YES	YES	4	0	0	6th	T2	N0	M0	Stage IIA	[Not Available]	[Not Available]	Negative	[Not Available]	4 Point Scale	[Not Available]	[Not Available]	[Not Available]	Negative
1f8f87cb-8a0b-474c-97fb-c71b4fd88d97	TCGA-AO-A1KT	2011-04-01	NO	YES	-28660	FEMALE	Post (prior bilateral ovariectomy OR >12 mo since LMP with no prior hysterectomy)	WHITE	NOT HISPANIC OR LATINO	[Discrepancy]	No	TUMOR FREE	Alive	541	[Not Applicable]	[Not Available]	[Not Available]	[Not Applicable]	2009	78	Core needle biopsy	[Not Applicable]	Lumpectomy	[Not Available]	Negative	[Not Available]	[Not Applicable]	[Not Available]	Sentinel node biopsy alone	[Not Available]	YES	YES	5	1	1	6th	T1	N1	M0	Stage IIA	[Not Available]	[Not Available]	Positive	90-99%	4 Point Scale	4+	[Not Available]	[Not Available]	Positive
83f943c7-3975-4b4f-985d-9c057741793b	TCGA-AQ-A04H	2010-12-15	NO	YES	-22539	FEMALE	Post (prior bilateral ovariectomy OR >12 mo since LMP with no prior hysterectomy)	WHITE	NOT HISPANIC OR LATINO	No	No	TUMOR FREE	Alive	439	[Not Applicable]	[Not Available]	[Not Available]	[Not Applicable]	2009	61	Core needle biopsy	[Not Applicable]	Modified Radical Mastectomy	[Not Available]	Negative	[Not Available]	[Not Applicable]	[Not Available]	Axillary lymph node dissection alone	[Not Available]	NO	[Not Available]	15	4	[Not Available]	6th	T2	N2a	MX	Stage IIIA	[Not Available]	[Not Available]	Positive	90-99%	[Not Available]	[Not Available]	>10%	[Not Available]	Positive
78582fbc-dcc7-48ae-9f95-5271c9bc5b72	TCGA-AQ-A04L	2010-12-15	NO	YES	-17759	FEMALE	Peri (6-12 months since last menstrual period)	WHITE	NOT HISPANIC OR LATINO	No	No	TUMOR FREE	Alive	3359	[Not Applicable]	[Not Available]	[Not Available]	[Not Applicable]	2001	48	Fine needle aspiration biopsy	[Not Applicable]	Modified Radical Mastectomy	[Not Available]	Negative	[Not Available]	[Not Applicable]	[Not Available]	Sentinel node biopsy alone	[Not Available]	NO	[Not Available]	2	0	[Not Available]	5th	T2	N0 (i-)	MX	Stage IIA	[Not Available]	[Not Available]	Positive	60-69%	[Not Available]	2+	[Not Available]	[Not Available]	Negative
d0b78f3f-a198-437a-ab8c-204345d3b75d	TCGA-AQ-A0Y5	2011-04-07	YES	NO	-25793	FEMALE	Post (prior bilateral ovariectomy OR >12 mo since LMP with no prior hysterectomy)	WHITE	NOT HISPANIC OR LATINO	Yes	Yes	TUMOR FREE	Dead	[Not Available]	172	[Not Available]	[Not Available]	[Not Applicable]	2010	70	Core needle biopsy	[Not Applicable]	Modified Radical Mastectomy	[Not Available]	Negative	[Not Available]	[Not Applicable]	[Not Available]	Sentinel lymph node biopsy plus axillary dissection	[Not Available]	NO	YES	17	5	[Not Available]	7th	T2	N2a	MX	Stage IIIA	[Not Available]	[Not Available]	Positive	70-79%	[Not Available]	[Not Available]	[Not Available]	[Not Available]	Positive
4d120899-9a80-4736-b097-285e9e261bcb	TCGA-AQ-A1H2	2011-04-20	YES	NO	-30958	FEMALE	Post (prior bilateral ovariectomy OR >12 mo since LMP with no prior hysterectomy)	WHITE	NOT HISPANIC OR LATINO	No	No	TUMOR FREE	Alive	230	[Not Applicable]	[Not Available]	[Not Available]	[Not Applicable]	2010	84	Core needle biopsy	[Not Applicable]	Modified Radical Mastectomy	[Not Available]	Negative	[Not Available]	[Not Applicable]	[Not Available]	Axillary lymph node dissection alone	[Not Available]	NO	YES	19	13	[Not Available]	7th	T2	N2a	MX	Stage IIIA	[Not Available]	[Not Available]	Positive	90-99%	[Not Available]	[Not Available]	[Not Available]	[Not Available]	Positive
35CA5E2A-861A-4DD2-A4CE-D294CF080DA3	TCGA-AQ-A54O	2013-02-26	YES	NO	-18694	MALE	[Not Available]	BLACK OR AFRICAN AMERICAN	NOT HISPANIC OR LATINO	Yes	No	TUMOR FREE	Alive	665	[Not Applicable]	NO	YES	[Not Applicable]	2011	51	Fine needle aspiration biopsy	[Not Applicable]	Simple Mastectomy	[Not Available]	Negative	[Not Available]	[Not Applicable]	[Not Available]	Sentinel lymph node biopsy plus axillary dissection	[Not Available]	YES	YES	14	0	0	7th	T2	N0	M0	Stage IIA	[Not Available]	[Not Available]	Positive	90-99%	[Not Available]	[Not Available]	[Not Available]	[Not Available]	Positive
19015644-9C17-4AE7-A656-0FE8623C04AE	TCGA-AQ-A7U7	2013-12-18	YES	NO	-20239	FEMALE	Post (prior bilateral ovariectomy OR >12 mo since LMP with no prior hysterectomy)	WHITE	NOT HISPANIC OR LATINO	Yes	No	TUMOR FREE	Alive	304	[Not Applicable]	YES	YES	[Not Applicable]	2013	55	Core needle biopsy	[Not Applicable]	Other	L Total Mastectomy	Negative	[Not Available]	[Not Applicable]	[Not Available]	Sentinel lymph node biopsy plus axillary dissection	[Not Available]	YES	YES	14	4	0	7th	T2	N2a	M0	Stage IIIA	[Not Available]	[Not Available]	Positive	80-89%	[Not Available]	[Not Available]	[Not Available]	[Not Available]	Positive
ab89bb2e-da84-4116-a8cd-49aad7bbfd4d	TCGA-AR-A0TP	2011-02-25	NO	YES	-15812	FEMALE	Pre (<6 months since LMP AND no prior bilateral ovariectomy AND not on estrogen replacement)	WHITE	NOT HISPANIC OR LATINO	No	No	[Not Available]	Alive	2521	[Not Applicable]	[Not Available]	[Not Available]	[Not Applicable]	2003	43	Core needle biopsy	[Not Applicable]	Other	Wide local excision	Negative	[Not Available]	[Not Applicable]	[Not Available]	Sentinel lymph node biopsy plus axillary dissection	[Not Available]	YES	[Not Available]	5	0	0	6th	T2	N0	M0	Stage IIA	[Not Available]	[Not Available]	Positive	<10%	[Not Available]	[Not Available]	[Not Available]	[Not Available]	Negative
5dc1bee9-c44d-4fdc-9ae5-83426c4d6880	TCGA-AR-A0TQ	2011-03-07	NO	YES	-9873	FEMALE	Pre (<6 months since LMP AND no prior bilateral ovariectomy AND not on estrogen replacement)	WHITE	NOT HISPANIC OR LATINO	No	No	TUMOR FREE	Alive	1500	[Not Applicable]	[Not Available]	[Not Available]	[Not Applicable]	2006	27	Core needle biopsy	[Not Applicable]	Simple Mastectomy	[Not Available]	Negative	[Not Available]	[Not Applicable]	[Not Available]	Axillary lymph node dissection alone	[Not Available]	NO	[Not Available]	15	2	[Not Available]	6th	T3	N1	M0	Stage IIIA	[Not Available]	[Not Available]	Positive	10-19%	[Not Available]	[Not Available]	[Not Available]	[Not Available]	Negative
d1703dbd-5c93-4cf2-a4d1-0d90640882bd	TCGA-AR-A0TR	2011-03-08	NO	YES	-25190	FEMALE	Post (prior bilateral ovariectomy OR >12 mo since LMP with no prior hysterectomy)	WHITE	NOT HISPANIC OR LATINO	No	No	[Not Available]	Dead	[Not Available]	160	[Not Available]	[Not Available]	[Not Applicable]	2006	68	Other method, specify:	Biopsy not specified	Modified Radical Mastectomy	[Not Available]	Negative	[Not Available]	[Not Applicable]	[Not Available]	Sentinel lymph node biopsy plus axillary dissection	[Not Available]	NO	[Not Available]	27	1	[Not Available]	[Not Available]	T2	N1	M0	Stage IIB	[Not Available]	[Not Available]	Positive	[Not Available]	[Not Available]	[Not Available]	[Not Available]	[Not Available]	Positive
13ca97a1-75bb-4a49-b8c3-181e5b2c9e86	TCGA-AR-A0TT	2011-03-08	NO	YES	-19679	FEMALE	Pre (<6 months since LMP AND no prior bilateral ovariectomy AND not on estrogen replacement)	BLACK OR AFRICAN AMERICAN	[Not Available]	No	No	[Not Available]	Alive	1730	[Not Applicable]	[Not Available]	[Not Available]	[Not Applicable]	2006	53	Core needle biopsy	[Not Applicable]	Other	Wide local excision	Negative	[Not Available]	[Not Applicable]	[Not Available]	Sentinel lymph node biopsy plus axillary dissection	[Not Available]	[Not Available]	[Not Available]	19	5	[Not Available]	6th	T2	N2	M0	Stage IIIA	[Not Available]	[Not Available]	Positive	10-19%	[Not Available]	[Not Available]	[Not Available]	[Not Available]	Negative
6439621e-da61-4723-91cc-c5d87d0a4abc	TCGA-AR-A0TV	2011-03-10	NO	YES	-24279	FEMALE	Post (prior bilateral ovariectomy OR >12 mo since LMP with no prior hysterectomy)	[Not Available]	[Not Available]	No	No	TUMOR FREE	Alive	905	[Not Applicable]	[Not Available]	[Not Available]	[Not Applicable]	2005	66	Core needle biopsy	[Not Applicable]	Simple Mastectomy	[Not Available]	Negative	[Not Available]	[Not Applicable]	[Not Available]	Sentinel lymph node biopsy plus axillary dissection	[Not Available]	YES	[Not Available]	3	0	[Not Available]	6th	T2	N0	M0	Stage IIA	[Not Available]	[Not Available]	Positive	90-99%	[Not Available]	[Not Available]	[Not Available]	[Not Available]	Positive
c7c34fd9-3021-45b7-b6ff-30b4196585a8	TCGA-AR-A0TZ	2011-03-07	NO	YES	-15720	FEMALE	Pre (<6 months since LMP AND no prior bilateral ovariectomy AND not on estrogen replacement)	WHITE	NOT HISPANIC OR LATINO	No	No	[Not Available]	Alive	2316	[Not Applicable]	[Not Available]	[Not Available]	[Not Applicable]	2004	43	Core needle biopsy	[Not Applicable]	Modified Radical Mastectomy	[Not Available]	Negative	[Not Available]	[Not Applicable]	[Not Available]	[Not Available]	[Not Available]	[Not Available]	[Not Available]	30	6	[Not Available]	[Not Available]	T2	N2	M1	[Discrepancy]	Bone	[Not Available]	Positive	[Not Available]	[Not Available]	[Not Available]	[Not Available]	[Not Available]	Positive
c5f00132-1c6b-4337-af6f-596c652665cc	TCGA-AR-A0U3	2011-02-25	NO	YES	-21755	FEMALE	Post (prior bilateral ovariectomy OR >12 mo since LMP with no prior hysterectomy)	WHITE	HISPANIC OR LATINO	No	No	[Not Available]	Alive	2317	[Not Applicable]	[Not Available]	[Not Available]	[Not Applicable]	2004	59	Core needle biopsy	[Not Applicable]	Other	Wide local excision	Negative	[Not Available]	[Not Applicable]	[Not Available]	Sentinel lymph node biopsy plus axillary dissection	[Not Available]	NO	[Not Available]	4	1	[Not Available]	6th	T2	N1	M0	Stage IIB	[Not Available]	[Not Available]	Positive	10-19%	[Not Available]	[Not Available]	[Not Available]	[Not Available]	Positive
71f97b63-c970-44ee-98c2-e02e663d5a40	TCGA-AR-A0U4	2011-03-10	NO	YES	-19729	FEMALE	Pre (<6 months since LMP AND no prior bilateral ovariectomy AND not on estrogen replacement)	WHITE	NOT HISPANIC OR LATINO	No	No	[Not Available]	Alive	1684	[Not Applicable]	[Not Available]	[Not Available]	[Not Applicable]	2006	54	Core needle biopsy	[Not Applicable]	Simple Mastectomy	[Not Available]	Negative	[Not Available]	[Not Applicable]	[Not Available]	Sentinel lymph node biopsy plus axillary dissection	[Not Available]	NO	[Not Available]	10	0	[Not Available]	6th	T2	N0	M0	Stage IIA	[Not Available]	[Not Available]	Negative	[Not Available]	[Not Available]	[Not Available]	[Not Available]	[Not Available]	Negative
9848307d-1bd5-40c1-b655-a33297aaf74f	TCGA-AR-A1AI	2011-06-15	NO	YES	-17229	FEMALE	Post (prior bilateral ovariectomy OR >12 mo since LMP with no prior hysterectomy)	WHITE	NOT HISPANIC OR LATINO	No	No	TUMOR FREE	Alive	1881	[Not Applicable]	[Not Available]	[Not Available]	[Not Applicable]	2005	47	Fine needle aspiration biopsy	[Not Applicable]	Simple Mastectomy	[Not Available]	Negative	[Not Available]	[Not Applicable]	[Not Available]	Sentinel lymph node biopsy plus axillary dissection	[Not Available]	YES	YES	5	0	[Not Available]	6th	T2	N0	M0	Stage IIA	[Not Available]	[Not Available]	Negative	[Not Available]	[Not Available]	[Not Available]	[Not Available]	[Not Available]	Negative
23e7a78a-1d56-4ad1-9bb4-72ec0178aff2	TCGA-AR-A1AJ	2011-06-13	NO	YES	-30489	FEMALE	Post (prior bilateral ovariectomy OR >12 mo since LMP with no prior hysterectomy)	WHITE	NOT HISPANIC OR LATINO	No	No	TUMOR FREE	Alive	1605	[Not Applicable]	[Not Available]	[Not Available]	[Not Applicable]	2005	83	Core needle biopsy	[Not Applicable]	Other	Wide local excision	Negative	[Not Available]	[Not Applicable]	[Not Available]	Sentinel lymph node biopsy plus axillary dissection	[Not Available]	YES	YES	8	0	[Not Available]	6th	T1	N0	M0	Stage I	[Not Available]	[Not Available]	Positive	10-19%	[Not Available]	[Not Available]	[Not Available]	[Not Available]	Negative
94b03e1d-50ec-4680-bffd-7086d1536ff2	TCGA-AR-A1AK	2011-06-15	NO	YES	-25825	FEMALE	Post (prior bilateral ovariectomy OR >12 mo since LMP with no prior hysterectomy)	WHITE	NOT HISPANIC OR LATINO	No	No	TUMOR FREE	Alive	1559	[Not Applicable]	[Not Available]	[Not Available]	[Not Applicable]	2006	70	Core needle biopsy	[Not Applicable]	Simple Mastectomy	[Not Available]	Negative	[Not Available]	[Not Applicable]	[Not Available]	Sentinel lymph node biopsy plus axillary dissection	[Not Available]	YES	YES	5	0	[Not Available]	6th	T1	N0	M0	Stage I	[Not Available]	[Not Available]	Positive	10-19%	[Not Available]	[Not Available]	[Not Available]	[Not Available]	Positive
1f99e4d4-4e8b-4cc1-a129-227a2a82780e	TCGA-AR-A1AL	2011-06-15	NO	YES	-22023	FEMALE	Post (prior bilateral ovariectomy OR >12 mo since LMP with no prior hysterectomy)	WHITE	NOT HISPANIC OR LATINO	No	No	TUMOR FREE	Alive	1485	[Not Applicable]	[Not Available]	[Not Available]	[Not Applicable]	2006	60	Core needle biopsy	[Not Applicable]	Simple Mastectomy	[Not Available]	Negative	[Not Available]	[Not Applicable]	[Not Available]	Sentinel lymph node biopsy plus axillary dissection	[Not Available]	YES	YES	15	3	[Not Available]	6th	T3	N1	M0	Stage IIIA	[Not Available]	[Not Available]	Positive	70-79%	[Not Available]	[Not Available]	[Not Available]	[Not Available]	Positive
EBD1512A-4865-4193-97B3-F599D555759A	TCGA-AR-A1AM	2012-11-20	NO	YES	-19123	FEMALE	Post (prior bilateral ovariectomy OR >12 mo since LMP with no prior hysterectomy)	WHITE	NOT HISPANIC OR LATINO	No	No	TUMOR FREE	Alive	1903	[Not Applicable]	NO	YES	[Not Applicable]	2006	52	Core needle biopsy	[Not Applicable]	Simple Mastectomy	[Not Available]	Negative	[Not Available]	[Not Applicable]	[Not Available]	[Not Available]	[Not Available]	[Not Available]	YES	12	1	[Not Available]	6th	T3	N1	M0	Stage IIIA	[Not Available]	[Not Available]	Positive	[Not Available]	[Not Available]	[Not Available]	[Not Available]	[Not Available]	Positive
43029932-feb0-4658-97fa-645c1e775009	TCGA-AR-A1AN	2011-06-14	NO	YES	-16974	FEMALE	Pre (<6 months since LMP AND no prior bilateral ovariectomy AND not on estrogen replacement)	WHITE	HISPANIC OR LATINO	No	No	TUMOR FREE	Alive	1330	[Not Applicable]	[Not Available]	[Not Available]	[Not Applicable]	2006	46	Core needle biopsy	[Not Applicable]	Other	Wide Local Excision	Negative	[Not Available]	[Not Applicable]	[Not Available]	Sentinel lymph node biopsy plus axillary dissection	[Not Available]	YES	YES	5	0	[Not Available]	6th	T2	N0	M0	Stage IIA	[Not Available]	[Not Available]	Positive	70-79%	[Not Available]	[Not Available]	[Not Available]	[Not Available]	Positive
623befd6-0ca4-4a6c-9cf5-d9385c3b718f	TCGA-AR-A1AO	2011-06-13	NO	YES	-17332	FEMALE	Pre (<6 months since LMP AND no prior bilateral ovariectomy AND not on estrogen replacement)	WHITE	NOT HISPANIC OR LATINO	No	No	TUMOR FREE	Alive	1325	[Not Applicable]	[Not Available]	[Not Available]	[Not Applicable]	2006	47	Core needle biopsy	[Not Applicable]	Other	Wide local excision	Negative	[Not Available]	[Not Applicable]	[Not Available]	Sentinel lymph node biopsy plus axillary dissection	[Not Available]	YES	YES	39	2	[Not Available]	6th	T1	N1	M0	Stage IIA	[Not Available]	[Not Available]	Positive	[Not Available]	[Not Available]	[Not Available]	[Not Available]	[Not Available]	Negative
9495f029-9882-4c9b-a557-b3aec9e91698	TCGA-AR-A1AP	2011-06-13	NO	YES	-29406	FEMALE	Post (prior bilateral ovariectomy OR >12 mo since LMP with no prior hysterectomy)	WHITE	NOT HISPANIC OR LATINO	No	No	TUMOR FREE	Alive	1216	[Not Applicable]	[Not Available]	[Not Available]	[Not Applicable]	2007	80	Core needle biopsy	[Not Applicable]	Other	Wide local excision	Positive	Mastectomy NOS	[Not Applicable]	Negative	Sentinel lymph node biopsy plus axillary dissection	[Not Available]	YES	YES	1	0	[Not Available]	6th	T1	N0	M0	Stage I	[Not Available]	[Not Available]	Positive	70-79%	[Not Available]	[Not Available]	[Not Available]	[Not Available]	Positive
98e0b4de-52fc-4945-9bf5-11e29368f939	TCGA-AR-A1AQ	2011-06-14	NO	YES	-18109	FEMALE	Post (prior bilateral ovariectomy OR >12 mo since LMP with no prior hysterectomy)	WHITE	NOT HISPANIC OR LATINO	No	No	TUMOR FREE	Alive	1310	[Not Applicable]	[Not Available]	[Not Available]	[Not Applicable]	2007	49	Core needle biopsy	[Not Applicable]	Other	Wide local excision	Negative	[Not Available]	[Not Applicable]	[Not Available]	Sentinel lymph node biopsy plus axillary dissection	[Not Available]	YES	YES	6	0	[Not Available]	6th	T2	N0	M0	Stage IIA	[Not Available]	[Not Available]	Negative	[Not Available]	[Not Available]	[Not Available]	[Not Available]	[Not Available]	Negative
eda6d2d5-4199-4f76-a45b-1d0401b4e54c	TCGA-AR-A1AR	2011-06-28	NO	YES	-18482	FEMALE	Post (prior bilateral ovariectomy OR >12 mo since LMP with no prior hysterectomy)	WHITE	NOT HISPANIC OR LATINO	Yes	No	TUMOR FREE	Dead	[Not Available]	524	[Not Available]	[Not Available]	[Not Applicable]	2007	50	Core needle biopsy	[Not Applicable]	Lumpectomy	[Not Available]	Negative	[Not Available]	[Not Applicable]	[Not Available]	Axillary lymph node dissection alone	[Not Available]	[Not Available]	[Not Available]	14	5	[Not Available]	6th	T1	N2	M0	Stage IIIA	[Not Available]	[Not Available]	Negative	[Not Available]	[Not Available]	[Not Available]	[Not Available]	[Not Available]	Negative
7d681cc6-689d-41c8-9e84-e13733089ec9	TCGA-AR-A1AS	2011-06-14	NO	YES	-20028	FEMALE	Post (prior bilateral ovariectomy OR >12 mo since LMP with no prior hysterectomy)	ASIAN	[Not Available]	No	No	[Not Available]	Alive	1150	[Not Applicable]	[Not Available]	[Not Available]	[Not Applicable]	2007	54	Core needle biopsy	[Not Applicable]	Other	Wide local excision	Negative	[Not Available]	[Not Applicable]	[Not Available]	Axillary lymph node dissection alone	[Not Available]	[Not Available]	YES	17	1	[Not Available]	6th	T2	N1	M0	Stage IIB	[Not Available]	[Not Available]	Positive	70-79%	[Not Available]	[Not Available]	[Not Available]	[Not Available]	Positive
36220587-1c1c-4f92-b177-3b2155e7e273	TCGA-AR-A1AU	2011-06-14	NO	YES	-14564	FEMALE	Pre (<6 months since LMP AND no prior bilateral ovariectomy AND not on estrogen replacement)	WHITE	NOT HISPANIC OR LATINO	No	No	[Not Available]	Alive	1409	[Not Applicable]	[Not Available]	[Not Available]	[Not Applicable]	2007	39	Core needle biopsy	[Not Applicable]	Other	Total Mastectomy	Negative	[Not Available]	[Not Applicable]	[Not Available]	Sentinel lymph node biopsy plus axillary dissection	[Not Available]	[Not Available]	YES	37	4	[Not Available]	6th	T2	N2	M0	Stage IIIA	[Not Available]	[Not Available]	Positive	70-79%	[Not Available]	[Not Available]	[Not Available]	[Not Available]	Positive
daf62b56-6dd2-4ab7-adaa-f296bb86a0a5	TCGA-AR-A1AV	2011-06-14	NO	YES	-24875	MALE	[Not Available]	WHITE	HISPANIC OR LATINO	No	No	[Not Available]	Alive	1295	[Not Applicable]	[Not Available]	[Not Available]	[Not Applicable]	2007	68	Core needle biopsy	[Not Applicable]	Modified Radical Mastectomy	[Not Available]	Negative	[Not Available]	[Not Applicable]	[Not Available]	Axillary lymph node dissection alone	[Not Available]	[Not Available]	YES	25	1	[Not Available]	6th	T2	N1	M0	Stage IIB	[Not Available]	[Not Available]	Positive	70-79%	[Not Available]	[Not Available]	[Not Available]	[Not Available]	Positive
a12fd22a-7f84-4b6e-b6d8-012e38eb73d7	TCGA-AR-A1AW	2011-06-14	NO	YES	-23855	FEMALE	Post (prior bilateral ovariectomy OR >12 mo since LMP with no prior hysterectomy)	WHITE	NOT HISPANIC OR LATINO	No	No	[Not Available]	Alive	1072	[Not Applicable]	[Not Available]	[Not Available]	[Not Applicable]	2007	65	Incisional Biopsy	[Not Applicable]	Lumpectomy	[Not Available]	Negative	[Not Available]	[Not Applicable]	[Not Available]	Sentinel lymph node biopsy plus axillary dissection	[Not Available]	YES	YES	1	0	[Not Available]	6th	T2	N0	M0	Stage IIA	[Not Available]	[Not Available]	Positive	70-79%	[Not Available]	[Not Available]	[Not Available]	[Not Available]	Positive
f72c1d69-da35-459f-8542-59bfd6c09c23	TCGA-AR-A1AX	2011-06-14	NO	YES	-23507	FEMALE	Post (prior bilateral ovariectomy OR >12 mo since LMP with no prior hysterectomy)	WHITE	NOT HISPANIC OR LATINO	No	No	[Not Available]	Alive	1103	[Not Applicable]	[Not Available]	[Not Available]	[Not Applicable]	2007	64	Core needle biopsy	[Not Applicable]	Other	Wide local excision	Negative	[Not Available]	[Not Applicable]	[Not Available]	Sentinel lymph node biopsy plus axillary dissection	[Not Available]	YES	YES	8	0	[Not Available]	6th	T1	N0	M0	Stage I	[Not Available]	[Not Available]	Positive	[Not Available]	[Not Available]	[Not Available]	[Not Available]	[Not Available]	Positive
5fd9552a-c742-4388-940d-295d1107ae00	TCGA-AR-A1AY	2011-06-14	NO	YES	-23927	FEMALE	Post (prior bilateral ovariectomy OR >12 mo since LMP with no prior hysterectomy)	WHITE	NOT HISPANIC OR LATINO	No	No	[Not Available]	Alive	615	[Not Applicable]	[Not Available]	[Not Available]	[Not Applicable]	2008	65	Core needle biopsy	[Not Applicable]	Other	Wide Local Excision	Negative	[Not Available]	[Not Applicable]	[Not Available]	Sentinel lymph node biopsy plus axillary dissection	[Not Available]	YES	YES	4	0	[Not Available]	6th	T1	N0	M0	Stage I	[Not Available]	[Not Available]	Negative	[Not Available]	[Not Available]	[Not Available]	[Not Available]	[Not Available]	Negative
6f89509c-f802-482e-b4da-94553aa76fe9	TCGA-AR-A24H	2011-08-29	NO	YES	-24046	FEMALE	Post (prior bilateral ovariectomy OR >12 mo since LMP with no prior hysterectomy)	WHITE	NOT HISPANIC OR LATINO	No	No	[Not Available]	Alive	3333	[Not Applicable]	[Not Available]	[Not Available]	[Not Applicable]	2001	65	Core needle biopsy	[Not Applicable]	Other	Excision	Negative	[Not Available]	[Not Applicable]	[Not Available]	Sentinel lymph node biopsy plus axillary dissection	[Not Available]	[Not Available]	YES	4	0	[Not Available]	5th	T2	N0	M0	Stage IIA	[Not Available]	[Not Available]	Positive	[Not Available]	[Not Available]	[Not Available]	[Not Available]	[Not Available]	Positive
599c3701-df7a-4a75-a347-fa9b510dd242	TCGA-AR-A24K	2011-08-12	NO	YES	-16961	FEMALE	Pre (<6 months since LMP AND no prior bilateral ovariectomy AND not on estrogen replacement)	WHITE	[Not Available]	No	No	[Not Available]	Alive	1548	[Not Applicable]	[Not Available]	[Not Available]	[Not Applicable]	2004	46	Core needle biopsy	[Not Applicable]	Other	Wide local excision	Negative	[Not Available]	[Not Applicable]	[Not Available]	Sentinel lymph node biopsy plus axillary dissection	[Not Available]	YES	YES	2	0	[Not Available]	6th	T2	N0	M0	Stage IIA	[Not Available]	[Not Available]	Positive	10-19%	[Not Available]	[Not Available]	[Not Available]	No value Given	Positive
de646f6a-6d50-4be2-b3cd-f17554b234df	TCGA-AR-A24L	2011-08-12	NO	YES	-9706	FEMALE	Pre (<6 months since LMP AND no prior bilateral ovariectomy AND not on estrogen replacement)	WHITE	NOT HISPANIC OR LATINO	No	No	[Not Available]	Alive	2221	[Not Applicable]	[Not Available]	[Not Available]	[Not Applicable]	2005	26	Core needle biopsy	[Not Applicable]	Other	Wide local excision	Negative	[Not Available]	[Not Applicable]	[Not Available]	Sentinel lymph node biopsy plus axillary dissection	[Not Available]	[Not Available]	YES	12	2	[Not Available]	6th	T2	N1	M0	Stage IIB	[Not Available]	[Not Available]	Positive	10-19%	[Not Available]	[Not Available]	[Not Available]	[Not Available]	Positive
aa30ac3d-4216-45dd-a314-1ae192fafcb2	TCGA-AR-A24M	2011-08-12	NO	YES	-14119	FEMALE	Pre (<6 months since LMP AND no prior bilateral ovariectomy AND not on estrogen replacement)	WHITE	NOT HISPANIC OR LATINO	No	No	[Not Available]	Alive	1991	[Not Applicable]	[Not Available]	[Not Available]	Mixed invasive ductal and invasive lobular	2005	38	Core needle biopsy	[Not Applicable]	Other	Wide local excision	Negative	[Not Available]	[Not Applicable]	[Not Available]	Sentinel lymph node biopsy plus axillary dissection	[Not Available]	[Not Available]	YES	28	4	[Not Available]	6th	T2	N2	M0	Stage IIIA	[Not Available]	[Not Available]	Positive	10-19%	[Not Available]	[Not Available]	[Not Available]	[Not Available]	Positive
30047d32-0833-4aca-98d1-3b9ab7122863	TCGA-AR-A24N	2011-08-16	NO	YES	-19989	FEMALE	Peri (6-12 months since last menstrual period)	WHITE	NOT HISPANIC OR LATINO	No	No	[Not Available]	Alive	2074	[Not Applicable]	[Not Available]	[Not Available]	[Not Applicable]	2005	54	Core needle biopsy	[Not Applicable]	Simple Mastectomy	[Not Available]	Negative	[Not Available]	[Not Applicable]	[Not Available]	Sentinel lymph node biopsy plus axillary dissection	[Not Available]	YES	YES	4	0	[Not Available]	6th	T1	N0	M0	Stage I	[Not Available]	[Not Available]	Positive	10-19%	[Not Available]	[Not Available]	[Not Available]	[Not Available]	Positive
125b0a9a-6cbe-4207-9178-e7ff03487e87	TCGA-AR-A24O	2011-08-16	NO	YES	-15977	FEMALE	Pre (<6 months since LMP AND no prior bilateral ovariectomy AND not on estrogen replacement)	WHITE	NOT HISPANIC OR LATINO	No	No	TUMOR FREE	Alive	1998	[Not Applicable]	[Not Available]	[Not Available]	Lobular carcinoma with ductal features	2005	43	Incisional Biopsy	[Not Applicable]	Modified Radical Mastectomy	[Not Available]	Positive	Mastectomy NOS	[Not Applicable]	Negative	[Not Available]	[Not Available]	[Not Available]	YES	19	7	[Not Available]	6th	T3	N2	M0	Stage IIIA	[Not Available]	[Not Available]	Positive	[Not Available]	[Not Available]	[Not Available]	[Not Available]	[Not Available]	Positive
28e9048a-e540-42de-a1f4-4ef894fccc4c	TCGA-AR-A24Q	2011-08-30	NO	YES	-18084	FEMALE	Post (prior bilateral ovariectomy OR >12 mo since LMP with no prior hysterectomy)	WHITE	[Not Available]	No	No	[Not Available]	Alive	2009	[Not Applicable]	[Not Available]	[Not Available]	[Not Applicable]	2006	49	Core needle biopsy	[Not Applicable]	Simple Mastectomy	[Not Available]	Negative	[Not Available]	[Not Applicable]	[Not Available]	Sentinel lymph node biopsy plus axillary dissection	[Not Available]	[Not Available]	YES	2	0	[Not Available]	6th	T3	N0	M0	Stage IIB	[Not Available]	[Not Available]	Positive	<10%	[Not Available]	[Not Available]	[Not Available]	[Not Available]	Negative
db62d9c7-8343-4771-84fc-146d2e307bb8	TCGA-AR-A24R	2011-08-26	NO	YES	-16642	FEMALE	Pre (<6 months since LMP AND no prior bilateral ovariectomy AND not on estrogen replacement)	WHITE	NOT HISPANIC OR LATINO	No	No	[Not Available]	Alive	1746	[Not Applicable]	[Not Available]	[Not Available]	[Not Applicable]	2006	45	Core needle biopsy	[Not Applicable]	Other	Wide local excision	Negative	[Not Available]	[Not Applicable]	[Not Available]	Sentinel lymph node biopsy plus axillary dissection	[Not Available]	[Not Available]	YES	28	6	[Not Available]	6th	T1	N2	M0	Stage IIIA	[Not Available]	[Not Available]	Positive	10-19%	[Not Available]	[Not Available]	[Not Available]	[Not Available]	Positive
074e8b06-3929-4896-9263-3b80ad6a355b	TCGA-AR-A24S	2011-08-30	NO	YES	-22587	FEMALE	Post (prior bilateral ovariectomy OR >12 mo since LMP with no prior hysterectomy)	WHITE	NOT HISPANIC OR LATINO	No	No	[Not Available]	Alive	1888	[Not Applicable]	[Not Available]	[Not Available]	[Not Applicable]	2006	61	Core needle biopsy	[Not Applicable]	Other	Wide local excision	Negative	[Not Available]	[Not Applicable]	[Not Available]	Sentinel lymph node biopsy plus axillary dissection	[Not Available]	YES	YES	4	0	[Not Available]	6th	T1	N0	M0	Stage I	[Not Available]	[Not Available]	Positive	70-79%	[Not Available]	[Not Available]	[Not Available]	[Not Available]	Positive
9e3de467-fb0d-4021-89f8-b34968a7c7bc	TCGA-AR-A24T	2011-08-30	NO	YES	-17135	FEMALE	Pre (<6 months since LMP AND no prior bilateral ovariectomy AND not on estrogen replacement)	WHITE	NOT HISPANIC OR LATINO	No	No	[Not Available]	Alive	1620	[Not Applicable]	[Not Available]	[Not Available]	[Not Applicable]	2006	46	Core needle biopsy	[Not Applicable]	Simple Mastectomy	[Not Available]	Negative	[Not Available]	[Not Applicable]	[Not Available]	Sentinel lymph node biopsy plus axillary dissection	[Not Available]	[Not Available]	YES	17	15	[Not Available]	6th	T3	N3	M0	Stage IIIC	[Not Available]	[Not Available]	Positive	10-19%	[Not Available]	[Not Available]	[Not Available]	[Not Available]	Positive
241fffc8-4250-4cfa-b2e7-e68c33ae07dc	TCGA-AR-A24U	2011-08-26	NO	YES	-17523	FEMALE	Pre (<6 months since LMP AND no prior bilateral ovariectomy AND not on estrogen replacement)	WHITE	NOT HISPANIC OR LATINO	No	No	[Not Available]	Alive	1623	[Not Applicable]	[Not Available]	[Not Available]	[Not Applicable]	2006	47	Core needle biopsy	[Not Applicable]	Simple Mastectomy	[Not Available]	Positive	Mastectomy NOS	[Not Applicable]	Negative	Sentinel lymph node biopsy plus axillary dissection	[Not Available]	[Not Available]	YES	25	2	[Not Available]	6th	T1	N1	M0	Stage IIA	[Not Available]	[Not Available]	Negative	[Not Available]	[Not Available]	[Not Available]	[Not Available]	[Not Available]	Negative
3cb06c7a-f2a8-448b-91a8-dd201bbf2ddd	TCGA-AR-A24V	2011-08-29	NO	YES	-19027	FEMALE	Peri (6-12 months since last menstrual period)	WHITE	NOT HISPANIC OR LATINO	No	No	[Not Available]	Alive	1648	[Not Applicable]	[Not Available]	[Not Available]	[Not Applicable]	2006	52	Core needle biopsy	[Not Applicable]	Other	Wide local excision	Negative	[Not Available]	[Not Applicable]	[Not Available]	Sentinel lymph node biopsy plus axillary dissection	[Not Available]	YES	YES	2	1	[Not Available]	6th	T2	N1	M0	Stage IIB	[Not Available]	[Not Available]	Positive	80-89%	[Not Available]	[Not Available]	[Not Available]	[Not Available]	Positive
67526f5a-3a30-45b2-aeab-2b21a855063e	TCGA-AR-A24W	2011-11-10	NO	YES	-20123	FEMALE	Post (prior bilateral ovariectomy OR >12 mo since LMP with no prior hysterectomy)	WHITE	[Not Available]	No	No	[Not Available]	Alive	1550	[Not Applicable]	[Not Available]	[Not Available]	[Not Applicable]	2006	55	Core needle biopsy	[Not Applicable]	Other	Total Mastectomy	Negative	[Not Available]	[Not Applicable]	[Not Available]	Sentinel lymph node biopsy plus axillary dissection	[Not Available]	[Not Available]	YES	22	3	[Not Available]	6th	T2	N1	M0	Stage IIB	[Not Available]	[Not Available]	Positive	[Not Available]	[Not Available]	[Not Available]	[Not Available]	[Not Available]	Positive
491d5ebb-e9ab-4b17-acb8-630ff9fef0f2	TCGA-AR-A24X	2011-08-30	NO	YES	-19030	FEMALE	Pre (<6 months since LMP AND no prior bilateral ovariectomy AND not on estrogen replacement)	WHITE	[Not Available]	No	No	[Not Available]	Alive	1465	[Not Applicable]	[Not Available]	[Not Available]	Mixed invasive ductal and invasive lobular	2006	52	Core needle biopsy	[Not Applicable]	Simple Mastectomy	[Not Available]	Negative	[Not Available]	[Not Applicable]	[Not Available]	Sentinel lymph node biopsy plus axillary dissection	[Not Available]	YES	YES	7	0	[Not Available]	6th	T2	N0	M0	Stage IIA	[Not Available]	[Not Available]	Positive	80-89%	[Not Available]	[Not Available]	[Not Available]	[Not Available]	Positive
9fefbe7c-f66a-4940-843e-285cb7b392c1	TCGA-AR-A24Z	2011-08-30	NO	YES	-20900	FEMALE	Post (prior bilateral ovariectomy OR >12 mo since LMP with no prior hysterectomy)	WHITE	[Not Available]	No	No	[Not Available]	Alive	1574	[Not Applicable]	[Not Available]	[Not Available]	[Not Applicable]	2006	57	Core needle biopsy	[Not Applicable]	Other	Total mastectomy	Negative	[Not Available]	[Not Applicable]	[Not Available]	Sentinel lymph node biopsy plus axillary dissection	[Not Available]	YES	YES	8	0	[Not Available]	6th	T2	N0	M0	Stage IIA	[Not Available]	[Not Available]	Positive	[Not Available]	[Not Available]	[Not Available]	[Not Available]	[Not Available]	Positive
a0963e93-b63e-4de2-86c1-81302e271d3e	TCGA-AR-A250	2011-08-30	NO	YES	-21309	FEMALE	Post (prior bilateral ovariectomy OR >12 mo since LMP with no prior hysterectomy)	WHITE	NOT HISPANIC OR LATINO	No	No	TUMOR FREE	Alive	1708	[Not Applicable]	[Not Available]	[Not Available]	[Not Applicable]	2006	58	Core needle biopsy	[Not Applicable]	Other	Wide local excision and simple mastectomy	Positive	Mastectomy NOS	[Not Applicable]	Negative	Sentinel lymph node biopsy plus axillary dissection	[Not Available]	[Not Available]	YES	4	0	[Not Available]	6th	T2	N0	M0	Stage IIA	[Not Available]	[Not Available]	Positive	70-79%	[Not Available]	[Not Available]	[Not Available]	[Not Available]	Negative
8c51bbcb-7c8d-47ad-9193-70ca157c6900	TCGA-AR-A251	2011-08-30	NO	YES	-18771	FEMALE	Pre (<6 months since LMP AND no prior bilateral ovariectomy AND not on estrogen replacement)	WHITE	NOT HISPANIC OR LATINO	No	No	[Not Available]	Alive	1374	[Not Applicable]	[Not Available]	[Not Available]	[Not Applicable]	2006	51	Core needle biopsy	[Not Applicable]	Other	Wide local excision	Positive	Mastectomy NOS	[Not Applicable]	Negative	Sentinel lymph node biopsy plus axillary dissection	[Not Available]	[Not Available]	YES	7	4	[Not Available]	6th	T2	N2	M0	Stage IIIA	[Not Available]	[Not Available]	Positive	[Not Available]	[Not Available]	[Not Available]	[Not Available]	[Not Available]	Negative
4d0fec97-e024-4608-a0cc-426a3decc7b1	TCGA-AR-A252	2011-08-30	NO	YES	-18611	FEMALE	Pre (<6 months since LMP AND no prior bilateral ovariectomy AND not on estrogen replacement)	WHITE	NOT HISPANIC OR LATINO	No	No	[Not Available]	Alive	1236	[Not Applicable]	[Not Available]	[Not Available]	[Not Applicable]	2007	50	Core needle biopsy	[Not Applicable]	Other	Wide local excision	Negative	[Not Available]	[Not Applicable]	[Not Available]	Sentinel lymph node biopsy plus axillary dissection	[Not Available]	YES	YES	4	0	[Not Available]	6th	T1	N0	M0	Stage I	[Not Available]	[Not Available]	Positive	70-79%	[Not Available]	[Not Available]	[Not Available]	[Not Available]	Positive
6014a582-d22e-46e1-9000-c8e2fbad7acf	TCGA-AR-A254	2011-08-31	NO	YES	-18270	FEMALE	Pre (<6 months since LMP AND no prior bilateral ovariectomy AND not on estrogen replacement)	WHITE	NOT HISPANIC OR LATINO	No	No	[Not Available]	Alive	1212	[Not Applicable]	[Not Available]	[Not Available]	[Not Applicable]	2007	50	Other method, specify:	Wide local incision	Other	Wide local excision	Negative	[Not Available]	[Not Applicable]	[Not Available]	Sentinel lymph node biopsy plus axillary dissection	[Not Available]	[Not Available]	YES	30	9	[Not Available]	6th	T2	N2	M0	Stage IIIA	[Not Available]	[Not Available]	Positive	[Not Available]	[Not Available]	[Not Available]	[Not Available]	[Not Available]	Positive
e8f3cc64-5e15-4f4d-b73e-5c9b250a664c	TCGA-AR-A255	2011-08-31	NO	YES	-22809	FEMALE	Post (prior bilateral ovariectomy OR >12 mo since LMP with no prior hysterectomy)	WHITE	NOT HISPANIC OR LATINO	No	No	[Not Available]	Alive	1059	[Not Applicable]	[Not Available]	[Not Available]	[Not Applicable]	2007	62	Core needle biopsy	[Not Applicable]	Other	Wide local excision	Negative	[Not Available]	[Not Applicable]	[Not Available]	Sentinel lymph node biopsy plus axillary dissection	[Not Available]	YES	YES	2	0	[Not Available]	6th	T1	N0	M0	Stage I	[Not Available]	[Not Available]	Positive	[Not Available]	[Not Available]	[Not Available]	[Not Available]	[Not Available]	Positive
E3FCBF94-D3EF-4A37-AA45-5297F96AF9EB	TCGA-AR-A2LE	2012-01-12	NO	YES	-25499	FEMALE	Post (prior bilateral ovariectomy OR >12 mo since LMP with no prior hysterectomy)	WHITE	NOT HISPANIC OR LATINO	No	No	[Not Available]	Alive	3913	[Not Applicable]	[Not Available]	[Not Available]	[Not Applicable]	2001	69	Core needle biopsy	[Not Applicable]	Other	Excision	Negative	[Not Available]	[Not Applicable]	[Not Available]	Sentinel node biopsy alone	[Not Available]	YES	YES	2	0	[Not Available]	5th	T1	N0	M0	Stage I	[Not Available]	[Not Available]	Positive	[Not Available]	[Not Available]	[Not Available]	[Not Available]	[Not Available]	Negative
376FFE63-EFD7-42AF-90E1-261255B28BB7	TCGA-AR-A2LH	2012-01-12	NO	YES	-20288	FEMALE	Post (prior bilateral ovariectomy OR >12 mo since LMP with no prior hysterectomy)	WHITE	NOT HISPANIC OR LATINO	No	No	[Not Available]	Dead	[Not Available]	616	[Not Available]	[Not Available]	[Not Applicable]	2007	55	Core needle biopsy	[Not Applicable]	Modified Radical Mastectomy	[Not Available]	Negative	[Not Available]	[Not Applicable]	[Not Available]	Sentinel lymph node biopsy plus axillary dissection	[Not Available]	[Not Available]	YES	39	29	[Not Available]	6th	T3	N3	M0	Stage III	Bone|Liver	[Not Available]	Negative	[Not Available]	[Not Available]	[Not Available]	[Not Available]	[Not Available]	Negative
738E1ACC-1F0C-4A96-9C8A-222727EF5AF8	TCGA-AR-A2LJ	2012-01-12	NO	YES	-14723	FEMALE	Pre (<6 months since LMP AND no prior bilateral ovariectomy AND not on estrogen replacement)	WHITE	NOT HISPANIC OR LATINO	No	No	[Not Available]	Alive	1359	[Not Applicable]	[Not Available]	[Not Available]	[Not Applicable]	2007	40	Core needle biopsy	[Not Applicable]	Other	Total Mastectomy	Negative	[Not Available]	[Not Applicable]	[Not Available]	Sentinel lymph node biopsy plus axillary dissection	[Not Available]	YES	YES	18	1	[Not Available]	6th	T3	N1	MX	Stage IIIA	[Not Available]	[Not Available]	Positive	70-79%	[Not Available]	[Not Available]	[Not Available]	[Not Available]	Positive
1B703058-E596-45BC-80FE-8B98D545C2E2	TCGA-AR-A2LK	2012-01-25	NO	YES	-22800	FEMALE	Post (prior bilateral ovariectomy OR >12 mo since LMP with no prior hysterectomy)	WHITE	NOT HISPANIC OR LATINO	No	No	[Not Available]	Alive	1304	[Not Applicable]	[Not Available]	[Not Available]	[Not Applicable]	2007	62	Core needle biopsy	[Not Applicable]	Other	Wide local excision	Positive	Mastectomy NOS	[Not Applicable]	Negative	Sentinel lymph node biopsy plus axillary dissection	[Not Available]	[Not Available]	YES	18	5	[Not Available]	6th	T3	N2	M0	Stage III	[Not Available]	[Not Available]	Positive	70-79%	[Not Available]	[Not Available]	[Not Available]	[Not Available]	Positive
70FC011C-0F22-4026-9D72-87351126203A	TCGA-AR-A2LL	2012-02-14	NO	YES	-25747	FEMALE	Post (prior bilateral ovariectomy OR >12 mo since LMP with no prior hysterectomy)	WHITE	NOT HISPANIC OR LATINO	Yes	No	[Not Available]	Alive	224	[Not Applicable]	[Not Available]	[Not Available]	[Not Applicable]	2007	70	Core needle biopsy	[Not Applicable]	Simple Mastectomy	[Not Available]	Negative	[Not Available]	[Not Applicable]	[Not Available]	Sentinel lymph node biopsy plus axillary dissection	[Not Available]	YES	YES	4	0	[Not Available]	6th	T3	N0	M0	Stage IIB	[Not Available]	[Not Available]	Positive	70-79%	[Not Available]	[Not Available]	[Not Available]	[Not Available]	Positive
0BF6E772-1AA1-4F54-9A50-C1414E2F22F3	TCGA-AR-A2LM	2012-01-12	NO	YES	-18053	FEMALE	Pre (<6 months since LMP AND no prior bilateral ovariectomy AND not on estrogen replacement)	WHITE	NOT HISPANIC OR LATINO	No	No	[Not Available]	Alive	1218	[Not Applicable]	[Not Available]	[Not Available]	[Not Applicable]	2007	49	Core needle biopsy	[Not Applicable]	Simple Mastectomy	[Not Available]	Negative	[Not Available]	[Not Applicable]	[Not Available]	Sentinel lymph node biopsy plus axillary dissection	[Not Available]	YES	YES	3	1	[Not Available]	6th	T1	N1	M0	Stage II	[Not Available]	[Not Available]	Positive	70-79%	[Not Available]	[Not Available]	[Not Available]	[Not Available]	Positive
A076F135-BE82-40FA-8516-285ED355C965	TCGA-AR-A2LN	2012-01-12	NO	YES	-23992	FEMALE	Post (prior bilateral ovariectomy OR >12 mo since LMP with no prior hysterectomy)	WHITE	NOT HISPANIC OR LATINO	No	No	[Not Available]	Alive	520	[Not Applicable]	[Not Available]	[Not Available]	[Not Applicable]	2010	65	Core needle biopsy	[Not Applicable]	Other	Mastectomy	Negative	[Not Available]	[Not Applicable]	[Not Available]	Sentinel lymph node biopsy plus axillary dissection	[Not Available]	[Not Available]	YES	2	0	[Not Available]	7th	T2	N0	M0	Stage IIA	[Not Available]	[Not Available]	Positive	70-79%	[Not Available]	[Not Available]	[Not Available]	[Not Available]	Positive
AD0FA961-C085-4F38-B3DB-5FC0CBF6B64F	TCGA-AR-A2LO	2012-01-12	NO	YES	-17080	FEMALE	Pre (<6 months since LMP AND no prior bilateral ovariectomy AND not on estrogen replacement)	WHITE	NOT HISPANIC OR LATINO	No	No	[Not Available]	Alive	633	[Not Applicable]	[Not Available]	[Not Available]	[Not Applicable]	2010	46	Core needle biopsy	[Not Applicable]	Simple Mastectomy	[Not Available]	Negative	[Not Available]	[Not Applicable]	[Not Available]	Sentinel lymph node biopsy plus axillary dissection	[Not Available]	[Not Available]	YES	16	1	[Not Available]	7th	T2	N1	M0	Stage IIB	[Not Available]	[Not Available]	Positive	70-79%	[Not Available]	[Not Available]	[Not Available]	[Not Available]	Positive
4229E432-6AC5-49D2-B58A-E8713DDB79BD	TCGA-AR-A2LQ	2012-01-12	NO	YES	-21865	FEMALE	Post (prior bilateral ovariectomy OR >12 mo since LMP with no prior hysterectomy)	WHITE	NOT HISPANIC OR LATINO	No	No	[Not Available]	Alive	516	[Not Applicable]	[Not Available]	[Not Available]	[Not Applicable]	2010	59	Core needle biopsy	[Not Applicable]	Simple Mastectomy	[Not Available]	Negative	[Not Available]	[Not Applicable]	[Not Available]	Sentinel lymph node biopsy plus axillary dissection	[Not Available]	[Not Available]	YES	3	0	[Not Available]	7th	T3	N0	M0	Stage IIB	[Not Available]	[Not Available]	Positive	70-79%	[Not Available]	[Not Available]	[Not Available]	[Not Available]	Positive
D093173F-08AB-4138-BF3C-399C45A6E163	TCGA-AR-A2LR	2012-02-14	NO	YES	-18214	FEMALE	Post (prior bilateral ovariectomy OR >12 mo since LMP with no prior hysterectomy)	WHITE	NOT HISPANIC OR LATINO	Yes	No	TUMOR FREE	Alive	620	[Not Applicable]	[Not Available]	[Not Available]	[Not Applicable]	2010	49	Core needle biopsy	[Not Applicable]	Simple Mastectomy	[Not Available]	Negative	[Not Available]	[Not Applicable]	[Not Available]	Sentinel lymph node biopsy plus axillary dissection	[Not Available]	[Not Available]	YES	4	0	[Not Available]	7th	T1	N0	M0	Stage I	[Not Available]	[Not Available]	Negative	[Not Available]	[Not Available]	[Not Available]	[Not Available]	[Not Available]	Negative
9C895825-D6F6-4D14-A662-23212200F6E5	TCGA-AR-A5QM	2013-05-15	NO	YES	-22780	FEMALE	Post (prior bilateral ovariectomy OR >12 mo since LMP with no prior hysterectomy)	WHITE	NOT HISPANIC OR LATINO	Yes	No	TUMOR FREE	Alive	1440	[Not Applicable]	YES	YES	[Not Applicable]	2008	62	Core needle biopsy	[Not Applicable]	Other	Wide Excision	[Not Available]	[Not Available]	[Not Applicable]	[Not Available]	Sentinel lymph node biopsy plus axillary dissection	[Not Available]	[Not Available]	YES	9	0	[Not Available]	6th	T2	N0	M0	Stage IIA	[Not Available]	[Not Available]	Positive	[Not Available]	[Not Available]	[Not Available]	[Not Available]	[Not Available]	Positive
077506EA-8F11-405D-BB8E-3C9924FE54D0	TCGA-AR-A5QN	2013-05-15	NO	YES	-25089	FEMALE	Post (prior bilateral ovariectomy OR >12 mo since LMP with no prior hysterectomy)	WHITE	NOT HISPANIC OR LATINO	No	No	TUMOR FREE	Alive	396	[Not Applicable]	YES	YES	[Not Applicable]	2012	68	Core needle biopsy	[Not Applicable]	Modified Radical Mastectomy	[Not Available]	[Not Available]	[Not Available]	[Not Applicable]	[Not Available]	Axillary lymph node dissection alone	[Not Available]	[Not Available]	YES	19	10	[Not Available]	7th	T2	N3	M0	Stage IIIC	[Not Available]	[Not Available]	Positive	[Not Available]	[Not Available]	[Not Available]	[Not Available]	[Not Available]	Positive
3C275152-D04B-440C-9621-2FC05EA977B6	TCGA-AR-A5QP	2013-05-15	NO	YES	-19805	FEMALE	Post (prior bilateral ovariectomy OR >12 mo since LMP with no prior hysterectomy)	WHITE	NOT HISPANIC OR LATINO	No	No	TUMOR FREE	Alive	439	[Not Applicable]	YES	YES	[Not Applicable]	2011	54	[Not Available]	[Not Applicable]	Lumpectomy	[Not Available]	[Not Available]	[Not Available]	[Not Applicable]	[Not Available]	Sentinel lymph node biopsy plus axillary dissection	[Not Available]	[Not Available]	YES	40	1	[Not Available]	7th	T2	N1	M0	Stage IIB	[Not Available]	[Not Available]	Positive	[Not Available]	[Not Available]	[Not Available]	[Not Available]	[Not Available]	Positive
3AF31FCF-AD0C-4FD9-A8E3-10F9176B5E9D	TCGA-AR-A5QQ	2013-05-15	NO	YES	-24841	FEMALE	Post (prior bilateral ovariectomy OR >12 mo since LMP with no prior hysterectomy)	WHITE	NOT HISPANIC OR LATINO	No	No	TUMOR FREE	Dead	[Not Available]	322	YES	YES	Squamous (metaplastic) carcinoma	2011	68	Core needle biopsy	[Not Applicable]	Modified Radical Mastectomy	[Not Available]	[Not Available]	[Not Available]	[Not Applicable]	[Not Available]	Axillary lymph node dissection alone	[Not Available]	[Not Available]	YES	24	1	[Not Available]	7th	T3	N1	M0	Stage IIIA	[Not Available]	[Not Available]	Negative	[Not Available]	[Not Available]	[Not Available]	[Not Available]	[Not Available]	Negative
0491063c-14a7-4104-8002-1459126332f3	TCGA-B6-A0IK	2010-11-02	NO	YES	-23150	FEMALE	Indeterminate (neither Pre or Postmenopausal)	WHITE	NOT HISPANIC OR LATINO	No	No	WITH TUMOR	Dead	[Not Available]	571	[Not Available]	[Not Available]	[Not Applicable]	1994	63	Other method, specify:	Biopsy, NOS	Lumpectomy	[Not Available]	Positive	Modified radical mastectomy	[Not Applicable]	Negative	[Not Available]	[Not Available]	NO	[Not Available]	14	1	[Not Available]	4th	T4	N1	M0	Stage IIIB	[Not Available]	[Not Available]	Negative	[Not Available]	[Not Available]	[Not Available]	[Not Available]	Image Analysis	Negative
08da7c4c-3067-4bcf-9d7a-78566df72e69	TCGA-B6-A0RE	2010-11-02	NO	YES	-22449	FEMALE	Indeterminate (neither Pre or Postmenopausal)	BLACK OR AFRICAN AMERICAN	NOT HISPANIC OR LATINO	No	No	TUMOR FREE	Alive	6435	[Not Applicable]	[Not Available]	[Not Available]	[Not Applicable]	1989	61	Other method, specify:	[Unknown]	Modified Radical Mastectomy	[Not Available]	Negative	[Not Available]	[Not Applicable]	[Not Available]	Axillary lymph node dissection alone	[Not Available]	NO	[Not Available]	14	0	[Not Available]	[Not Available]	TX	N0 (i-)	M0	Stage X	[Not Available]	[Not Available]	Negative	[Not Available]	[Not Available]	[Not Available]	[Not Available]	[Unknown]	Negative
9b13927c-7357-44fd-8385-92ae6a656b7d	TCGA-B6-A0RG	2010-11-02	NO	YES	-9840	FEMALE	Indeterminate (neither Pre or Postmenopausal)	WHITE	NOT HISPANIC OR LATINO	No	No	TUMOR FREE	Alive	2082	[Not Applicable]	[Not Available]	[Not Available]	[Not Applicable]	1991	26	Other method, specify:	Biopsy, NOS	Lumpectomy	[Not Available]	Negative	[Not Available]	[Not Applicable]	[Not Available]	Axillary lymph node dissection alone	[Not Available]	NO	[Not Available]	19	0	[Not Available]	4th	T3	N0 (i-)	M0	Stage IIB	[Not Available]	[Not Available]	Negative	[Not Available]	[Not Available]	[Not Available]	[Not Available]	IHC	Negative
bfd55808-dddd-44c3-97d7-41600497b992	TCGA-B6-A0RI	2010-11-02	NO	YES	-16138	FEMALE	Indeterminate (neither Pre or Postmenopausal)	WHITE	NOT HISPANIC OR LATINO	No	No	WITH TUMOR	Alive	6796	[Not Applicable]	[Not Available]	[Not Available]	[Not Applicable]	1992	44	Other method, specify:	Biopsy, NOS	Modified Radical Mastectomy	[Not Available]	Negative	[Not Available]	[Not Applicable]	[Not Available]	Axillary lymph node dissection alone	[Not Available]	NO	[Not Available]	15	6	[Not Available]	3rd	T4b	N1b	M0	Stage IIIB	[Not Available]	[Not Available]	Positive	[Not Available]	[Not Available]	[Not Available]	[Not Available]	IHC	Positive
2199b7a1-bd47-4bb5-b36a-a3e291e3e259	TCGA-B6-A0RN	2010-11-02	NO	YES	-22077	FEMALE	Post (prior bilateral ovariectomy OR >12 mo since LMP with no prior hysterectomy)	WHITE	NOT HISPANIC OR LATINO	No	No	TUMOR FREE	Alive	5261	[Not Applicable]	[Not Available]	[Not Available]	[Not Applicable]	1993	60	Other method, specify:	Biopsy, NOS	Modified Radical Mastectomy	[Not Available]	Negative	[Not Available]	[Not Applicable]	[Not Available]	Axillary lymph node dissection alone	[Not Available]	NO	[Not Available]	19	0	[Not Available]	[Not Available]	T1c	N0 (i-)	M0	Stage IA	[Not Available]	[Not Available]	Negative	[Not Available]	[Not Available]	[Not Available]	[Not Available]	Image Analysis	Negative
0b172e29-6166-4863-803d-a0a010887c11	TCGA-B6-A0RO	2010-11-02	NO	YES	-26269	FEMALE	Post (prior bilateral ovariectomy OR >12 mo since LMP with no prior hysterectomy)	WHITE	NOT HISPANIC OR LATINO	No	No	TUMOR FREE	Alive	4929	[Not Applicable]	[Not Available]	[Not Available]	[Not Applicable]	1993	71	Other method, specify:	Biopsy, NOS	Modified Radical Mastectomy	[Not Available]	Negative	[Not Available]	[Not Applicable]	[Not Available]	Axillary lymph node dissection alone	[Not Available]	NO	[Not Available]	17	2	[Not Available]	4th	T4	N1a	M0	Stage IIIB	[Not Available]	[Not Available]	Positive	[Not Available]	[Not Available]	[Not Available]	[Not Available]	Image Analysis	Positive
4bf50455-9ab7-4521-a791-089f66d3b877	TCGA-B6-A0RT	2010-11-03	NO	YES	-14374	FEMALE	Indeterminate (neither Pre or Postmenopausal)	WHITE	NOT HISPANIC OR LATINO	No	No	TUMOR FREE	Alive	2721	[Not Applicable]	[Not Available]	[Not Available]	[Not Applicable]	1996	39	Fine needle aspiration biopsy	[Not Applicable]	Modified Radical Mastectomy	[Not Available]	Close	[Not Available]	[Not Applicable]	[Not Available]	Axillary lymph node dissection alone	[Not Available]	NO	[Not Available]	23	1	[Not Available]	4th	T3	N1	M0	Stage IIIA	[Not Available]	[Not Available]	Negative	[Not Available]	[Not Available]	[Not Available]	[Not Available]	Image Analysis	Negative
6956473b-92e5-4069-a26b-b48e280e76f2	TCGA-B6-A0RU	2010-11-02	NO	YES	-14920	FEMALE	Indeterminate (neither Pre or Postmenopausal)	WHITE	NOT HISPANIC OR LATINO	No	No	TUMOR FREE	Alive	7067	[Not Applicable]	[Not Available]	[Not Available]	Ductal/Metaplastic	1990	40	Tumor resection	[Not Applicable]	Other	Excisional biopsy	Negative	[Not Available]	[Not Applicable]	[Not Available]	Axillary lymph node dissection alone	[Not Available]	NO	[Not Available]	15	0	[Not Available]	3rd	T1c	N0 (i-)	M0	Stage IA	[Not Available]	[Not Available]	Negative	[Not Available]	[Not Available]	[Not Available]	[Not Available]	Image Analysis	Negative
cd3faa15-743c-476f-ab0d-f205b14126b6	TCGA-B6-A0RV	2010-11-02	NO	YES	-15507	FEMALE	Indeterminate (neither Pre or Postmenopausal)	WHITE	NOT HISPANIC OR LATINO	No	No	TUMOR FREE	Alive	4788	[Not Applicable]	[Not Available]	[Not Available]	Lobular/Ductal	1996	42	Incisional Biopsy	[Not Applicable]	Modified Radical Mastectomy	[Not Available]	Negative	[Not Available]	[Not Applicable]	[Not Available]	Axillary lymph node dissection alone	[Not Available]	NO	[Not Available]	10	5	[Not Available]	4th	T3	N2	M0	Stage IIIA	[Not Available]	[Not Available]	Positive	[Not Available]	[Not Available]	[Not Available]	[Not Available]	Image Analysis	Positive
d7195183-9fe4-4b17-bcfd-9367d2e539ce	TCGA-B6-A0WT	2010-12-14	NO	YES	-22362	FEMALE	Post (prior bilateral ovariectomy OR >12 mo since LMP with no prior hysterectomy)	WHITE	NOT HISPANIC OR LATINO	No	No	TUMOR FREE	Alive	5396	[Not Applicable]	[Not Available]	[Not Available]	[Not Applicable]	1995	61	Fine needle aspiration biopsy	[Not Applicable]	Modified Radical Mastectomy	[Not Available]	Negative	[Not Available]	[Not Applicable]	[Not Available]	Axillary lymph node dissection alone	[Not Available]	NO	[Not Available]	15	1	[Not Available]	4th	T2	N1	M0	Stage IIB	[Not Available]	[Not Available]	Positive	[Not Available]	[Not Available]	[Not Available]	[Not Available]	Image Analysis	Positive
f02931f8-d72a-481d-b532-8b141dab115f	TCGA-B6-A0WW	2010-12-14	NO	YES	-21479	FEMALE	Indeterminate (neither Pre or Postmenopausal)	BLACK OR AFRICAN AMERICAN	NOT HISPANIC OR LATINO	No	No	WITH TUMOR	Dead	[Not Available]	558	[Not Available]	[Not Available]	[Not Applicable]	1997	58	Incisional Biopsy	[Not Applicable]	Modified Radical Mastectomy	[Not Available]	Negative	[Not Available]	[Not Applicable]	[Not Available]	Axillary lymph node dissection alone	[Not Available]	NO	[Not Available]	18	5	[Not Available]	4th	T2	N1b	MX	Stage X	[Not Available]	[Not Available]	Positive	[Not Available]	[Not Available]	[Not Available]	[Not Available]	Image Analysis	Positive
a482fc4c-ff1d-46a0-a968-7df06422cc4b	TCGA-B6-A0WX	2010-12-14	NO	YES	-14784	FEMALE	Pre (<6 months since LMP AND no prior bilateral ovariectomy AND not on estrogen replacement)	BLACK OR AFRICAN AMERICAN	NOT HISPANIC OR LATINO	No	No	WITH TUMOR	Dead	[Not Available]	639	[Not Available]	[Not Available]	Pleomorphic/lobular	1998	40	Excisional Biopsy	[Not Applicable]	Modified Radical Mastectomy	[Not Available]	Negative	[Not Available]	[Not Applicable]	[Not Available]	Axillary lymph node dissection alone	[Not Available]	NO	[Not Available]	21	9	[Not Available]	5th	T3	N1b	M0	Stage IIIA	[Not Available]	[Not Available]	Negative	[Not Available]	[Not Available]	[Not Available]	[Not Available]	Image Analysis	Negative
08740d7f-5a5e-4dfa-bd48-7fbf228a7a28	TCGA-B6-A0WZ	2010-12-14	NO	YES	-18584	FEMALE	Indeterminate (neither Pre or Postmenopausal)	BLACK OR AFRICAN AMERICAN	NOT HISPANIC OR LATINO	No	No	TUMOR FREE	Alive	3941	[Not Applicable]	[Not Available]	[Not Available]	[Not Applicable]	1996	50	Fine needle aspiration biopsy	[Not Applicable]	Other	Fine Needle aspiration biopsy	Negative	[Not Available]	[Not Applicable]	[Not Available]	Axillary lymph node dissection alone	[Not Available]	NO	[Not Available]	21	11	[Not Available]	4th	T2	N1b	M0	Stage II	[Not Available]	[Not Available]	Positive	[Not Available]	[Not Available]	[Not Available]	[Not Available]	Image Analysis	Positive
4e42fdc5-2a8b-49e9-87ef-6db7a6692d08	TCGA-B6-A0X4	2010-12-14	NO	YES	-22688	FEMALE	Post (prior bilateral ovariectomy OR >12 mo since LMP with no prior hysterectomy)	WHITE	NOT HISPANIC OR LATINO	No	No	WITH TUMOR	Dead	[Not Available]	860	[Not Available]	[Not Available]	[Not Applicable]	1996	62	Incisional Biopsy	[Not Applicable]	Modified Radical Mastectomy	[Not Available]	Negative	[Not Available]	[Not Applicable]	[Not Available]	Axillary lymph node dissection alone	[Not Available]	NO	[Not Available]	21	2	[Not Available]	4th	T2	N1b	M0	Stage IIB	[Not Available]	[Not Available]	Positive	[Not Available]	[Not Available]	[Not Available]	[Not Available]	Image Analysis	Positive
5b9a5cd2-5ec8-48a0-b9f2-da9bede0b089	TCGA-B6-A0X7	2010-12-14	NO	YES	-22723	FEMALE	Post (prior bilateral ovariectomy OR >12 mo since LMP with no prior hysterectomy)	WHITE	NOT HISPANIC OR LATINO	No	No	[Not Available]	Dead	[Not Available]	1781	[Not Available]	[Not Available]	Ductal/Lobular	1994	62	Excisional Biopsy	[Not Applicable]	[Not Available]	[Not Available]	[Not Available]	[Not Available]	[Not Applicable]	[Not Available]	No axillary staging	[Not Available]	NO	[Not Available]	0	[Not Available]	[Not Available]	4th	T1c	NX	MX	Stage X	[Not Available]	[Not Available]	Positive	[Not Available]	[Not Available]	[Not Available]	[Not Available]	Image Analysis	Positive
1502c7d7-1535-4e56-9f34-30623acd50d5	TCGA-B6-A1KC	2011-07-19	NO	YES	-24791	FEMALE	Post (prior bilateral ovariectomy OR >12 mo since LMP with no prior hysterectomy)	WHITE	NOT HISPANIC OR LATINO	No	No	TUMOR FREE	Alive	1326	[Not Applicable]	[Not Available]	[Not Available]	[Not Applicable]	2003	67	Core needle biopsy	[Not Applicable]	Lumpectomy	[Not Available]	Negative	[Not Available]	[Not Applicable]	[Not Available]	Sentinel node biopsy alone	[Not Available]	NO	YES	2	1	[Not Available]	6th	T2	N1	M0	Stage IIB	[Not Available]	[Not Available]	Positive	[Not Available]	[Not Available]	[Not Available]	49 fmol/mg protein	image cytometry	Negative
f30eb65f-fb44-4062-ac39-a38d072f655f	TCGA-B6-A1KF	2011-07-19	NO	YES	-24891	FEMALE	Post (prior bilateral ovariectomy OR >12 mo since LMP with no prior hysterectomy)	WHITE	NOT HISPANIC OR LATINO	No	No	TUMOR FREE	Alive	3088	[Not Applicable]	[Not Available]	[Not Available]	[Not Applicable]	1998	68	Fine needle aspiration biopsy	[Not Applicable]	Other	Excisional biopsy	Negative	[Not Available]	[Not Applicable]	[Not Available]	Axillary lymph node dissection alone	[Not Available]	NO	YES	14	2	[Not Available]	5th	T2	N1	M0	Stage IIB	[Not Available]	[Not Available]	Negative	[Not Available]	[Not Available]	[Not Available]	[Not Available]	[Not Available]	Negative
1dafdd64-527d-4d46-bbdf-7a97774f881b	TCGA-B6-A1KI	2011-07-19	NO	YES	-23031	FEMALE	Post (prior bilateral ovariectomy OR >12 mo since LMP with no prior hysterectomy)	WHITE	NOT HISPANIC OR LATINO	No	No	TUMOR FREE	Alive	1463	[Not Applicable]	[Not Available]	[Not Available]	[Not Applicable]	2003	63	Core needle biopsy	[Not Applicable]	Other	Excisional biospy	Negative	[Not Available]	[Not Applicable]	[Not Available]	Sentinel node biopsy alone	[Not Available]	NO	YES	1	0	[Not Available]	6th	T1c	N0	M0	Stage I	[Not Available]	[Not Available]	Positive	[Not Available]	[Not Available]	[Not Available]	288 fmol/mg	image cytometry	Positive
271404de-24e8-43f6-806b-fb510c1124c4	TCGA-B6-A1KN	2011-07-19	NO	YES	-21183	FEMALE	Post (prior bilateral ovariectomy OR >12 mo since LMP with no prior hysterectomy)	WHITE	NOT HISPANIC OR LATINO	No	No	TUMOR FREE	Alive	3330	[Not Applicable]	[Not Available]	[Not Available]	[Not Applicable]	1998	57	Core needle biopsy	[Not Applicable]	Modified Radical Mastectomy	[Not Available]	Negative	[Not Available]	[Not Applicable]	[Not Available]	Axillary lymph node dissection alone	[Not Available]	NO	YES	30	24	[Not Available]	5th	T4b	N1	M0	Stage IIIB	[Not Available]	[Not Available]	Negative	[Not Available]	[Not Available]	[Not Available]	[Not Available]	[Not Available]	Negative
9857BE0C-AECA-4A43-90B1-0535BD08E086	TCGA-B6-A2IU	2012-01-11	NO	YES	-22905	FEMALE	Indeterminate (neither Pre or Postmenopausal)	WHITE	HISPANIC OR LATINO	No	No	[Not Available]	Alive	4840	[Not Applicable]	[Not Available]	[Not Available]	[Not Applicable]	1998	62	Core needle biopsy	[Not Applicable]	Modified Radical Mastectomy	[Not Available]	Negative	[Not Available]	[Not Applicable]	[Not Available]	Axillary lymph node dissection alone	[Not Available]	NO	YES	28	0	[Not Available]	5th	T2	N0	M0	Stage IIA	[Not Available]	[Not Available]	Positive	[Not Available]	[Not Available]	[Not Available]	[Not Available]	image cytometry	Positive
9434687A-197C-4959-B6B8-9C05F1DD7F53	TCGA-B6-A3ZX	2012-09-20	NO	YES	-18434	FEMALE	[Unknown]	BLACK OR AFRICAN AMERICAN	NOT HISPANIC OR LATINO	No	No	WITH TUMOR	Alive	1132	[Not Applicable]	YES	YES	ductal and lobular	2007	50	Core needle biopsy	[Not Applicable]	Lumpectomy	[Not Available]	Close	Lumpectomy	[Not Applicable]	Negative	Axillary lymph node dissection alone	[Not Available]	NO	YES	7	1	[Not Available]	6th	T3	N1	M1	Stage IV	Bone	[Not Available]	Negative	<10%	4 Point Scale	1+	[Not Available]	[Not Available]	Negative
D9A1C06F-7B50-46B0-878E-89E8C31863AE	TCGA-B6-A400	2012-09-20	NO	YES	-16022	FEMALE	[Unknown]	BLACK OR AFRICAN AMERICAN	NOT HISPANIC OR LATINO	No	No	TUMOR FREE	Alive	215	[Not Applicable]	YES	YES	[Not Applicable]	2008	43	Tumor resection	[Not Applicable]	Lumpectomy	[Not Available]	Negative	[Not Available]	[Not Applicable]	[Not Available]	Sentinel lymph node biopsy plus axillary dissection	[Not Available]	NO	YES	5	4	[Not Available]	6th	T2	N2a	M0	Stage IIIA	[Not Available]	[Not Available]	Negative	<10%	4 Point Scale	1+	[Not Available]	[Not Available]	Negative
48FF0420-0F19-4E9D-A75D-6C54949A461A	TCGA-B6-A401	2012-09-20	NO	YES	-17438	FEMALE	[Unknown]	BLACK OR AFRICAN AMERICAN	NOT HISPANIC OR LATINO	No	No	TUMOR FREE	Alive	1989	[Not Applicable]	YES	YES	[Not Applicable]	2007	47	Core needle biopsy	[Not Applicable]	Lumpectomy	[Not Available]	Negative	[Not Available]	[Not Applicable]	[Not Available]	Sentinel lymph node biopsy plus axillary dissection	[Not Available]	NO	YES	4	1	[Not Available]	6th	T1c	N1a	M0	Stage IIA	[Not Available]	[Not Available]	Positive	80-89%	4 Point Scale	2+	[Not Available]	[Not Available]	Positive
75B3FE55-1A63-426E-867E-2EF52F54778D	TCGA-B6-A402	2012-09-20	NO	YES	-17314	FEMALE	[Unknown]	BLACK OR AFRICAN AMERICAN	NOT HISPANIC OR LATINO	No	No	WITH TUMOR	Alive	1651	[Not Applicable]	YES	YES	[Not Applicable]	2008	47	Core needle biopsy	[Not Applicable]	Lumpectomy	[Not Available]	Negative	[Not Available]	[Not Applicable]	[Not Available]	Sentinel node biopsy alone	[Not Available]	YES	YES	3	0	0	6th	T1c	N0 (i-)	M0	Stage I	[Not Available]	[Not Available]	Negative	<10%	4 Point Scale	1+	[Not Available]	[Not Available]	Negative
9964F447-92AD-4D1E-AF20-11CF84FAB7B0	TCGA-B6-A408	2012-09-20	NO	YES	-20102	FEMALE	[Unknown]	BLACK OR AFRICAN AMERICAN	NOT HISPANIC OR LATINO	No	No	TUMOR FREE	Alive	1519	[Not Applicable]	YES	YES	ductal and lobular	2008	55	Tumor resection	[Not Applicable]	Simple Mastectomy	[Not Available]	Negative	[Not Available]	[Not Applicable]	[Not Available]	Axillary lymph node dissection alone	[Not Available]	NO	YES	23	10	[Not Available]	6th	T2	N3a	M0	Stage IIIC	[Not Available]	[Not Available]	Positive	90-99%	4 Point Scale	3+	[Not Available]	[Not Available]	Positive
5362CBC4-CD28-4AFD-A8AC-1A4C2C33CAD2	TCGA-B6-A409	2012-09-20	NO	YES	-16178	FEMALE	Pre (<6 months since LMP AND no prior bilateral ovariectomy AND not on estrogen replacement)	BLACK OR AFRICAN AMERICAN	NOT HISPANIC OR LATINO	No	No	WITH TUMOR	Dead	[Not Available]	573	NO	YES	[Not Applicable]	2008	44	Fine needle aspiration biopsy	[Not Applicable]	Simple Mastectomy	[Not Available]	Negative	[Not Available]	[Not Applicable]	[Not Available]	Sentinel lymph node biopsy plus axillary dissection	[Not Available]	NO	YES	22	6	[Not Available]	6th	T1c	N2a	M0	Stage IIIA	[Not Available]	[Not Available]	Negative	<10%	4 Point Scale	2+	[Not Available]	[Not Available]	Negative
8539E15F-BA40-4219-AAEB-08D0AB101311	TCGA-B6-A40B	2012-09-20	NO	YES	-27811	FEMALE	Post (prior bilateral ovariectomy OR >12 mo since LMP with no prior hysterectomy)	WHITE	NOT HISPANIC OR LATINO	No	No	TUMOR FREE	Alive	2521	[Not Applicable]	NO	NO	[Not Applicable]	2005	76	Core needle biopsy	[Not Applicable]	Lumpectomy	[Not Available]	Negative	[Not Available]	[Not Applicable]	[Not Available]	Sentinel node biopsy alone	[Not Available]	YES	YES	3	0	0	6th	T1b	N0 (i-)	M0	Stage I	[Not Available]	[Not Available]	Positive	90-99%	4 Point Scale	3+	[Not Available]	[Not Available]	Positive
FD0B1B8B-1A76-480A-B61C-D176E4E02C6B	TCGA-B6-A40C	2012-09-20	NO	YES	-18852	FEMALE	[Unknown]	WHITE	NOT HISPANIC OR LATINO	No	No	TUMOR FREE	Alive	1673	[Not Applicable]	YES	YES	[Not Applicable]	2005	51	Core needle biopsy	[Not Applicable]	Simple Mastectomy	[Not Available]	Negative	[Not Available]	[Not Applicable]	[Not Available]	Sentinel node biopsy alone	[Not Available]	YES	YES	3	0	0	6th	T3	N0 (i-)	M0	Stage IIB	[Not Available]	[Not Available]	Positive	50-59%	4 Point Scale	3+	[Not Available]	[Not Available]	Positive
360d1d6d-cf3e-4c78-b36f-ef5e3160aa6b	TCGA-BH-A0AU	2011-07-27	NO	YES	-16688	FEMALE	Pre (<6 months since LMP AND no prior bilateral ovariectomy AND not on estrogen replacement)	WHITE	NOT HISPANIC OR LATINO	No	No	TUMOR FREE	Alive	746	[Not Applicable]	[Not Available]	[Not Available]	[Not Applicable]	2008	45	Core needle biopsy	[Not Applicable]	Other	left segmental mastectomy with sentinel node dissection	Negative	[Not Available]	[Not Applicable]	[Not Available]	[Not Available]	[Not Available]	[Not Available]	YES	2	0	[Not Available]	6th	T2	N0	M0	Stage IIA	[Not Available]	[Not Available]	Positive	[Not Available]	[Not Available]	[Not Available]	[Not Available]	[Not Available]	Positive
c5891c7a-fd24-4891-8f51-373967e4a6dd	TCGA-BH-A0AW	2010-11-03	NO	YES	-20468	FEMALE	Post (prior bilateral ovariectomy OR >12 mo since LMP with no prior hysterectomy)	WHITE	[Not Available]	No	No	TUMOR FREE	Alive	622	[Not Applicable]	[Not Available]	[Not Available]	[Not Applicable]	2008	56	Core needle biopsy	[Not Applicable]	Lumpectomy	[Not Available]	Negative	[Not Evaluated]	[Not Applicable]	[Not Available]	Axillary lymph node dissection alone	[Not Available]	NO	[Not Available]	12	2	0	[Not Available]	T1c	N1a	M0	Stage IIA	[Not Available]	[Not Available]	Positive	[Not Available]	[Not Available]	[Not Available]	H-Score	ER Positive H-Score 95	Negative
518f231c-f5f9-4a39-a97b-7fd5666d3e50	TCGA-BH-A0AZ	2011-07-27	NO	YES	-17465	FEMALE	Pre (<6 months since LMP AND no prior bilateral ovariectomy AND not on estrogen replacement)	WHITE	NOT HISPANIC OR LATINO	No	No	TUMOR FREE	Alive	867	[Not Applicable]	[Not Available]	[Not Available]	[Not Applicable]	2008	47	Core needle biopsy	[Not Applicable]	Other	total mastectomy with sentinel lymph node biopsy with tissue reconstruction	Negative	[Not Available]	[Not Applicable]	[Not Available]	[Not Available]	[Not Available]	[Not Available]	YES	13	1	[Not Available]	6th	T3	N1a	cM0 (i+)	Stage IIIA	[Not Available]	[Not Available]	Positive	[Not Available]	[Not Available]	[Not Available]	[Not Available]	[Not Available]	Positive
18eb4dfc-556f-4bf3-a411-4780209ed1e0	TCGA-BH-A0B3	2010-11-03	NO	YES	-19479	FEMALE	Post (prior bilateral ovariectomy OR >12 mo since LMP with no prior hysterectomy)	WHITE	[Not Available]	No	No	TUMOR FREE	Alive	1203	[Not Applicable]	[Not Available]	[Not Available]	[Not Applicable]	2007	53	Core needle biopsy	[Not Applicable]	Other	Segmental mastectomy	Negative	[Not Available]	[Not Applicable]	[Not Available]	Sentinel lymph node biopsy plus axillary dissection	[Not Available]	NO	[Not Available]	29	2	[Not Available]	[Not Available]	T2	N1a	M0	Stage IIB	[Not Available]	[Not Available]	Negative	[Not Available]	[Not Available]	0	[Not Available]	[Not Available]	Negative
9da462b0-93c2-4305-89f6-7199a30399a7	TCGA-BH-A0B5	2011-08-02	NO	YES	-14920	FEMALE	Pre (<6 months since LMP AND no prior bilateral ovariectomy AND not on estrogen replacement)	WHITE	NOT HISPANIC OR LATINO	No	No	TUMOR FREE	Alive	1471	[Not Applicable]	[Not Available]	[Not Available]	[Not Applicable]	2007	40	Fine needle aspiration biopsy	[Not Applicable]	Modified Radical Mastectomy	[Not Available]	Positive	[Not Evaluated]	[Not Applicable]	[Not Available]	[Not Available]	[Not Available]	[Not Available]	YES	24	5	[Not Available]	6th	T2	N2a	M0	Stage IIIA	[Not Available]	[Not Available]	Positive	[Not Available]	[Not Available]	[Not Available]	[Not Available]	[Not Available]	Positive
FA4E082A-D213-412E-8D91-842A6F4BEF12	TCGA-BH-A0B6	2011-08-04	NO	YES	-17346	FEMALE	[Not Available]	WHITE	NOT HISPANIC OR LATINO	Yes	Yes	TUMOR FREE	Alive	1732	[Not Applicable]	[Not Available]	[Not Available]	[Not Applicable]	2006	47	Fine needle aspiration biopsy	[Not Applicable]	Other	segmental mastectomy with sentinel lymph node biopsy	Negative	[Not Available]	[Not Applicable]	[Not Available]	[Not Available]	[Not Available]	[Not Available]	YES	4	0	[Not Available]	6th	T1c	N0	M0	Stage I	[Not Available]	[Not Available]	Positive	[Not Available]	[Not Available]	[Not Available]	[Not Available]	[Not Available]	Positive
d3a75976-67d3-40fa-9f6f-cf2a3d7b773c	TCGA-BH-A0B8	2010-11-03	NO	YES	-23380	FEMALE	Post (prior bilateral ovariectomy OR >12 mo since LMP with no prior hysterectomy)	WHITE	[Not Available]	No	No	TUMOR FREE	Alive	1569	[Not Applicable]	[Not Available]	[Not Available]	[Not Applicable]	2006	64	Core needle biopsy	[Not Applicable]	Lumpectomy	[Not Available]	Negative	[Not Available]	[Not Applicable]	[Not Available]	Sentinel node biopsy alone	[Not Available]	NO	[Not Available]	2	0	[Not Available]	[Not Available]	T1b	N0 (i-)	M0	Stage I	[Not Available]	[Not Available]	Positive	90-99%	[Not Available]	3+	[Not Available]	[Not Available]	Positive
5a57dc25-d252-4b22-b192-4de630d7002f	TCGA-BH-A0B9	2010-11-04	NO	YES	-16310	FEMALE	Pre (<6 months since LMP AND no prior bilateral ovariectomy AND not on estrogen replacement)	WHITE	[Not Available]	No	No	TUMOR FREE	Alive	1572	[Not Applicable]	[Not Available]	[Not Available]	[Not Applicable]	2006	44	Core needle biopsy	[Not Applicable]	Other	Segmental mastectomy	Negative	[Not Evaluated]	[Not Applicable]	[Not Available]	Sentinel node biopsy alone	[Not Available]	NO	[Not Available]	1	0	[Not Available]	[Not Available]	T1c	N0 (i-)	M0	Stage IA	[Not Available]	[Not Available]	Negative	[Not Available]	[Not Available]	0	[Not Available]	[Not Available]	Negative
49dc3e68-6206-4f16-969f-a758cc7be8ed	TCGA-BH-A0BA	2010-11-04	NO	YES	-18839	FEMALE	Pre (<6 months since LMP AND no prior bilateral ovariectomy AND not on estrogen replacement)	WHITE	[Not Available]	No	No	TUMOR FREE	Alive	1132	[Not Applicable]	[Not Available]	[Not Available]	Infiltrating ductal & lobular	2006	51	Core needle biopsy	[Not Applicable]	Modified Radical Mastectomy	[Not Available]	Negative	[Not Available]	[Not Applicable]	[Not Available]	Sentinel lymph node biopsy plus axillary dissection	[Not Available]	NO	[Not Available]	27	27	[Not Available]	[Not Available]	T3	N3a	M0	Stage IIIC	[Not Available]	[Not Available]	Positive	80-89%	[Not Available]	3+	[Not Available]	[Not Available]	Positive
327a2395-85c8-42e1-9638-8e037a1723ed	TCGA-BH-A0BC	2010-11-04	NO	YES	-21949	FEMALE	Post (prior bilateral ovariectomy OR >12 mo since LMP with no prior hysterectomy)	WHITE	[Not Available]	No	No	TUMOR FREE	Alive	974	[Not Applicable]	[Not Available]	[Not Available]	[Not Applicable]	2007	60	Core needle biopsy	[Not Applicable]	Other	Segmental mastectomy	Negative	[Not Available]	[Not Applicable]	[Not Available]	Sentinel lymph node biopsy plus axillary dissection	[Not Available]	NO	[Not Available]	18	12	[Not Available]	[Not Available]	T2	N3	M0	Stage IIIC	[Not Available]	[Not Available]	Positive	90-99%	[Not Available]	3+	[Not Available]	[Not Available]	Positive
e6b79d7a-ed6b-459a-b040-d142616e7ab4	TCGA-BH-A0BF	2011-08-05	NO	YES	-20691	FEMALE	Post (prior bilateral ovariectomy OR >12 mo since LMP with no prior hysterectomy)	WHITE	NOT HISPANIC OR LATINO	No	No	TUMOR FREE	Alive	782	[Not Applicable]	[Not Available]	[Not Available]	[Not Applicable]	2009	56	Core needle biopsy	[Not Applicable]	Other	Total mastectomy with sentinel lymph node biopsy	Negative	[Not Available]	[Not Applicable]	[Not Available]	[Not Available]	[Not Available]	[Not Available]	YES	3	1	[Not Available]	6th	T2	N1mi	M0	Stage IIB	[Not Available]	[Not Available]	Positive	[Not Available]	[Not Available]	[Not Available]	[Not Available]	[Not Available]	Positive
d6f911b5-e895-43f8-8f86-0ac2f1bc6fae	TCGA-BH-A0BJ	2010-11-08	NO	YES	-15027	FEMALE	Pre (<6 months since LMP AND no prior bilateral ovariectomy AND not on estrogen replacement)	WHITE	[Not Available]	No	No	TUMOR FREE	Alive	660	[Not Applicable]	[Not Available]	[Not Available]	[Not Applicable]	2008	41	Core needle biopsy	[Not Applicable]	Other	Segmental mastectomy	Negative	[Not Available]	[Not Applicable]	[Not Available]	Sentinel lymph node biopsy plus axillary dissection	[Not Available]	NO	[Not Available]	18	2	[Not Available]	[Not Available]	T2	N1a	M0	Stage IIB	[Not Available]	[Not Available]	Positive	90-99%	[Not Available]	3+	H Score	H-Score 300	Positive
c2aeee6c-ba10-4cf9-b560-c739580f7bf3	TCGA-BH-A0BM	2010-11-08	NO	YES	-20049	FEMALE	Post (prior bilateral ovariectomy OR >12 mo since LMP with no prior hysterectomy)	WHITE	[Not Available]	No	No	TUMOR FREE	Alive	1117	[Not Applicable]	[Not Available]	[Not Available]	[Not Applicable]	2007	54	Core needle biopsy	[Not Applicable]	Lumpectomy	[Not Available]	Negative	[Not Available]	[Not Applicable]	[Not Available]	Sentinel lymph node biopsy plus axillary dissection	[Not Available]	NO	[Not Available]	24	3	[Not Available]	6th	T2	N1a	M0	Stage IIB	[Not Available]	[Not Available]	Positive	[Not Available]	[Not Available]	3+	[Not Available]	[Not Available]	Negative
a32cb96a-78bf-456e-a6ab-2d47b2c67ad4	TCGA-BH-A0BT	2011-08-02	NO	YES	-20625	FEMALE	[Not Available]	WHITE	NOT HISPANIC OR LATINO	No	No	TUMOR FREE	Alive	1386	[Not Applicable]	[Not Available]	[Not Available]	[Not Applicable]	2007	56	Core needle biopsy	[Not Applicable]	Other	segmental mastectomy with sentinel lymph node excision and biopsy	Negative	[Not Available]	[Not Applicable]	[Not Available]	[Not Available]	[Not Available]	[Not Available]	[Not Available]	[Not Available]	[Not Available]	[Not Available]	6th	T1c	N1mi	M0	Stage IIA	[Not Available]	[Not Available]	Positive	[Not Available]	[Not Available]	[Not Available]	[Not Available]	[Not Available]	Positive
4a032bad-e726-48f2-8f39-e3acc109cc91	TCGA-BH-A0BZ	2011-08-10	NO	YES	-21856	FEMALE	Post (prior bilateral ovariectomy OR >12 mo since LMP with no prior hysterectomy)	WHITE	NOT HISPANIC OR LATINO	No	No	TUMOR FREE	Alive	1492	[Not Applicable]	[Not Available]	[Not Available]	[Not Applicable]	2007	59	Fine needle aspiration biopsy	[Not Applicable]	Modified Radical Mastectomy	[Not Available]	Negative	[Not Available]	[Not Applicable]	[Not Available]	[Not Available]	[Not Available]	[Not Available]	YES	23	1	[Not Available]	6th	T3	N1a	M0	Stage IIIA	[Not Available]	[Not Available]	Positive	[Not Available]	[Not Available]	[Not Available]	[Not Available]	[Not Available]	Positive
7875018b-91dc-4ab1-83b0-ee3883e2816e	TCGA-BH-A0C0	2010-11-08	NO	YES	-23006	FEMALE	Post (prior bilateral ovariectomy OR >12 mo since LMP with no prior hysterectomy)	WHITE	[Not Available]	No	No	TUMOR FREE	Alive	1270	[Not Applicable]	[Not Available]	[Not Available]	[Not Applicable]	2007	62	Core needle biopsy	[Not Applicable]	Other	Segmental mastectomy	Negative	[Not Available]	[Not Applicable]	[Not Available]	Axillary lymph node dissection alone	[Not Available]	NO	[Not Available]	35	1	[Not Available]	[Not Available]	T1c	N1a	M0	Stage IIA	[Not Available]	[Not Available]	Positive	90-99%	[Not Available]	3+	[Not Available]	[Not Available]	Positive
7bcf6d42-eb8f-4aa2-825b-38671d4f9e3a	TCGA-BH-A0C3	2011-08-11	NO	YES	-17221	FEMALE	Pre (<6 months since LMP AND no prior bilateral ovariectomy AND not on estrogen replacement)	WHITE	[Not Available]	No	No	TUMOR FREE	Alive	1464	[Not Applicable]	[Not Available]	[Not Available]	with ductal and lobular phenotypes	2006	47	Core needle biopsy	[Not Applicable]	Other	Segmental mastectomy with sentinel node biopsy	Negative	[Not Available]	[Not Applicable]	[Not Available]	[Not Available]	[Not Available]	[Not Available]	YES	4	0	[Not Available]	6th	T1c	N0	M0	Stage I	[Not Available]	[Not Available]	Positive	[Not Available]	[Not Available]	[Not Available]	[Not Available]	[Not Available]	Negative
dba9beec-5e51-48c0-9229-0ee286a02a1a	TCGA-BH-A0DD	2011-08-18	NO	YES	-21386	MALE	[Not Available]	WHITE	[Not Available]	No	No	TUMOR FREE	Alive	1394	[Not Applicable]	[Not Available]	[Not Available]	[Not Applicable]	2006	58	Core needle biopsy	[Not Applicable]	Modified Radical Mastectomy	[Not Available]	Negative	[Not Available]	[Not Applicable]	[Not Available]	[Not Available]	[Not Available]	[Not Available]	YES	22	0	[Not Available]	6th	T2	N1a	M0	Stage IIB	[Not Available]	[Not Available]	Positive	[Not Available]	[Not Available]	[Not Available]	[Not Available]	[Not Available]	Positive
0bc5744c-5fa3-45bb-87d0-70a02068b392	TCGA-BH-A0DG	2011-08-02	NO	YES	-11204	FEMALE	Pre (<6 months since LMP AND no prior bilateral ovariectomy AND not on estrogen replacement)	BLACK OR AFRICAN AMERICAN	NOT HISPANIC OR LATINO	No	No	TUMOR FREE	Alive	713	[Not Applicable]	[Not Available]	[Not Available]	[Not Applicable]	2007	30	Core needle biopsy	[Not Applicable]	Other	Total mastectomy	Negative	[Not Available]	[Not Applicable]	[Not Available]	[Not Available]	[Not Available]	[Not Available]	YES	3	0	[Not Available]	6th	T2	N0	M0	Stage IIA	[Not Available]	[Not Available]	Positive	[Not Available]	[Not Available]	[Not Available]	[Not Available]	[Not Available]	Negative
491b6364-1223-474f-816f-e248c8c841e2	TCGA-BH-A0DH	2010-11-08	NO	YES	-23366	FEMALE	Post (prior bilateral ovariectomy OR >12 mo since LMP with no prior hysterectomy)	WHITE	[Not Available]	No	No	TUMOR FREE	Alive	1156	[Not Applicable]	[Not Available]	[Not Available]	[Not Applicable]	2007	63	Core needle biopsy	[Not Applicable]	Other	Segmental mastectomy	Positive	Mastectomy NOS	[Not Applicable]	Negative	Axillary lymph node dissection alone	[Not Available]	NO	[Not Available]	28	3	[Not Available]	[Not Available]	T2	N1a	M0	Stage IIB	[Not Available]	[Not Available]	Positive	90-99%	[Not Available]	3+	[Not Available]	[Not Available]	Positive
27ba717a-5cd8-440a-9345-4ae086f6efca	TCGA-BH-A0DI	2011-08-11	NO	YES	-23327	FEMALE	Post (prior bilateral ovariectomy OR >12 mo since LMP with no prior hysterectomy)	WHITE	NOT HISPANIC OR LATINO	No	No	TUMOR FREE	Alive	673	[Not Applicable]	[Not Available]	[Not Available]	[Not Applicable]	2009	63	Core needle biopsy	[Not Applicable]	Modified Radical Mastectomy	[Not Available]	Negative	[Not Available]	[Not Applicable]	[Not Available]	[Not Available]	[Not Available]	[Not Available]	YES	28	3	[Not Available]	6th	T2	N1a	M0	Stage IIB	[Not Available]	[Not Available]	Positive	[Not Available]	[Not Available]	[Not Available]	[Not Available]	[Not Available]	Positive
f2bbfa9d-9a9d-4f46-9fde-378e4c44e2ad	TCGA-BH-A0DK	2010-11-08	NO	YES	-18237	FEMALE	Pre (<6 months since LMP AND no prior bilateral ovariectomy AND not on estrogen replacement)	WHITE	[Not Available]	No	No	TUMOR FREE	Alive	423	[Not Applicable]	[Not Available]	[Not Available]	[Not Applicable]	2009	49	Excisional Biopsy	[Not Applicable]	Simple Mastectomy	[Not Available]	Negative	[Not Available]	[Not Applicable]	[Not Available]	Sentinel node biopsy alone	[Not Available]	NO	[Not Available]	3	0	[Not Available]	[Not Available]	T2	N0 (i-)	M0	Stage IIA	[Not Available]	[Not Available]	Positive	[Not Available]	[Not Available]	[Not Available]	H-SCORE	H-SCORE 260	Positive
14267783-5624-4fe5-ba81-9d67f1017474	TCGA-BH-A0DP	2010-11-09	NO	YES	-22199	FEMALE	Post (prior bilateral ovariectomy OR >12 mo since LMP with no prior hysterectomy)	WHITE	[Not Available]	No	No	TUMOR FREE	Alive	476	[Not Applicable]	[Not Available]	[Not Available]	[Not Applicable]	2009	60	Core needle biopsy	[Not Applicable]	Simple Mastectomy	[Not Available]	Negative	[Not Evaluated]	[Not Applicable]	[Not Available]	Sentinel node biopsy alone	[Not Available]	NO	[Not Available]	4	0	[Not Available]	[Not Available]	T3	N0 (i-)	M0	Stage IIB	[Not Available]	[Not Available]	Positive	80-89%	[Not Available]	3+	H-SCORE	H-SCORE 280	Positive
96b9c7db-1be1-4b60-b47c-26b654c3d64c	TCGA-BH-A0DV	2011-08-02	NO	YES	-19781	FEMALE	Peri (6-12 months since last menstrual period)	WHITE	[Not Available]	No	No	TUMOR FREE	Alive	1374	[Not Applicable]	[Not Available]	[Not Available]	[Not Applicable]	2007	54	Core needle biopsy	[Not Applicable]	Modified Radical Mastectomy	[Not Available]	Negative	[Not Available]	[Not Applicable]	[Not Available]	[Not Available]	[Not Available]	[Not Available]	YES	9	9	[Not Available]	6th	T2	N2a	M0	Stage IIIA	[Not Available]	[Not Available]	Positive	[Not Available]	[Not Available]	[Not Available]	[Not Available]	[Not Available]	Positive
606fbc6a-b41b-441d-9401-51e54912bf5e	TCGA-BH-A0E1	2010-11-09	NO	YES	-19192	FEMALE	Peri (6-12 months since last menstrual period)	WHITE	[Not Available]	No	No	TUMOR FREE	Alive	477	[Not Applicable]	[Not Available]	[Not Available]	[Not Applicable]	2009	52	Core needle biopsy	[Not Applicable]	Simple Mastectomy	[Not Available]	Negative	[Not Evaluated]	[Not Applicable]	[Not Available]	Sentinel lymph node biopsy plus axillary dissection	[Not Available]	NO	[Not Available]	17	2	[Not Available]	[Not Available]	T2	N1	M0	Stage IIB	[Not Available]	[Not Available]	Positive	70-79%	[Not Available]	2+	H-SCORE	H-SCORE 180	Positive
8ace3b8c-f23e-48a9-a137-9e046bd9549b	TCGA-BH-A0E2	2010-11-09	NO	YES	-18152	FEMALE	Pre (<6 months since LMP AND no prior bilateral ovariectomy AND not on estrogen replacement)	BLACK OR AFRICAN AMERICAN	[Not Available]	No	No	TUMOR FREE	Alive	376	[Not Applicable]	[Not Available]	[Not Available]	[Not Applicable]	2009	49	Core needle biopsy	[Not Applicable]	Modified Radical Mastectomy	[Not Available]	Negative	[Not Evaluated]	[Not Applicable]	[Not Available]	Axillary lymph node dissection alone	[Not Available]	NO	[Not Available]	26	4	[Not Available]	[Not Available]	T2	N2a	M0	Stage IIIA	[Not Available]	[Not Available]	Positive	90-99%	[Not Available]	3+	H-SCORE	H-SCORE 300	Positive
7d9d3522-ec3b-4efe-8c8e-c0e675276ef5	TCGA-BH-A0GY	2010-11-10	NO	YES	-24493	FEMALE	Post (prior bilateral ovariectomy OR >12 mo since LMP with no prior hysterectomy)	WHITE	[Not Available]	No	No	TUMOR FREE	Alive	917	[Not Applicable]	[Not Available]	[Not Available]	[Not Applicable]	2008	67	Core needle biopsy	[Not Applicable]	Other	Segmental mastectomy	Negative	[Not Evaluated]	[Not Applicable]	[Not Available]	Sentinel lymph node biopsy plus axillary dissection	[Not Available]	NO	[Not Available]	26	3	[Not Available]	[Not Available]	T2	N1	M0	Stage IIA	[Not Available]	[Not Available]	Positive	40-49%	[Not Available]	2+	H-Score	H-Score 150	Positive
27dfb9d4-3a2c-44bc-9acf-8f638d3f3004	TCGA-BH-A0GZ	2010-11-10	NO	YES	-22714	FEMALE	Post (prior bilateral ovariectomy OR >12 mo since LMP with no prior hysterectomy)	WHITE	[Not Available]	No	No	TUMOR FREE	Alive	328	[Not Applicable]	[Not Available]	[Not Available]	[Not Applicable]	2009	62	Core needle biopsy	[Not Applicable]	Other	Segmental mastectomy	Negative	[Not Evaluated]	[Not Applicable]	Negative	Sentinel lymph node biopsy plus axillary dissection	[Not Available]	NO	[Not Available]	14	1	[Not Available]	[Not Available]	T1c	N1a	M0	Stage IIA	[Not Available]	[Not Available]	Positive	90-99%	[Not Available]	3+	H-SCORE	H-SCORE 300	Positive
96457ebf-ae88-41f4-97e5-cdc3163418aa	TCGA-BH-A0H0	2010-11-10	NO	YES	-25223	FEMALE	Post (prior bilateral ovariectomy OR >12 mo since LMP with no prior hysterectomy)	WHITE	[Not Available]	No	No	TUMOR FREE	Alive	461	[Not Applicable]	[Not Available]	[Not Available]	[Not Applicable]	2009	69	Core needle biopsy	[Not Applicable]	Other	Segmental mastectomy	Negative	[Not Evaluated]	[Not Applicable]	[Not Available]	Sentinel node biopsy alone	[Not Available]	NO	[Not Available]	2	0	[Not Available]	[Not Available]	T1c	N0 (i-)	M0	Stage IA	[Not Available]	[Not Available]	Positive	50-59%	[Not Available]	2+	H-SCORE	H-SCORE 190	Positive
6cdc0d53-f813-4101-81e5-9bee68270536	TCGA-BH-A0H3	2011-08-11	NO	YES	-17152	FEMALE	Pre (<6 months since LMP AND no prior bilateral ovariectomy AND not on estrogen replacement)	WHITE	NOT HISPANIC OR LATINO	No	No	TUMOR FREE	Alive	1149	[Not Applicable]	[Not Available]	[Not Available]	[Not Applicable]	2008	46	Core needle biopsy	[Not Applicable]	Other	Left segmental mastectomy with axillary lymph node dissection	Negative	[Not Available]	[Not Applicable]	[Not Available]	[Not Available]	[Not Available]	[Not Available]	YES	2	0	[Not Available]	6th	T1c	N0	M0	Stage I	[Not Available]	[Not Available]	Positive	[Not Available]	[Not Available]	[Not Available]	[Not Available]	[Not Available]	Positive
aeb6a3a6-b57a-4c53-90e6-e833777dd2a1	TCGA-BH-A0H6	2010-11-10	NO	YES	-30125	FEMALE	Post (prior bilateral ovariectomy OR >12 mo since LMP with no prior hysterectomy)	WHITE	[Not Available]	No	No	TUMOR FREE	Alive	747	[Not Applicable]	[Not Available]	[Not Available]	[Not Applicable]	2008	82	Core needle biopsy	[Not Applicable]	Other	Segmental mastectomy	Negative	[Not Evaluated]	[Not Applicable]	[Not Available]	No axillary staging	[Not Available]	NO	[Not Available]	0	0	0	[Not Available]	T1b	NX	M0	Stage I	[Not Available]	[Not Available]	Positive	50-59%	[Not Available]	2+	H-SCORE	H-SCORE 230	Positive
2021ed1f-dc75-4701-b8b8-1386466e4802	TCGA-BH-A0H7	2010-11-10	NO	YES	-23972	FEMALE	Post (prior bilateral ovariectomy OR >12 mo since LMP with no prior hysterectomy)	WHITE	[Not Available]	No	No	TUMOR FREE	Alive	702	[Not Applicable]	[Not Available]	[Not Available]	[Not Applicable]	2008	65	Core needle biopsy	[Not Applicable]	Modified Radical Mastectomy	[Not Available]	Negative	[Not Evaluated]	[Not Applicable]	[Not Available]	Axillary lymph node dissection alone	[Not Available]	NO	[Not Available]	16	6	[Not Available]	[Not Available]	T1c	N2a	M0	Stage IIIA	[Not Available]	[Not Available]	Positive	70-79%	[Not Available]	3+	H-SCORE	H-SCORE 255	Positive
0f64edec-0f1f-4025-8a53-75f9534f7828	TCGA-BH-A0H9	2010-11-17	NO	YES	-25289	FEMALE	Post (prior bilateral ovariectomy OR >12 mo since LMP with no prior hysterectomy)	WHITE	[Not Available]	No	No	TUMOR FREE	Alive	1247	[Not Applicable]	[Not Available]	[Not Available]	[Not Applicable]	2007	69	Core needle biopsy	[Not Applicable]	Other	Segmental mastectomy	Negative	[Not Evaluated]	[Not Applicable]	[Not Available]	Sentinel node biopsy alone	[Not Available]	NO	[Not Available]	1	0	[Not Available]	[Not Available]	T2	N0 (i-)	M0	Stage IIA	[Not Available]	[Not Available]	Positive	90-99%	[Not Available]	3+	[Not Available]	[Not Available]	Positive
e666081b-caaf-4e8b-9446-807be71201a5	TCGA-BH-A0HA	2011-08-02	NO	YES	-11379	FEMALE	Pre (<6 months since LMP AND no prior bilateral ovariectomy AND not on estrogen replacement)	WHITE	NOT HISPANIC OR LATINO	No	No	TUMOR FREE	Alive	856	[Not Applicable]	[Not Available]	[Not Available]	[Not Applicable]	2008	31	Core needle biopsy	[Not Applicable]	Other	bilateral total mastectomies with right sentinel node biopsy	Negative	[Not Available]	[Not Applicable]	[Not Available]	[Not Available]	[Not Available]	[Not Available]	YES	4	0	[Not Available]	6th	T1c	N0 (i-)	M0	Stage I	[Not Available]	[Not Available]	Positive	[Not Available]	[Not Available]	[Not Available]	[Not Available]	[Not Available]	Positive
0c1023c0-d2ce-4940-8047-7642f1dc3965	TCGA-BH-A0HB	2010-11-10	NO	YES	-20448	FEMALE	Post (prior bilateral ovariectomy OR >12 mo since LMP with no prior hysterectomy)	WHITE	[Not Available]	No	No	TUMOR FREE	Alive	806	[Not Applicable]	[Not Available]	[Not Available]	[Not Applicable]	2008	55	Core needle biopsy	[Not Applicable]	Other	Segmental mastectomy	Negative	[Not Evaluated]	[Not Applicable]	[Not Available]	Sentinel node biopsy alone	[Not Available]	NO	[Not Available]	2	0	[Not Available]	[Not Available]	T1c	N0 (i-)	M0	Stage IA	[Not Available]	[Not Available]	Positive	90-99%	[Not Available]	3+	H-Score	H-Score 300	Positive
17ca61a2-607a-45ff-88fa-ef72e80bf891	TCGA-BH-A0HF	2010-11-10	NO	YES	-28233	FEMALE	Post (prior bilateral ovariectomy OR >12 mo since LMP with no prior hysterectomy)	WHITE	[Not Available]	No	No	TUMOR FREE	Alive	727	[Not Applicable]	[Not Available]	[Not Available]	[Not Applicable]	2008	77	Core needle biopsy	[Not Applicable]	Other	Segmental mastectomy	Negative	[Not Evaluated]	[Not Applicable]	[Not Available]	Sentinel node biopsy alone	[Not Available]	NO	[Not Available]	2	0	[Not Available]	[Not Available]	T1c	N0 (i-)	M0	Stage IA	[Not Available]	[Not Available]	Positive	90-99%	[Not Available]	3+	H-Score	H-Score 295	Positive
e0375a8b-a135-4103-a59d-39063fcf4a6f	TCGA-BH-A0HI	2010-11-10	NO	YES	-28644	FEMALE	Post (prior bilateral ovariectomy OR >12 mo since LMP with no prior hysterectomy)	WHITE	[Not Available]	No	No	TUMOR FREE	Alive	620	[Not Applicable]	[Not Available]	[Not Available]	[Not Applicable]	2008	78	Core needle biopsy	[Not Applicable]	Other	Segmental mastectomy	Negative	[Not Evaluated]	[Not Applicable]	[Not Available]	Sentinel node biopsy alone	[Not Available]	YES	[Not Available]	1	0	0	[Not Available]	T1c	N0 (i-)	M0	Stage IA	[Not Available]	[Not Available]	Positive	50-59%	[Not Available]	3+	H-Score	H-Score 240	Positive
fcef8cb5-fb2c-4bfb-82cd-6b9f3145182c	TCGA-BH-A0HP	2010-11-11	NO	YES	-23883	FEMALE	Post (prior bilateral ovariectomy OR >12 mo since LMP with no prior hysterectomy)	WHITE	[Not Available]	No	No	TUMOR FREE	Alive	414	[Not Applicable]	[Not Available]	[Not Available]	[Not Applicable]	2009	65	Core needle biopsy	[Not Applicable]	Modified Radical Mastectomy	[Not Available]	Negative	[Not Evaluated]	[Not Applicable]	[Not Available]	Axillary lymph node dissection alone	[Not Available]	NO	[Not Available]	17	8	[Not Available]	[Not Available]	T3	N2a	M0	Stage IIIA	[Not Available]	[Not Available]	Positive	80-89%	[Not Available]	3+	H-Score	H-Score 280	Negative
3b01d064-8c00-4972-9f07-407eac8e7534	TCGA-BH-A0HX	2010-11-11	NO	YES	-19900	FEMALE	Post (prior bilateral ovariectomy OR >12 mo since LMP with no prior hysterectomy)	WHITE	[Not Available]	No	No	TUMOR FREE	Alive	829	[Not Applicable]	[Not Available]	[Not Available]	[Not Applicable]	2008	54	Core needle biopsy	[Not Applicable]	Simple Mastectomy	[Not Available]	Negative	[Not Evaluated]	[Not Applicable]	[Not Available]	Sentinel lymph node biopsy plus axillary dissection	[Not Available]	YES	[Not Available]	24	2	2	[Not Available]	T2	N1a	M0	Stage IIB	[Not Available]	[Not Available]	Positive	80-89%	[Not Available]	3+	H-Score	H-Score 270	Positive
844ad251-3ee4-42f6-ad00-59a7a1670eea	TCGA-BH-A0HY	2011-08-02	NO	YES	-22179	FEMALE	Post (prior bilateral ovariectomy OR >12 mo since LMP with no prior hysterectomy)	WHITE	NOT HISPANIC OR LATINO	No	No	TUMOR FREE	Alive	868	[Not Applicable]	[Not Available]	[Not Available]	[Not Applicable]	2009	60	Core needle biopsy	[Not Applicable]	Other	Total mastectomy with left sentinel lymph node biospy	Negative	[Not Available]	[Not Applicable]	[Not Available]	[Not Available]	[Not Available]	[Not Available]	YES	3	0	[Not Available]	6th	T1c	N0	M0	Stage I	[Not Available]	[Not Available]	Positive	[Not Available]	[Not Available]	[Not Available]	[Not Available]	[Not Available]	Negative
3c612e12-6de8-44fa-a095-805c45474821	TCGA-BH-A0W3	2011-02-14	NO	YES	-21369	FEMALE	Indeterminate (neither Pre or Postmenopausal)	WHITE	NOT HISPANIC OR LATINO	No	No	TUMOR FREE	Alive	180	[Not Applicable]	[Not Available]	[Not Available]	[Not Applicable]	2010	58	Core needle biopsy	[Not Applicable]	Other	Segmental mastectomy	[Not Available]	[Not Available]	[Not Applicable]	[Not Available]	[Not Available]	[Not Available]	[Not Available]	[Not Available]	4	1	1	7th	T1c	N1a	M0	Stage IIA	[Not Available]	[Not Available]	Positive	[Not Available]	[Not Available]	[Not Available]	[Not Available]	[Not Available]	Positive
da9c10ea-c13f-4d88-8b94-a0cbc106d036	TCGA-BH-A0W5	2011-02-15	NO	YES	-28304	FEMALE	[Not Available]	WHITE	NOT HISPANIC OR LATINO	No	No	TUMOR FREE	Alive	543	[Not Applicable]	[Not Available]	[Not Available]	[Not Applicable]	2008	77	Core needle biopsy	[Not Applicable]	Other	segmental mastectomy	Negative	[Not Available]	[Not Applicable]	[Not Available]	Sentinel lymph node biopsy plus axillary dissection	[Not Available]	[Not Available]	[Not Available]	11	1	1	6th	T1c	N1a	M0	Stage IIA	[Not Available]	[Not Available]	Positive	[Not Available]	[Not Available]	[Not Available]	[Not Available]	[Not Available]	Positive
786e8dbe-442e-4551-87b3-b4c333b04dd4	TCGA-BH-A0WA	2011-02-16	NO	YES	-30025	FEMALE	[Not Available]	WHITE	NOT HISPANIC OR LATINO	No	No	TUMOR FREE	Alive	372	[Not Applicable]	[Not Available]	[Not Available]	[Not Applicable]	2008	82	Fine needle aspiration biopsy	[Not Applicable]	Other	segmental mastectomy	Negative	[Not Available]	[Not Applicable]	[Not Available]	Axillary lymph node dissection alone	[Not Available]	[Not Available]	[Not Available]	3	0	[Not Available]	6th	T1c	N0 (i-)	M0	Stage I	[Not Available]	[Not Available]	Negative	[Not Available]	[Not Available]	[Not Available]	[Not Available]	[Not Available]	Negative
6b960b58-28e1-41c6-bd6e-7e669c6aa4ef	TCGA-BH-A18V	2011-07-02	NO	YES	-17682	FEMALE	[Not Available]	WHITE	NOT HISPANIC OR LATINO	No	No	[Not Available]	Dead	[Not Available]	1556	[Not Available]	[Not Available]	[Not Applicable]	2001	48	Core needle biopsy	[Not Applicable]	Other	Modified radical mastectomy with left breast biopsy	Negative	[Not Available]	[Not Applicable]	[Not Available]	Axillary lymph node dissection alone	[Not Available]	[Not Available]	YES	25	0	[Not Available]	5th	T2	N1b	M0	Stage IIB	Other, specify	axilaary node negative but intrammary node positive	Negative	[Not Available]	[Not Available]	[Not Available]	[Not Available]	[Not Available]	Negative
a1093598-d3a8-4ffe-83fc-bc7d1faff7e5	TCGA-BH-A1EU	2011-09-07	NO	YES	-30339	FEMALE	Post (prior bilateral ovariectomy OR >12 mo since LMP with no prior hysterectomy)	WHITE	NOT HISPANIC OR LATINO	No	No	TUMOR FREE	Dead	[Not Available]	1286	[Not Available]	[Not Available]	[Not Applicable]	1999	83	Fine needle aspiration biopsy	[Not Applicable]	[Not Available]	Right segmental mastectomy	[Not Available]	[Not Available]	[Not Applicable]	[Not Available]	[Not Available]	[Not Available]	[Not Available]	NO	[Not Available]	[Not Available]	[Not Available]	5th	T1	N0	M0	Stage I	[Not Available]	[Not Available]	Positive	[Not Available]	[Not Available]	[Not Available]	[Not Available]	[Not Available]	Positive
417dea5f-f68e-4dab-940e-43ae8c67e5e6	TCGA-BH-A1EV	2011-09-07	NO	YES	-16504	FEMALE	[Not Available]	WHITE	NOT HISPANIC OR LATINO	No	No	WITH TUMOR	Dead	[Not Available]	365	[Not Available]	[Not Available]	[Not Applicable]	1999	45	Fine needle aspiration biopsy	[Not Applicable]	Modified Radical Mastectomy	[Not Available]	[Not Available]	[Not Available]	[Not Applicable]	[Not Available]	[Not Available]	[Not Available]	[Not Available]	YES	10	3	[Not Available]	5th	T3	N1b	M0	Stage IIIA	[Not Available]	[Not Available]	Positive	[Not Available]	[Not Available]	[Not Available]	[Not Available]	[Not Available]	Positive
9d166970-07c8-4ca3-9cfa-ed0049df9ecc	TCGA-BH-A1EW	2011-09-07	NO	YES	-14090	FEMALE	Pre (<6 months since LMP AND no prior bilateral ovariectomy AND not on estrogen replacement)	WHITE	NOT HISPANIC OR LATINO	No	No	WITH TUMOR	Dead	[Not Available]	1694	[Not Available]	[Not Available]	[Not Applicable]	1999	38	Core needle biopsy	[Not Applicable]	Other	Left segmental mastectomy with level 1 and level 2 axillary dissection	[Not Available]	[Not Available]	[Not Applicable]	[Not Available]	[Not Available]	[Not Available]	[Not Available]	YES	16	1	[Not Available]	5th	T2	N1b	M0	Stage IIA	[Not Available]	[Not Available]	Negative	[Not Available]	[Not Available]	[Not Available]	[Not Available]	[Not Available]	Negative
7b892055-c59d-4550-8688-ad039790af3d	TCGA-BH-A1EX	2011-09-07	NO	YES	-24544	FEMALE	Post (prior bilateral ovariectomy OR >12 mo since LMP with no prior hysterectomy)	WHITE	NOT HISPANIC OR LATINO	No	No	WITH TUMOR	Dead	[Not Available]	1508	[Not Available]	[Not Available]	[Not Applicable]	2000	67	Core needle biopsy	[Not Applicable]	Other	Right segmental mastectomy with sentinel lymph node and axillary lymph node biopsy	[Not Available]	[Not Available]	[Not Applicable]	[Not Available]	[Not Available]	[Not Available]	[Not Available]	YES	24	2	[Not Available]	5th	T2	N1b	M0	Stage IIB	[Not Available]	[Not Available]	Positive	[Not Available]	[Not Available]	[Not Available]	[Not Available]	[Not Available]	Positive
0741b5db-4405-42ba-b63a-c6ee4f341480	TCGA-BH-A1EY	2011-09-07	NO	YES	-28940	FEMALE	Post (prior bilateral ovariectomy OR >12 mo since LMP with no prior hysterectomy)	WHITE	NOT HISPANIC OR LATINO	No	No	WITH TUMOR	Dead	[Not Available]	538	[Not Available]	[Not Available]	[Not Applicable]	2000	79	Core needle biopsy	[Not Applicable]	Modified Radical Mastectomy	[Not Available]	[Not Available]	[Not Available]	[Not Applicable]	[Not Available]	[Not Available]	[Not Available]	[Not Available]	YES	12	0	[Not Available]	5th	T2	N0	M0	Stage IIA	[Not Available]	[Not Available]	Positive	[Not Available]	[Not Available]	[Not Available]	[Not Available]	[Not Available]	Positive
21ef1730-e5a7-47ce-b419-d000bb59ae15	TCGA-BH-A1F0	2011-09-07	NO	YES	-29335	FEMALE	Post (prior bilateral ovariectomy OR >12 mo since LMP with no prior hysterectomy)	WHITE	NOT HISPANIC OR LATINO	No	No	WITH TUMOR	Dead	[Not Available]	785	[Not Available]	[Not Available]	[Not Applicable]	2000	80	Fine needle aspiration biopsy	[Not Applicable]	Modified Radical Mastectomy	[Not Available]	[Not Available]	[Not Available]	[Not Applicable]	[Not Available]	[Not Available]	[Not Available]	[Not Available]	YES	9	1	[Not Available]	5th	T1a	N1c	M0	Stage IIA	[Not Available]	[Not Available]	Negative	[Not Available]	[Not Available]	[Not Available]	[Not Available]	[Not Available]	Indeterminate
6a2972e3-cca9-47e5-aac0-b770f2399eeb	TCGA-BH-A1F2	2011-09-07	NO	YES	-19701	FEMALE	[Not Available]	WHITE	NOT HISPANIC OR LATINO	No	No	TUMOR FREE	Dead	[Not Available]	959	[Not Available]	[Not Available]	[Not Applicable]	1999	53	Core needle biopsy	[Not Applicable]	Modified Radical Mastectomy	[Not Available]	[Not Available]	[Not Available]	[Not Applicable]	[Not Available]	[Not Available]	[Not Available]	[Not Available]	YES	19	6	[Not Available]	5th	T4b	N1b	M0	Stage IIIB	[Not Available]	[Not Available]	Positive	[Not Available]	[Not Available]	[Not Available]	[Not Available]	[Not Available]	Positive
ee554215-bea2-4268-aaf9-784e68cdb969	TCGA-BH-A1F8	2011-09-07	NO	YES	-32871	FEMALE	Post (prior bilateral ovariectomy OR >12 mo since LMP with no prior hysterectomy)	WHITE	NOT HISPANIC OR LATINO	No	No	WITH TUMOR	Dead	[Not Available]	1	[Not Available]	[Not Available]	[Not Applicable]	1999	90	Core needle biopsy	[Not Applicable]	Modified Radical Mastectomy	[Not Available]	[Not Available]	[Not Available]	[Not Applicable]	[Not Available]	[Not Available]	[Not Available]	[Not Available]	YES	13	12	[Not Available]	5th	T4b	N2	M0	Stage IIIB	[Not Available]	[Not Available]	Positive	[Not Available]	[Not Available]	[Not Available]	[Not Available]	[Not Available]	Positive
d4e7426c-9739-4585-9114-e564b13c7c02	TCGA-BH-A1FG	2011-09-08	NO	YES	-32295	FEMALE	Post (prior bilateral ovariectomy OR >12 mo since LMP with no prior hysterectomy)	WHITE	NOT HISPANIC OR LATINO	No	No	[Not Available]	Dead	[Not Available]	577	[Not Available]	[Not Available]	[Not Applicable]	1998	88	Excisional Biopsy	[Not Applicable]	Other	segmental mastectomy	[Not Available]	[Not Available]	[Not Applicable]	[Not Available]	[Not Available]	[Not Available]	[Not Available]	[Not Available]	[Not Available]	[Not Available]	[Not Available]	5th	T1c	NX	M0	Stage I	[Not Available]	[Not Available]	Positive	[Not Available]	[Not Available]	[Not Available]	[Not Available]	[Not Available]	Positive
1783cac1-253a-40af-a9ac-48dfb20e1ab8	TCGA-BH-A1FH	2011-09-08	NO	YES	-17172	FEMALE	[Not Available]	WHITE	NOT HISPANIC OR LATINO	No	No	WITH TUMOR	Dead	[Not Available]	1034	[Not Available]	[Not Available]	[Not Applicable]	1998	47	Core needle biopsy	[Not Applicable]	Modified Radical Mastectomy	[Not Available]	[Not Available]	[Not Available]	[Not Applicable]	[Not Available]	[Not Available]	[Not Available]	[Not Available]	YES	13	8	[Not Available]	5th	T2	N1b	M1	Stage IV	Bone	[Not Available]	Positive	[Not Available]	[Not Available]	[Not Available]	[Not Available]	[Not Available]	Negative
14d1d84e-99e1-41ad-8892-3b4da3d4f948	TCGA-BH-A1FL	2011-09-08	NO	YES	-25558	FEMALE	[Not Available]	WHITE	NOT HISPANIC OR LATINO	No	No	WITH TUMOR	Dead	[Not Available]	1673	[Not Available]	[Not Available]	[Not Applicable]	1998	69	Fine needle aspiration biopsy	[Not Applicable]	Other	needle directed right breast biopsy with left segmental mastectomy with axillary lymph node dissection	[Not Available]	[Not Available]	[Not Applicable]	[Not Available]	[Not Available]	[Not Available]	[Not Available]	YES	22	4	[Not Available]	5th	T2	N1b	M0	Stage IIB	[Not Available]	[Not Available]	Positive	[Not Available]	[Not Available]	[Not Available]	[Not Available]	[Not Available]	Positive
7eb18190-5a41-4637-9783-f81bbde499e4	TCGA-BH-A1FM	2011-09-08	NO	YES	-16289	FEMALE	[Not Available]	WHITE	NOT HISPANIC OR LATINO	No	No	[Not Available]	Dead	[Not Available]	1388	[Not Available]	[Not Available]	[Not Applicable]	1998	44	Core needle biopsy	[Not Applicable]	Modified Radical Mastectomy	[Not Available]	[Not Available]	[Not Available]	[Not Applicable]	[Not Available]	[Not Available]	[Not Available]	[Not Available]	YES	10	8	[Not Available]	5th	T2	N2	M0	Stage IIIA	[Not Available]	[Not Available]	Positive	[Not Available]	[Not Available]	[Not Available]	[Not Available]	[Not Available]	Negative
bf3b1481-ae31-4406-b084-b6cc1d7163e3	TCGA-BH-A1FR	2011-09-08	NO	YES	-26684	FEMALE	[Not Available]	WHITE	NOT HISPANIC OR LATINO	No	No	WITH TUMOR	Dead	[Not Available]	1642	[Not Available]	[Not Available]	mixed idc and mucinous	1997	73	Core needle biopsy	[Not Applicable]	Other	segmental mastectomy with excision of mass on chest wall and axillary node dissection	[Not Available]	[Not Available]	[Not Applicable]	[Not Available]	[Not Available]	[Not Available]	[Not Available]	YES	10	4	[Not Available]	5th	T4b	N1a	M0	Stage IIIB	[Not Available]	[Not Available]	Positive	[Not Available]	[Not Available]	[Not Available]	[Not Available]	[Not Available]	Positive
c348a9b3-c901-4384-a222-144387bac0c5	TCGA-BH-A1FU	2011-09-08	NO	YES	-16174	FEMALE	[Not Available]	WHITE	NOT HISPANIC OR LATINO	No	No	WITH TUMOR	Dead	[Not Available]	1688	[Not Available]	[Not Available]	[Not Applicable]	1997	44	Fine needle aspiration biopsy	[Not Applicable]	Modified Radical Mastectomy	[Not Available]	[Not Available]	[Not Available]	[Not Applicable]	[Not Available]	[Not Available]	[Not Available]	[Not Available]	YES	5	0	[Not Available]	5th	T1c	N0	M0	Stage IA	[Not Available]	[Not Available]	Negative	[Not Available]	[Not Available]	[Not Available]	[Not Available]	[Not Available]	Negative
3bf81a9f-abb4-4495-a514-fd3865e13a03	TCGA-BH-A201	2011-09-08	NO	YES	-23423	FEMALE	Post (prior bilateral ovariectomy OR >12 mo since LMP with no prior hysterectomy)	WHITE	NOT HISPANIC OR LATINO	No	No	TUMOR FREE	Alive	210	[Not Applicable]	[Not Available]	[Not Available]	[Not Applicable]	2011	64	Core needle biopsy	[Not Applicable]	Other	segmental mastectomy with sentinel lymph node biopsy and wire localization	[Not Available]	[Not Available]	[Not Applicable]	[Not Available]	[Not Available]	[Not Available]	[Not Available]	YES	2	0	[Not Available]	7th	T1	N0	M0	Stage IA	[Not Available]	[Not Available]	Positive	[Not Available]	[Not Available]	[Not Available]	[Not Available]	[Not Available]	Positive
b3264748-947a-43aa-b227-b294fbcc8447	TCGA-BH-A203	2011-09-08	NO	YES	-28609	FEMALE	Post (prior bilateral ovariectomy OR >12 mo since LMP with no prior hysterectomy)	WHITE	NOT HISPANIC OR LATINO	No	No	WITH TUMOR	Dead	[Not Available]	1174	[Not Available]	[Not Available]	[Not Applicable]	1996	78	[Not Available]	[Not Applicable]	Lumpectomy	[Not Available]	[Not Available]	[Not Available]	[Not Applicable]	[Not Available]	[Not Available]	[Not Available]	[Not Available]	YES	39	35	[Not Available]	5th	T2	N1b	M0	Stage IIB	[Not Available]	[Not Available]	[Not Evaluated]	[Not Available]	[Not Available]	[Not Available]	[Not Available]	[Not Available]	[Not Evaluated]
ddcbdac6-9e43-4146-a611-d033125eba14	TCGA-BH-A208	2011-09-08	NO	YES	-17715	FEMALE	[Not Available]	WHITE	NOT HISPANIC OR LATINO	No	No	TUMOR FREE	Dead	[Not Available]	1759	[Not Available]	[Not Available]	[Not Applicable]	1995	48	Core needle biopsy	[Not Applicable]	Lumpectomy	[Not Available]	[Not Available]	[Not Available]	[Not Applicable]	[Not Available]	[Not Available]	[Not Available]	[Not Available]	YES	15	3	[Not Available]	5th	T2	N1b	M0	Stage IIB	[Not Available]	[Not Available]	[Not Evaluated]	[Not Available]	[Not Available]	[Not Available]	[Not Available]	[Not Available]	[Not Evaluated]
84B7CCF2-8AB3-4B21-96DE-800D231BC072	TCGA-BH-A28O	2012-07-02	YES	NO	-18501	FEMALE	[Not Available]	WHITE	NOT HISPANIC OR LATINO	No	No	TUMOR FREE	Alive	324	[Not Applicable]	[Not Available]	[Not Available]	[Not Applicable]	2010	50	Fine needle aspiration biopsy	[Not Applicable]	Other	Segmental mastectomy	Negative	[Not Available]	[Not Applicable]	[Not Available]	Sentinel node biopsy alone	[Not Available]	NO	YES	14	14	[Not Available]	7th	T3a	N3	M0	Stage IIIC	[Not Available]	[Not Available]	Positive	[Not Available]	[Not Available]	[Not Available]	[Not Available]	[Not Available]	Positive
32861b48-83f5-43a3-bb54-45215ad2c5d6	TCGA-BH-A28Q	2011-09-29	NO	YES	-16882	FEMALE	Pre (<6 months since LMP AND no prior bilateral ovariectomy AND not on estrogen replacement)	WHITE	NOT HISPANIC OR LATINO	No	No	TUMOR FREE	Alive	196	[Not Applicable]	[Not Available]	[Not Available]	[Not Applicable]	2010	46	Fine needle aspiration biopsy	[Not Applicable]	Modified Radical Mastectomy	[Not Available]	[Not Available]	[Not Available]	[Not Applicable]	[Not Available]	[Not Available]	[Not Available]	[Not Available]	YES	18	2	[Not Available]	7th	T2	N1a	M0	Stage IIB	[Not Available]	[Not Available]	Positive	[Not Available]	[Not Available]	[Not Available]	[Not Available]	[Not Available]	Positive
2DC1CEC9-925A-417F-9E21-3C2143E711B4	TCGA-BH-A42U	2012-10-01	YES	NO	-29330	FEMALE	Post (prior bilateral ovariectomy OR >12 mo since LMP with no prior hysterectomy)	BLACK OR AFRICAN AMERICAN	NOT HISPANIC OR LATINO	No	No	[Unknown]	Alive	3324	[Not Applicable]	NO	NO	[Not Applicable]	2004	80	Core needle biopsy	[Not Applicable]	Simple Mastectomy	[Not Available]	Negative	[Not Available]	[Not Applicable]	[Not Available]	[Not Available]	[Not Available]	[Not Available]	YES	1	[Not Available]	[Not Available]	6th	T2	N0	M0	Stage IIA	[Not Available]	[Not Available]	Negative	[Not Available]	[Not Available]	[Not Available]	[Not Available]	[Not Available]	Negative
57CF380D-AB52-467F-B9AE-740B2F84C820	TCGA-BH-A42V	2013-01-17	YES	NO	-15158	FEMALE	Pre (<6 months since LMP AND no prior bilateral ovariectomy AND not on estrogen replacement)	BLACK OR AFRICAN AMERICAN	NOT HISPANIC OR LATINO	No	No	TUMOR FREE	Alive	272	[Not Applicable]	NO	NO	[Not Applicable]	2012	41	Core needle biopsy	[Not Applicable]	Modified Radical Mastectomy	[Not Available]	Positive	Other	Reexcision of segmental mastectomy	Negative	Sentinel node biopsy alone	[Not Available]	[Not Available]	YES	3	1	[Not Available]	7th	T1c	N1mi	M0	Stage IB	[Not Available]	[Not Available]	Positive	[Not Available]	[Not Available]	[Not Available]	[Not Available]	[Not Available]	Positive
DB55D9D9-DD56-4CA9-B1F1-0D929697B280	TCGA-BH-A5J0	2014-02-13	YES	NO	-23072	FEMALE	Post (prior bilateral ovariectomy OR >12 mo since LMP with no prior hysterectomy)	BLACK OR AFRICAN AMERICAN	NOT HISPANIC OR LATINO	No	No	TUMOR FREE	Alive	225	[Not Applicable]	NO	NO	[Not Applicable]	2012	63	Core needle biopsy	[Not Applicable]	Simple Mastectomy	[Not Available]	Negative	[Not Available]	[Not Applicable]	[Not Available]	[Not Available]	[Not Available]	[Not Available]	YES	5	0	[Not Available]	7th	T1c	N0	M0	Stage IA	[Not Available]	[Not Available]	Positive	[Not Available]	[Not Available]	[Not Available]	[Not Available]	[Not Available]	Positive
91B09291-5944-4691-A0D8-7D1CCC649B9B	TCGA-BH-A6R8	2014-02-13	YES	NO	-16829	FEMALE	[Unknown]	BLACK OR AFRICAN AMERICAN	NOT HISPANIC OR LATINO	No	No	TUMOR FREE	Alive	293	[Not Applicable]	YES	NO	[Not Applicable]	2012	46	Core needle biopsy	[Not Applicable]	Lumpectomy	[Not Available]	Negative	[Not Available]	[Not Applicable]	[Not Available]	[Not Available]	[Not Available]	[Not Available]	YES	4	0	[Not Available]	7th	T2	N0	M0	Stage IIA	[Not Available]	[Not Available]	Positive	[Not Available]	[Not Available]	[Not Available]	[Not Available]	[Not Available]	Positive
5F4D16AA-9CC4-4EDB-B714-394E2661439A	TCGA-BH-A8FY	2014-03-25	YES	NO	-31932	FEMALE	Post (prior bilateral ovariectomy OR >12 mo since LMP with no prior hysterectomy)	WHITE	NOT HISPANIC OR LATINO	Yes	No	TUMOR FREE	Dead	[Not Available]	295	NO	NO	[Not Applicable]	2012	87	[Not Available]	[Not Applicable]	Simple Mastectomy	[Not Available]	Negative	[Not Available]	[Not Applicable]	[Not Available]	[Not Available]	[Not Available]	[Not Available]	YES	2	0	[Not Available]	7th	T1c	N0 (i+)	M0	Stage IA	[Not Available]	[Not Available]	Positive	[Not Available]	[Not Available]	[Not Available]	[Not Available]	[Not Available]	Positive
59D60247-E549-4326-A672-50B05C13A291	TCGA-BH-A8G0	2014-03-26	YES	NO	-19975	FEMALE	Peri (6-12 months since last menstrual period)	WHITE	NOT HISPANIC OR LATINO	No	No	TUMOR FREE	Alive	199	[Not Applicable]	NO	YES	[Not Applicable]	2012	54	Core needle biopsy	[Not Applicable]	Simple Mastectomy	[Not Available]	Negative	[Not Available]	[Not Applicable]	[Not Available]	[Not Available]	[Not Available]	[Not Available]	YES	3	3	[Not Available]	7th	T2	N1a	M0	Stage IIB	[Not Available]	[Not Available]	Positive	[Not Available]	[Not Available]	[Not Available]	[Not Available]	[Not Available]	Positive
09D6E904-7184-4788-8A19-04F8C46CB13F	TCGA-BH-AB28	2014-06-30	YES	NO	-19570	FEMALE	[Unknown]	WHITE	NOT HISPANIC OR LATINO	No	No	TUMOR FREE	Alive	185	[Not Applicable]	NO	YES	[Not Applicable]	2013	53	Core needle biopsy	[Not Applicable]	Modified Radical Mastectomy	[Not Available]	Negative	[Not Available]	[Not Applicable]	[Not Available]	[Not Available]	[Not Available]	[Not Available]	YES	20	3	[Not Available]	7th	T3	N1a	M0	Stage IIIA	[Not Available]	[Not Available]	Positive	[Not Available]	[Not Available]	[Not Available]	[Not Available]	[Not Available]	Positive
3b1f7e48-216d-47de-ba79-db350f52bff0	TCGA-C8-A27A	2011-07-21	YES	NO	-17779	FEMALE	Peri (6-12 months since last menstrual period)	ASIAN	NOT HISPANIC OR LATINO	No	No	TUMOR FREE	Alive	371	[Not Applicable]	[Not Available]	[Not Available]	[Not Applicable]	2010	48	Tumor resection	[Not Applicable]	Modified Radical Mastectomy	[Not Available]	Negative	[Not Available]	[Not Applicable]	[Not Available]	[Not Available]	[Not Available]	[Not Available]	NO	[Not Available]	[Not Available]	[Not Available]	6th	T2	N1	M0	Stage IIB	[Not Available]	[Not Available]	Positive	[Not Available]	[Not Available]	[Not Available]	Allred Score 7	[Not Available]	Positive
62d70067-ff77-4f95-8b69-f537abaf74ce	TCGA-D8-A1J8	2011-03-23	YES	NO	-28444	FEMALE	Post (prior bilateral ovariectomy OR >12 mo since LMP with no prior hysterectomy)	WHITE	NOT HISPANIC OR LATINO	No	No	TUMOR FREE	Alive	256	[Not Applicable]	[Not Available]	[Not Available]	[Not Applicable]	2010	77	Fine needle aspiration biopsy	[Not Applicable]	Modified Radical Mastectomy	[Not Available]	Negative	[Not Available]	[Not Applicable]	[Not Available]	Axillary lymph node dissection alone	[Not Available]	[Not Available]	[Not Available]	16	3	[Not Available]	7th	T2	N1a	M0	Stage IIB	[Not Available]	[Not Available]	Positive	70-79%	[Not Available]	[Not Available]	[Not Available]	[Not Available]	Positive
d5e9a403-88ce-40fc-bb85-80cf3f8ff6bc	TCGA-D8-A1J9	2011-03-29	YES	NO	-17879	FEMALE	Post (prior bilateral ovariectomy OR >12 mo since LMP with no prior hysterectomy)	WHITE	NOT HISPANIC OR LATINO	No	No	TUMOR FREE	Alive	248	[Not Applicable]	[Not Available]	[Not Available]	[Not Applicable]	2010	48	Fine needle aspiration biopsy	[Not Applicable]	Modified Radical Mastectomy	[Not Available]	Negative	[Not Available]	[Not Applicable]	[Not Available]	Axillary lymph node dissection alone	[Not Available]	[Not Available]	[Not Available]	6	0	[Not Available]	7th	T1c	N0	M0	Stage IA	[Not Available]	[Not Available]	Positive	[Not Available]	[Not Available]	[Not Available]	10-75%	manual counting	Negative
dd96a9c7-899c-47cd-a0f9-b149ed07a5d6	TCGA-D8-A1JB	2011-03-29	YES	NO	-19822	FEMALE	Post (prior bilateral ovariectomy OR >12 mo since LMP with no prior hysterectomy)	WHITE	NOT HISPANIC OR LATINO	No	No	TUMOR FREE	Alive	365	[Not Applicable]	[Not Available]	[Not Available]	[Not Applicable]	2010	54	Fine needle aspiration biopsy	[Not Applicable]	Modified Radical Mastectomy	[Not Available]	Negative	[Not Available]	[Not Applicable]	[Not Available]	Axillary lymph node dissection alone	[Not Available]	NO	YES	8	1	[Not Available]	7th	T2	N1a	M0	Stage IIB	[Not Available]	[Not Available]	Positive	[Not Available]	[Not Available]	[Not Available]	>75%	manual counting	Positive
530ad151-703d-4638-851f-0b5111ff318b	TCGA-D8-A1JD	2011-03-29	YES	NO	-15166	FEMALE	Pre (<6 months since LMP AND no prior bilateral ovariectomy AND not on estrogen replacement)	WHITE	NOT HISPANIC OR LATINO	No	No	TUMOR FREE	Alive	273	[Not Applicable]	[Not Available]	[Not Available]	[Not Applicable]	2010	41	Core needle biopsy	[Not Applicable]	Modified Radical Mastectomy	[Not Available]	Negative	[Not Available]	[Not Applicable]	[Not Available]	Axillary lymph node dissection alone	[Not Available]	[Not Available]	[Not Available]	14	3	0	7th	T2	N1a	M0	Stage IIB	[Not Available]	[Not Available]	Positive	[Not Available]	[Not Available]	[Not Available]	>75%	manual counting	Positive
7f2a63e6-64d5-4be1-9814-e8416fc9e688	TCGA-D8-A1JG	2011-03-28	YES	NO	-22878	FEMALE	Post (prior bilateral ovariectomy OR >12 mo since LMP with no prior hysterectomy)	WHITE	NOT HISPANIC OR LATINO	No	No	TUMOR FREE	Alive	187	[Not Applicable]	[Not Available]	[Not Available]	[Not Applicable]	2010	62	Other method, specify:	intraoperative examination	Lumpectomy	[Not Available]	Negative	[Not Available]	[Not Applicable]	[Not Available]	Sentinel node biopsy alone	[Not Available]	NO	YES	1	0	[Not Available]	7th	T2	N0	M0	Stage IIA	[Not Available]	[Not Available]	Negative	[Not Available]	[Not Available]	[Not Available]	[Not Available]	[Not Available]	Negative
4d1bf9e6-5837-4aed-b568-92f014ed5a4b	TCGA-D8-A1JH	2011-03-28	YES	NO	-20497	FEMALE	Post (prior bilateral ovariectomy OR >12 mo since LMP with no prior hysterectomy)	WHITE	NOT HISPANIC OR LATINO	No	No	TUMOR FREE	Alive	284	[Not Applicable]	[Not Available]	[Not Available]	[Not Applicable]	2010	56	Fine needle aspiration biopsy	[Not Applicable]	Modified Radical Mastectomy	[Not Available]	Negative	[Not Available]	[Not Applicable]	[Not Available]	Axillary lymph node dissection alone	[Not Available]	[Not Available]	YES	9	[Not Available]	[Not Available]	7th	T1c	N0	M0	Stage IA	[Not Available]	[Not Available]	Positive	[Not Available]	[Not Available]	[Not Available]	>75%	manual counting	Positive
f7ab565c-83b5-4988-b9be-8a46f65dca8c	TCGA-D8-A1JJ	2011-03-29	YES	NO	-19966	FEMALE	Post (prior bilateral ovariectomy OR >12 mo since LMP with no prior hysterectomy)	WHITE	NOT HISPANIC OR LATINO	No	No	TUMOR FREE	Alive	274	[Not Applicable]	[Not Available]	[Not Available]	[Not Applicable]	2010	54	Core needle biopsy	[Not Applicable]	Other	breast conserving therapy	Negative	[Not Available]	[Not Applicable]	[Not Available]	Sentinel node biopsy alone	[Not Available]	[Not Available]	YES	1	0	[Not Available]	7th	T2	N0	M0	Stage IIA	[Not Available]	[Not Available]	Positive	[Not Available]	[Not Available]	[Not Available]	>75%	manual counting	Positive
aa4244a8-0454-4247-a1c3-357fd51746fa	TCGA-D8-A1JL	2011-03-29	YES	NO	-26484	FEMALE	Post (prior bilateral ovariectomy OR >12 mo since LMP with no prior hysterectomy)	WHITE	NOT HISPANIC OR LATINO	No	No	TUMOR FREE	Alive	265	[Not Applicable]	[Not Available]	[Not Available]	[Not Applicable]	2010	72	Fine needle aspiration biopsy	[Not Applicable]	Modified Radical Mastectomy	[Not Available]	Negative	[Not Available]	[Not Applicable]	[Not Available]	Axillary lymph node dissection alone	[Not Available]	[Not Available]	YES	11	0	[Not Available]	7th	T2	N0	M0	Stage IIA	[Not Available]	[Not Available]	Negative	[Not Available]	[Not Available]	[Not Available]	0	manual counting	Negative
28911b97-42bf-4189-9961-522fc0aeebc6	TCGA-D8-A1JN	2011-03-29	YES	NO	-29331	FEMALE	Post (prior bilateral ovariectomy OR >12 mo since LMP with no prior hysterectomy)	WHITE	NOT HISPANIC OR LATINO	No	No	TUMOR FREE	Alive	217	[Not Applicable]	[Not Available]	[Not Available]	[Not Applicable]	2010	80	Incisional Biopsy	[Not Applicable]	Modified Radical Mastectomy	[Not Available]	Negative	[Not Available]	[Not Applicable]	[Not Available]	Axillary lymph node dissection alone	[Not Available]	[Not Available]	YES	13	11	[Not Available]	7th	T3	N3a	MX	Stage IIIC	[Not Available]	[Not Available]	Positive	[Not Available]	[Not Available]	[Not Available]	>75%	manual counting	Positive
42e47f3a-dff7-41e4-8f84-146d97e8ab72	TCGA-D8-A1X6	2011-06-09	YES	NO	-29256	FEMALE	Post (prior bilateral ovariectomy OR >12 mo since LMP with no prior hysterectomy)	WHITE	NOT HISPANIC OR LATINO	No	No	TUMOR FREE	Alive	236	[Not Applicable]	[Not Available]	[Not Available]	[Not Applicable]	2010	80	Fine needle aspiration biopsy	[Not Applicable]	Modified Radical Mastectomy	[Not Available]	Negative	[Not Available]	[Not Applicable]	[Not Available]	Axillary lymph node dissection alone	[Not Available]	[Not Available]	YES	7	5	[Not Available]	7th	T3	N2a	MX	Stage IIIA	[Not Available]	[Not Available]	Positive	[Not Available]	[Not Available]	[Not Available]	>75%	manual counting	Positive
8624354c-af25-423c-9c71-48a5dd821097	TCGA-D8-A1X8	2011-05-16	YES	NO	-22995	FEMALE	Post (prior bilateral ovariectomy OR >12 mo since LMP with no prior hysterectomy)	WHITE	NOT HISPANIC OR LATINO	No	No	TUMOR FREE	Alive	272	[Not Applicable]	[Not Available]	[Not Available]	[Not Applicable]	2010	62	Fine needle aspiration biopsy	[Not Applicable]	Modified Radical Mastectomy	[Not Available]	Negative	[Not Available]	[Not Applicable]	[Not Available]	Axillary lymph node dissection alone	[Not Available]	NO	YES	11	9	0	7th	T1c	N2a	M0	Stage IIIA	[Not Available]	[Not Available]	Positive	[Not Available]	[Not Available]	[Not Available]	>75%	% IHC	Indeterminate
34a74805-300c-4773-ab59-2085fcc2e6cc	TCGA-D8-A1X9	2011-05-16	YES	NO	-24417	FEMALE	Post (prior bilateral ovariectomy OR >12 mo since LMP with no prior hysterectomy)	WHITE	NOT HISPANIC OR LATINO	No	No	TUMOR FREE	Alive	380	[Not Applicable]	[Not Available]	[Not Available]	[Not Applicable]	2010	66	Core needle biopsy	[Not Applicable]	Modified Radical Mastectomy	[Not Available]	[Not Available]	[Not Available]	[Not Applicable]	[Not Available]	Axillary lymph node dissection alone	[Not Available]	NO	YES	23	3	0	7th	T2	N1a	M0	Stage IIB	[Not Available]	[Not Available]	Positive	[Not Available]	[Not Available]	[Not Available]	>75%	% IHC	Positive
739cb132-51e9-41be-8064-311a13da0d74	TCGA-D8-A1XA	2011-05-18	YES	NO	-23387	FEMALE	Post (prior bilateral ovariectomy OR >12 mo since LMP with no prior hysterectomy)	WHITE	NOT HISPANIC OR LATINO	No	No	TUMOR FREE	Alive	274	[Not Applicable]	[Not Available]	[Not Available]	[Not Applicable]	2010	64	Other method, specify:	intraoperative examination	Lumpectomy	[Not Available]	Negative	[Not Available]	[Not Applicable]	[Not Available]	Sentinel node biopsy alone	[Not Available]	NO	YES	1	0	0	7th	T1c	N0	M0	Stage IA	[Not Available]	[Not Available]	Positive	[Not Available]	[Not Available]	[Not Available]	>75%	% IHC	Positive
d2694b09-7844-4496-865c-5d3d8cd03330	TCGA-D8-A1XB	2011-05-16	YES	NO	-22976	FEMALE	Post (prior bilateral ovariectomy OR >12 mo since LMP with no prior hysterectomy)	WHITE	NOT HISPANIC OR LATINO	No	No	TUMOR FREE	Alive	201	[Not Applicable]	[Not Available]	[Not Available]	[Not Applicable]	2010	62	Core needle biopsy	[Not Applicable]	Modified Radical Mastectomy	[Not Available]	Negative	[Not Available]	[Not Applicable]	[Not Available]	Axillary lymph node dissection alone	[Not Available]	NO	YES	10	1	0	7th	T2	N1a	M0	Stage IIB	[Not Available]	[Not Available]	Positive	[Not Available]	[Not Available]	[Not Available]	>75%	% IHC	Positive
cc510968-fe52-4109-a79f-74f216b48c78	TCGA-D8-A1XJ	2011-06-09	YES	NO	-27967	FEMALE	Post (prior bilateral ovariectomy OR >12 mo since LMP with no prior hysterectomy)	WHITE	NOT HISPANIC OR LATINO	No	No	TUMOR FREE	Alive	352	[Not Applicable]	[Not Available]	[Not Available]	Ductal/Mucinous	2010	76	Fine needle aspiration biopsy	[Not Applicable]	Modified Radical Mastectomy	[Not Available]	Negative	[Not Available]	[Not Applicable]	[Not Available]	Axillary lymph node dissection alone	[Not Available]	[Not Available]	YES	43	2	[Not Available]	7th	T3	N1a	MX	Stage IIIA	[Not Available]	[Not Available]	Positive	[Not Available]	[Not Available]	[Not Available]	>75%	manual counting	Positive
97943d87-fed7-4f14-a0a7-c5bfee64c392	TCGA-D8-A1XK	2011-06-09	YES	NO	-20092	FEMALE	Post (prior bilateral ovariectomy OR >12 mo since LMP with no prior hysterectomy)	WHITE	NOT HISPANIC OR LATINO	No	No	TUMOR FREE	Alive	326	[Not Applicable]	[Not Available]	[Not Available]	[Not Applicable]	2010	55	Fine needle aspiration biopsy	[Not Applicable]	Modified Radical Mastectomy	[Not Available]	Negative	[Not Available]	[Not Applicable]	[Not Available]	Axillary lymph node dissection alone	[Not Available]	[Not Available]	YES	18	3	[Not Available]	7th	T2	N1a	MX	Stage IIB	[Not Available]	[Not Available]	Negative	[Not Available]	[Not Available]	[Not Available]	[Not Available]	[Not Available]	Negative
2b19a6b4-7a17-4452-b4aa-6fc18adc0c3c	TCGA-D8-A1XL	2011-06-09	YES	NO	-12668	FEMALE	Pre (<6 months since LMP AND no prior bilateral ovariectomy AND not on estrogen replacement)	WHITE	NOT HISPANIC OR LATINO	No	No	TUMOR FREE	Alive	319	[Not Applicable]	[Not Available]	[Not Available]	[Not Applicable]	2010	34	Fine needle aspiration biopsy	[Not Applicable]	Lumpectomy	[Not Available]	Negative	[Not Available]	[Not Applicable]	[Not Available]	Axillary lymph node dissection alone	[Not Available]	[Not Available]	YES	13	2	[Not Available]	7th	T2	N1a	MX	Stage IIB	[Not Available]	[Not Available]	Positive	[Not Available]	[Not Available]	[Not Available]	>75%	manual counting	Positive
92529232-8504-4541-b7e2-4df8f497c413	TCGA-D8-A1XM	2011-05-16	YES	NO	-21056	FEMALE	Post (prior bilateral ovariectomy OR >12 mo since LMP with no prior hysterectomy)	WHITE	NOT HISPANIC OR LATINO	No	No	TUMOR FREE	Alive	218	[Not Applicable]	[Not Available]	[Not Available]	[Not Applicable]	2010	57	Fine needle aspiration biopsy	[Not Applicable]	Lumpectomy	[Not Available]	Negative	[Not Available]	[Not Applicable]	[Not Available]	Sentinel node biopsy alone	[Not Available]	NO	YES	1	0	0	7th	T1c	N0	M0	Stage IA	[Not Available]	[Not Available]	Positive	[Not Available]	[Not Available]	[Not Available]	>75%	% IHC	Positive
6a186809-3422-41d0-83d2-867145830936	TCGA-D8-A1XO	2011-05-16	YES	NO	-20606	FEMALE	Post (prior bilateral ovariectomy OR >12 mo since LMP with no prior hysterectomy)	WHITE	NOT HISPANIC OR LATINO	No	No	TUMOR FREE	Alive	242	[Not Applicable]	[Not Available]	[Not Available]	[Not Applicable]	2010	56	Core needle biopsy	[Not Applicable]	Modified Radical Mastectomy	[Not Available]	Negative	[Not Available]	[Not Applicable]	[Not Available]	Axillary lymph node dissection alone	[Not Available]	NO	YES	10	1	0	7th	T2	N1a	M0	Stage IIB	[Not Available]	[Not Available]	Positive	[Not Available]	[Not Available]	[Not Available]	>75%	% IHC	Positive
64975923-d032-4182-8565-59fc37127d8d	TCGA-D8-A1XT	2011-05-16	YES	NO	-22448	FEMALE	Post (prior bilateral ovariectomy OR >12 mo since LMP with no prior hysterectomy)	WHITE	NOT HISPANIC OR LATINO	No	No	TUMOR FREE	Alive	193	[Not Applicable]	[Not Available]	[Not Available]	[Not Applicable]	2010	61	Fine needle aspiration biopsy	[Not Applicable]	Modified Radical Mastectomy	[Not Available]	Negative	[Not Available]	[Not Applicable]	[Not Available]	Axillary lymph node dissection alone	[Not Available]	NO	YES	10	3	0	7th	T1c	N1a	M0	Stage IIA	[Not Available]	[Not Available]	Negative	[Not Available]	[Not Available]	[Not Available]	0	% IHC	Negative
680f23a9-fcce-493e-b908-27c1ad202e4c	TCGA-D8-A27E	2011-07-21	YES	NO	-24315	FEMALE	Post (prior bilateral ovariectomy OR >12 mo since LMP with no prior hysterectomy)	WHITE	NOT HISPANIC OR LATINO	No	No	TUMOR FREE	Alive	182	[Not Applicable]	[Not Available]	[Not Available]	infiltrating ductal and mucinous	2010	66	Fine needle aspiration biopsy	[Not Applicable]	Other	quadrantectomy	Negative	[Not Available]	[Not Applicable]	[Not Available]	Sentinel node biopsy alone	[Not Available]	NO	YES	1	0	[Not Available]	7th	T1c	N0	M0	Stage IA	[Not Available]	[Not Available]	Positive	[Not Available]	[Not Available]	[Not Available]	>75%	manual counting	Positive
6f6e7356-3521-4674-8eec-ad01340d4b8e	TCGA-D8-A27G	2011-07-18	YES	NO	-27521	FEMALE	Post (prior bilateral ovariectomy OR >12 mo since LMP with no prior hysterectomy)	WHITE	NOT HISPANIC OR LATINO	No	No	TUMOR FREE	Alive	210	[Not Applicable]	[Not Available]	[Not Available]	[Not Applicable]	2010	75	Core needle biopsy	[Not Applicable]	Modified Radical Mastectomy	[Not Available]	Negative	[Not Available]	[Not Applicable]	[Not Available]	Axillary lymph node dissection alone	[Not Available]	NO	YES	31	0	0	7th	T2	N0	M0	Stage IIA	[Not Available]	[Not Available]	Positive	[Not Available]	[Not Available]	[Not Available]	>75%	manual counting	Positive
9c55032f-4db7-4026-ae83-8d060dd8e3fe	TCGA-D8-A27I	2011-07-18	YES	NO	-21327	FEMALE	Post (prior bilateral ovariectomy OR >12 mo since LMP with no prior hysterectomy)	WHITE	NOT HISPANIC OR LATINO	No	No	TUMOR FREE	Alive	186	[Not Applicable]	[Not Available]	[Not Available]	[Not Applicable]	2010	58	Core needle biopsy	[Not Applicable]	Modified Radical Mastectomy	[Not Available]	Negative	[Not Available]	[Not Applicable]	[Not Available]	Axillary lymph node dissection alone	[Not Available]	NO	YES	10	4	0	7th	T1c	N2a	M0	Stage IIIA	[Not Available]	[Not Available]	Positive	[Not Available]	[Not Available]	[Not Available]	>75%	manual counting	Positive
77E25AE8-82EC-4DEA-8E62-1176F27E47BA	TCGA-D8-A3Z5	2012-07-03	YES	NO	-19846	FEMALE	Post (prior bilateral ovariectomy OR >12 mo since LMP with no prior hysterectomy)	WHITE	NOT HISPANIC OR LATINO	No	No	TUMOR FREE	Alive	441	[Not Applicable]	[Not Available]	[Not Available]	[Not Applicable]	2011	54	Core needle biopsy	[Not Applicable]	Simple Mastectomy	[Not Available]	Negative	[Not Available]	[Not Applicable]	[Not Available]	Other (specify)	mastectomy with TLND	NO	YES	21	19	[Not Available]	7th	T2	N3a	M0	Stage IIIC	[Not Available]	[Not Available]	Positive	[Not Available]	[Not Available]	[Not Available]	[Not Available]	[Not Available]	Positive
A6E5F869-1182-4F81-B4BB-CF55261C8F3F	TCGA-D8-A3Z6	2012-07-03	YES	NO	-20629	FEMALE	Post (prior bilateral ovariectomy OR >12 mo since LMP with no prior hysterectomy)	WHITE	NOT HISPANIC OR LATINO	No	No	TUMOR FREE	Alive	185	[Not Applicable]	[Not Available]	[Not Available]	[Not Applicable]	2011	56	Core needle biopsy	[Not Applicable]	Modified Radical Mastectomy	[Not Available]	Negative	[Not Available]	[Not Applicable]	[Not Available]	Other (specify)	mastectomy with TLND	NO	YES	22	19	[Not Available]	7th	T3	N3a	M0	Stage IIIC	[Not Available]	[Not Available]	Positive	[Not Available]	[Not Available]	[Not Available]	[Not Available]	[Not Available]	Positive
80419545-4E5D-4BAF-8948-F84589B5EF3E	TCGA-D8-A4Z1	2013-02-01	YES	NO	-25097	FEMALE	Post (prior bilateral ovariectomy OR >12 mo since LMP with no prior hysterectomy)	WHITE	NOT HISPANIC OR LATINO	No	No	TUMOR FREE	Alive	223	[Not Applicable]	NO	YES	[Not Applicable]	2012	68	Core needle biopsy	[Not Applicable]	Simple Mastectomy	[Not Available]	Negative	[Not Available]	[Not Applicable]	[Not Available]	No axillary staging	[Not Available]	NO	YES	1	0	[Not Available]	7th	T1c	N0	M0	Stage IA	[Not Available]	[Not Available]	Positive	70-79%	[Not Available]	[Not Available]	[Not Available]	[Not Available]	Positive
96F02BE7-F2DF-483C-8968-A5BD2D887206	TCGA-D8-A73U	2014-03-28	YES	NO	-32208	FEMALE	Post (prior bilateral ovariectomy OR >12 mo since LMP with no prior hysterectomy)	WHITE	NOT HISPANIC OR LATINO	No	No	WITH TUMOR	Alive	492	[Not Applicable]	NO	YES	[Not Applicable]	2012	88	Core needle biopsy	[Not Applicable]	Simple Mastectomy	[Not Available]	Negative	[Not Available]	[Not Applicable]	[Not Available]	Sentinel lymph node biopsy plus axillary dissection	[Not Available]	NO	NO	[Not Available]	[Not Available]	[Not Available]	7th	T2	N0	M0	Stage IIA	[Not Available]	[Not Available]	Positive	70-79%	[Not Available]	[Not Available]	[Not Available]	[Not Available]	Positive
EA8DBC7A-54C6-469C-865E-F49D00B0223D	TCGA-D8-A73W	2014-03-28	YES	NO	-29125	FEMALE	Post (prior bilateral ovariectomy OR >12 mo since LMP with no prior hysterectomy)	WHITE	NOT HISPANIC OR LATINO	No	No	[Unknown]	Alive	244	[Not Applicable]	YES	YES	[Not Applicable]	2013	79	Tumor resection	[Not Applicable]	Simple Mastectomy	[Not Available]	Negative	[Not Available]	[Not Applicable]	[Not Available]	Axillary lymph node dissection alone	[Not Available]	NO	YES	13	1	[Not Available]	7th	T3	N1a	MX	Stage IIIA	Lung|Bone	[Not Available]	Positive	70-79%	[Not Available]	[Not Available]	[Not Available]	[Not Available]	Negative
1BE375FE-5AE5-4E75-A729-69F86A661D9A	TCGA-D8-A73X	2014-03-28	YES	NO	-19607	FEMALE	Post (prior bilateral ovariectomy OR >12 mo since LMP with no prior hysterectomy)	WHITE	NOT HISPANIC OR LATINO	No	No	TUMOR FREE	Alive	368	[Not Applicable]	YES	YES	tubular carcinoma	2013	53	Core needle biopsy	[Not Applicable]	Simple Mastectomy	[Not Available]	Negative	[Not Available]	[Not Applicable]	[Not Available]	Sentinel node biopsy alone	[Not Available]	NO	NO	[Not Available]	[Not Available]	[Not Available]	7th	T2	N0	M0	Stage IIA	[Not Available]	[Not Available]	Positive	70-79%	[Not Available]	[Not Available]	[Not Available]	[Not Available]	Positive
b0bcb829-cee0-4247-bb75-093a5bea89ee	TCGA-E2-A105	2011-02-11	NO	YES	-28855	FEMALE	Post (prior bilateral ovariectomy OR >12 mo since LMP with no prior hysterectomy)	WHITE	NOT HISPANIC OR LATINO	No	No	TUMOR FREE	Alive	1163	[Not Applicable]	[Not Available]	[Not Available]	[Not Applicable]	2007	79	Core needle biopsy	[Not Applicable]	Lumpectomy	[Not Available]	Negative	[Not Available]	[Not Applicable]	[Not Available]	Sentinel node biopsy alone	[Not Available]	NO	[Not Available]	1	0	[Not Available]	6th	T2	N0 (i-)	M0	Stage IIA	[Not Available]	[Not Available]	Positive	[Not Available]	[Not Available]	[Not Available]	Allred score 5	Allred score 3 + 2 = 5	Positive
87e09544-eddb-473b-8617-212407ce644e	TCGA-E2-A106	2011-02-11	NO	YES	-12528	FEMALE	Pre (<6 months since LMP AND no prior bilateral ovariectomy AND not on estrogen replacement)	ASIAN	NOT HISPANIC OR LATINO	No	No	TUMOR FREE	Alive	1555	[Not Applicable]	[Not Available]	[Not Available]	[Not Applicable]	2006	34	Core needle biopsy	[Not Applicable]	Simple Mastectomy	[Not Available]	Close	Other	inner-upper margin re-excision	Negative	Sentinel lymph node biopsy plus axillary dissection	[Not Available]	NO	[Not Available]	16	1	[Not Available]	[Not Available]	T1c	N1mi	M0	Stage IB	[Not Available]	[Not Available]	Positive	90-99%	[Not Available]	[Not Available]	[Not Available]	[Not Available]	Positive
eff2360e-399a-4167-ab2b-798e27bef739	TCGA-E2-A107	2011-02-11	NO	YES	-20065	FEMALE	Post (prior bilateral ovariectomy OR >12 mo since LMP with no prior hysterectomy)	WHITE	NOT HISPANIC OR LATINO	No	No	WITH TUMOR	Alive	763	[Not Applicable]	[Not Available]	[Not Available]	[Not Applicable]	2008	54	Core needle biopsy	[Not Applicable]	Simple Mastectomy	[Not Available]	Negative	[Not Available]	[Not Applicable]	[Not Available]	Sentinel lymph node biopsy plus axillary dissection	[Not Available]	NO	[Not Available]	27	4	[Not Available]	6th	T3	N2a	M0	Stage IIIA	[Not Available]	[Not Available]	Positive	[Not Available]	[Not Available]	[Not Available]	Allred score 8	Allred score 5+3=8	Negative
f0787165-6f58-4d67-b510-928eea2c4882	TCGA-E2-A109	2011-02-11	NO	YES	-23521	FEMALE	Post (prior bilateral ovariectomy OR >12 mo since LMP with no prior hysterectomy)	WHITE	NOT HISPANIC OR LATINO	No	No	[Not Available]	Alive	1172	[Not Applicable]	[Not Available]	[Not Available]	[Not Applicable]	2007	64	Core needle biopsy	[Not Applicable]	Simple Mastectomy	[Not Available]	Negative	[Not Available]	[Not Applicable]	[Not Available]	Sentinel node biopsy alone	[Not Available]	NO	[Not Available]	6	0	[Not Available]	6th	T2	N0 (i-)	M0	Stage IIA	[Not Available]	[Not Available]	Positive	[Not Available]	[Not Available]	[Not Available]	Allred score 8	Allred score 5+3=8	Negative
f801aeed-dc43-49d7-a319-84c8851979d9	TCGA-E2-A10B	2011-02-22	NO	YES	-24577	FEMALE	Post (prior bilateral ovariectomy OR >12 mo since LMP with no prior hysterectomy)	WHITE	NOT HISPANIC OR LATINO	No	No	TUMOR FREE	Alive	748	[Not Applicable]	[Not Available]	[Not Available]	[Not Applicable]	2007	67	Core needle biopsy	[Not Applicable]	Lumpectomy	[Not Available]	Close	[Not Available]	[Not Applicable]	[Not Available]	Sentinel lymph node biopsy plus axillary dissection	[Not Available]	NO	[Not Available]	28	2	0	6th	T2	N1a	M0	Stage IIB	[Not Available]	[Not Available]	Positive	[Not Available]	[Not Available]	[Not Available]	Allred score 8	Allred score 5+3= 8	Positive
9ac44381-5d43-4f63-aa3f-7703bfc923c9	TCGA-E2-A10C	2011-02-11	NO	YES	-19849	FEMALE	Post (prior bilateral ovariectomy OR >12 mo since LMP with no prior hysterectomy)	WHITE	NOT HISPANIC OR LATINO	No	No	TUMOR FREE	Alive	854	[Not Applicable]	[Not Available]	[Not Available]	[Not Applicable]	2008	54	Core needle biopsy	[Not Applicable]	Lumpectomy	[Not Available]	Negative	[Not Available]	[Not Applicable]	[Not Available]	Sentinel lymph node biopsy plus axillary dissection	[Not Available]	NO	[Not Available]	13	1	[Not Available]	6th	T2	N1a	M0	Stage IIB	[Not Available]	[Not Available]	Positive	[Not Available]	[Not Available]	[Not Available]	Allred score 8	Allred score 5+3=8	Positive
dc15a8ae-991e-421c-bc70-70e94f79dd17	TCGA-E2-A10E	2011-02-11	NO	YES	-23684	FEMALE	Post (prior bilateral ovariectomy OR >12 mo since LMP with no prior hysterectomy)	WHITE	NOT HISPANIC OR LATINO	No	No	TUMOR FREE	Alive	418	[Not Applicable]	[Not Available]	[Not Available]	[Not Applicable]	2008	64	Core needle biopsy	[Not Applicable]	Simple Mastectomy	[Not Available]	Negative	[Not Available]	[Not Applicable]	[Not Available]	Sentinel lymph node biopsy plus axillary dissection	[Not Available]	NO	[Not Available]	21	2	[Not Available]	6th	T1c	N1a	M0	Stage IIA	[Not Available]	[Not Available]	Positive	[Not Available]	[Not Available]	[Not Available]	Allred score 8	Allred score 5+3=8	Positive
8e159b50-8136-42d4-b9c7-d579a74e4931	TCGA-E2-A10F	2011-02-11	NO	YES	-17257	FEMALE	Pre (<6 months since LMP AND no prior bilateral ovariectomy AND not on estrogen replacement)	WHITE	NOT HISPANIC OR LATINO	No	No	TUMOR FREE	Alive	360	[Not Applicable]	[Not Available]	[Not Available]	[Not Applicable]	2008	47	Core needle biopsy	[Not Applicable]	Lumpectomy	[Not Available]	Negative	[Not Available]	[Not Applicable]	[Not Available]	Sentinel node biopsy alone	[Not Available]	NO	[Not Available]	2	0	[Not Available]	6th	T2	N0 (i-)	M0	Stage IIA	[Not Available]	[Not Available]	Positive	[Not Available]	[Not Available]	[Not Available]	Allred score 8	Allred score 5+3=8	Positive
752ad011-79e0-494f-9868-98bf6feb28f8	TCGA-E2-A14N	2011-05-31	NO	YES	-13743	FEMALE	Pre (<6 months since LMP AND no prior bilateral ovariectomy AND not on estrogen replacement)	WHITE	NOT HISPANIC OR LATINO	No	No	TUMOR FREE	Alive	1350	[Not Applicable]	[Not Available]	[Not Available]	[Not Applicable]	2007	37	Tumor resection	[Not Applicable]	Simple Mastectomy	[Not Available]	Negative	[Not Available]	[Not Applicable]	[Not Available]	Sentinel lymph node biopsy plus axillary dissection	[Not Available]	NO	YES	38	1	[Not Available]	6th	T2	N1	M0	Stage IIB	[Not Available]	[Not Available]	Negative	[Not Available]	[Not Available]	[Not Available]	Allred score = 0	Allred score 0+0 = 0	Negative
23B7AAEA-1119-4B10-AA1A-0AE255D2F2A6	TCGA-E2-A14U	2011-04-06	NO	YES	-27389	FEMALE	Post (prior bilateral ovariectomy OR >12 mo since LMP with no prior hysterectomy)	WHITE	NOT HISPANIC OR LATINO	No	No	TUMOR FREE	Alive	838	[Not Applicable]	[Not Available]	[Not Available]	[Not Applicable]	2008	74	Tumor resection	[Not Applicable]	Lumpectomy	[Not Available]	Negative	[Not Available]	[Not Applicable]	[Not Available]	Other (specify)	Sentinel lymph node dissection	NO	YES	8	0	[Not Available]	6th	T1c	N0	M0	Stage I	[Not Available]	[Not Available]	Positive	[Not Available]	[Not Available]	[Not Available]	Allred score = 8	Allred score 5+3 = 8	Positive
64089c20-939f-48b4-ae8b-904ad0597145	TCGA-E2-A15I	2011-04-13	NO	YES	-16163	FEMALE	Pre (<6 months since LMP AND no prior bilateral ovariectomy AND not on estrogen replacement)	WHITE	NOT HISPANIC OR LATINO	No	No	TUMOR FREE	Alive	411	[Not Applicable]	[Not Available]	[Not Available]	[Not Applicable]	2009	44	Tumor resection	[Not Applicable]	Simple Mastectomy	[Not Available]	Negative	[Not Available]	[Not Applicable]	[Not Available]	Sentinel node biopsy alone	[Not Available]	NO	YES	4	0	[Not Available]	6th	T2	N0	M0	Stage IIA	[Not Available]	[Not Available]	Positive	90-99%	3 Point Scale	[Not Available]	[Not Available]	[Not Available]	Positive
1fef9454-b3e8-4d9d-a9aa-aa1f1a32b80c	TCGA-E2-A15J	2011-04-13	NO	YES	-18771	FEMALE	Pre (<6 months since LMP AND no prior bilateral ovariectomy AND not on estrogen replacement)	WHITE	NOT HISPANIC OR LATINO	No	No	TUMOR FREE	Alive	464	[Not Applicable]	[Not Available]	[Not Available]	[Not Applicable]	2009	51	Tumor resection	[Not Applicable]	Simple Mastectomy	[Not Available]	Negative	[Not Available]	[Not Applicable]	[Not Available]	Sentinel node biopsy alone	[Not Available]	NO	YES	12	0	[Not Available]	6th	T1c	N0	M0	Stage I	[Not Available]	[Not Available]	Positive	[Not Available]	[Not Available]	[Not Available]	Allred score = 7	[Not Available]	Positive
89128dba-403f-4a96-bb3b-23ed0d5e2147	TCGA-E2-A1AZ	2011-04-25	NO	YES	-23230	FEMALE	Post (prior bilateral ovariectomy OR >12 mo since LMP with no prior hysterectomy)	WHITE	HISPANIC OR LATINO	No	No	TUMOR FREE	Alive	1965	[Not Applicable]	[Not Available]	[Not Available]	[Not Applicable]	2004	63	Tumor resection	[Not Applicable]	Lumpectomy	[Not Available]	Negative	[Not Available]	[Not Applicable]	[Not Available]	Sentinel node biopsy alone	[Not Available]	NO	YES	3	1	[Not Available]	6th	T2	N1a	M0	Stage IIB	[Not Available]	[Not Available]	Negative	[Not Available]	3 Point Scale	[Not Available]	[Not Available]	[Not Available]	Negative
996bd3f0-d767-4eff-9c82-99fcb5a3006a	TCGA-E2-A1B0	2011-04-25	NO	YES	-18346	FEMALE	Post (prior bilateral ovariectomy OR >12 mo since LMP with no prior hysterectomy)	WHITE	NOT HISPANIC OR LATINO	No	No	TUMOR FREE	Alive	1271	[Not Applicable]	[Not Available]	[Not Available]	[Not Applicable]	2007	50	Tumor resection	[Not Applicable]	Modified Radical Mastectomy	[Not Available]	Negative	[Not Available]	[Not Applicable]	[Not Available]	Sentinel lymph node biopsy plus axillary dissection	[Not Available]	NO	YES	28	6	[Not Available]	6th	T2	N2	M0	Stage IIIA	[Not Available]	[Not Available]	Negative	[Not Available]	[Not Available]	[Not Available]	Allred score = 0	Allred score 0+0 = 0	Negative
8a0ef221-8070-43fc-9d98-def90abe4871	TCGA-E2-A1B1	2011-04-25	NO	YES	-16603	FEMALE	Post (prior bilateral ovariectomy OR >12 mo since LMP with no prior hysterectomy)	WHITE	NOT HISPANIC OR LATINO	No	No	TUMOR FREE	Alive	1361	[Not Applicable]	[Not Available]	[Not Available]	[Not Applicable]	2007	45	Tumor resection	[Not Applicable]	Lumpectomy	[Not Available]	Negative	[Not Available]	[Not Applicable]	[Not Available]	Sentinel node biopsy alone	[Not Available]	NO	YES	6	1	[Not Available]	6th	T2	N1	M0	Stage IIB	[Not Available]	[Not Available]	Positive	[Not Available]	[Not Available]	[Not Available]	Allred score = 5	Allred score 3+2 = 5	Positive
dbb2da92-99dd-400c-bc05-e87d7273656c	TCGA-E2-A1B4	2011-04-25	NO	YES	-27241	FEMALE	Post (prior bilateral ovariectomy OR >12 mo since LMP with no prior hysterectomy)	WHITE	NOT HISPANIC OR LATINO	No	No	TUMOR FREE	Alive	911	[Not Applicable]	[Not Available]	[Not Available]	[Not Applicable]	2008	74	Tumor resection	[Not Applicable]	Lumpectomy	[Not Available]	Negative	[Not Available]	[Not Applicable]	[Not Available]	Sentinel node biopsy alone	[Not Available]	NO	YES	4	3	[Not Available]	6th	T1c	N2a	M0	Stage IIIA	[Not Available]	[Not Available]	Positive	[Not Available]	[Not Available]	[Not Available]	Allred score = 8	Allred score 5+3 = 8	Positive
7241b3d4-31ee-4fd2-a4a5-35a9d5f37d6a	TCGA-E2-A1B5	2011-04-25	NO	YES	-17039	FEMALE	Pre (<6 months since LMP AND no prior bilateral ovariectomy AND not on estrogen replacement)	WHITE	NOT HISPANIC OR LATINO	No	No	TUMOR FREE	Alive	774	[Not Applicable]	[Not Available]	[Not Available]	[Not Applicable]	2008	46	Tumor resection	[Not Applicable]	Lumpectomy	[Not Available]	Negative	[Not Available]	[Not Applicable]	[Not Available]	Sentinel node biopsy alone	[Not Available]	NO	YES	5	0	[Not Available]	6th	T2	N0	M0	Stage IIA	[Not Available]	[Not Available]	Positive	[Not Available]	[Not Available]	[Not Available]	Allred score = 8	Allred score 5+3 = 8	Positive
e0b1bcd2-1139-44b9-98b3-67bcf92bcc39	TCGA-E2-A1B6	2011-04-25	NO	YES	-16370	FEMALE	Pre (<6 months since LMP AND no prior bilateral ovariectomy AND not on estrogen replacement)	WHITE	NOT HISPANIC OR LATINO	No	No	TUMOR FREE	Alive	338	[Not Applicable]	[Not Available]	[Not Available]	[Not Applicable]	2008	44	Tumor resection	[Not Applicable]	Simple Mastectomy	[Not Available]	Negative	[Not Available]	[Not Applicable]	[Not Available]	Sentinel node biopsy alone	[Not Available]	NO	YES	5	0	[Not Available]	6th	T2	N0	M0	Stage IIA	[Not Available]	[Not Available]	Negative	[Not Available]	[Not Available]	[Not Available]	Allred score = 0	Allred score 0+0 = 0	Negative
d8492ebd-3d94-4a4b-8de7-386526691cc2	TCGA-E2-A1BC	2011-04-25	NO	YES	-23168	FEMALE	Post (prior bilateral ovariectomy OR >12 mo since LMP with no prior hysterectomy)	[Not Available]	[Not Available]	Yes	No	TUMOR FREE	Alive	297	[Not Applicable]	[Not Available]	[Not Available]	[Not Applicable]	2010	63	Tumor resection	[Not Applicable]	Simple Mastectomy	[Not Available]	Positive	[Not Evaluated]	[Not Applicable]	[Not Available]	Sentinel node biopsy alone	[Not Available]	NO	YES	4	0	[Not Available]	7th	T1c	N0	M0	Stage IA	[Not Available]	[Not Available]	Positive	[Not Available]	3 Point Scale	[Not Available]	[Not Available]	[Not Available]	Positive
0e1d0d46-7a7b-4538-95dd-b9fc20a15aec	TCGA-E2-A1BD	2011-04-25	NO	YES	-19627	FEMALE	Post (prior bilateral ovariectomy OR >12 mo since LMP with no prior hysterectomy)	WHITE	NOT HISPANIC OR LATINO	No	No	TUMOR FREE	Alive	317	[Not Applicable]	[Not Available]	[Not Available]	[Not Applicable]	2010	53	Tumor resection	[Not Applicable]	Lumpectomy	[Not Available]	Negative	[Not Available]	[Not Applicable]	[Not Available]	Sentinel node biopsy alone	[Not Available]	NO	YES	1	0	[Not Available]	7th	T2	N0	M0	Stage IIA	[Not Available]	[Not Available]	Positive	[Not Available]	[Not Available]	[Not Available]	Allred score = 8	Allred score 5+3 = 8	Positive
2d0d7ff4-7866-4ae1-9cf1-a3c7f4cbe48d	TCGA-E2-A1IE	2011-04-26	NO	YES	-22510	FEMALE	Post (prior bilateral ovariectomy OR >12 mo since LMP with no prior hysterectomy)	WHITE	NOT HISPANIC OR LATINO	No	No	TUMOR FREE	Alive	983	[Not Applicable]	[Not Available]	[Not Available]	[Not Applicable]	2008	61	Tumor resection	[Not Applicable]	Lumpectomy	[Not Available]	Negative	[Not Available]	[Not Applicable]	[Not Available]	Sentinel node biopsy alone	[Not Available]	NO	YES	3	1	[Not Available]	6th	T2	N1	M0	Stage IIB	[Not Available]	[Not Available]	Positive	[Not Available]	[Not Available]	[Not Available]	allred score = 8	allred score 5 + 3 = 8	Positive
718db047-9f32-48c4-98c9-515218441bca	TCGA-E2-A1IF	2011-04-28	NO	YES	-27341	FEMALE	Post (prior bilateral ovariectomy OR >12 mo since LMP with no prior hysterectomy)	WHITE	NOT HISPANIC OR LATINO	No	No	TUMOR FREE	Alive	956	[Not Applicable]	[Not Available]	[Not Available]	[Not Applicable]	2008	74	Tumor resection	[Not Applicable]	Lumpectomy	[Not Available]	Negative	[Not Available]	[Not Applicable]	[Not Available]	Sentinel node biopsy alone	[Not Available]	NO	YES	4	0	[Not Available]	6th	T1c	N0	M0	Stage I	[Not Available]	[Not Available]	Positive	[Not Available]	[Not Available]	[Not Available]	allred scrore = 8	allred score 5+3=8	Positive
[truncated: 141 more rows]
[truncated: 62 more columns]

## Sheet: CESC
bcr_patient_uuid	bcr_patient_barcode	form_completion_date	prospective_collection	retrospective_collection	birth_days_to	gender	menopause_status	height_cm_at_diagnosis	weight_kg_at_diagnosis	history_hormonal_contraceptives_use	race	live_birth_pregnancy_count	ethnicity	pregnancies_count_induced_abortion	history_neoadjuvant_treatment	pregnancies_count_ectopic	tumor_status	pregnancies_count_stillbirth	total_pregnancy_count	vital_status	last_contact_days_to	death_days_to	cause_of_death	cause_of_death_other	pregnancies_count_miscarriage	karnofsky_score	pregnant_at_diagnosis	radiation_treatment_adjuvant	radiation_treatment_adjuvant	tobacco_smoking_age_started	tobacco_smoking_history_indicator	tobacco_smoking_year_stopped	tobacco_smoking_pack_years_smoked	history_immunosuppressive_disease	other_immunosuppressive_disease	ecog_score	hiv_status	performance_status_timing	performance_status_other_timing	nadir_cd4_counts	cd4_counts_at_diagnosis	hiv_rna_load_at_diagnosis	treatment_outcome_first_course	prior_aids_conditions	hbv_test_results	histologic_diagnosis	hcv_test_results	hpv_test_results	kshv_hhv8_test_results
[truncated: 168 more rows]
[truncated: 94 more columns]

[truncated: 10 more sheets: COAD, HNSC, KIRC, KIRP, LGG, LIHC, LUAD, LUSC, SARC, STAD]
