# Supplementary material for: Identification of Pan-Cancer Prognostic Biomarkers Through Integration of Multi-Omics Data
Source: Front Bioeng Biotechnol. 2020 Apr 2;8:268. doi: 10.3389/fbioe.2020.00268 (PMC7142216; doi:10.3389/fbioe.2020.00268)
Supplement: TABLE S2 — The survival-related gene list of each cancer. [file Table_2.XLSX]

## Sheet: BLCA
Entrez ID	Gene	DM	GE	miRNA	SCNA	GS	Score
54867	TMEM214	0	0	1	1	10.3706	12.3706
9212	AURKB	1	0	1	0	6.18853	8.18853
83641	FAM107B	0	1	1	1	4.47824	7.47824
4686	NCBP1	1	1	0	0	5.12838	7.12838
7342	UBP1	1	0	1	0	5.09698	7.09698
79892	MCMBP	1	0	1	1	3.84146	6.84146
6100	RP9	1	0	1	0	4.25225	6.25225
23592	LEMD3	0	0	1	1	4.19007	6.19007
23640	HSPBP1	0	0	1	1	4.01099	6.01099
10550	ARL6IP5	1	0	1	0	3.83133	5.83133
23478	SEC11A	1	0	1	0	3.51045	5.51045
51029	DESI2	1	0	1	0	3.39836	5.39836
11266	DUSP12	1	0	0	1	3.38895	5.38895
7988	ZNF212	0	1	1	0	3.35663	5.35663
220323	OAF	1	0	1	0	3.31702	5.31702
57466	SCAF4	1	0	1	0	3.19787	5.19787
23234	DNAJC9	0	0	1	1	3.18047	5.18047
7341	SUMO1	0	1	1	0	3.17226	5.17226
92126	DSEL	1	0	1	0	2.97049	4.97049
10620	ARID3B	1	0	1	0	2.96429	4.96429
326625	MMAB	0	1	1	0	2.9517	4.9517
23710	GABARAPL1	0	0	1	1	2.83746	4.83746
84930	MASTL	0	0	1	1	2.78831	4.78831
55149	MTPAP	0	0	1	1	2.77318	4.77318
10285	SMNDC1	0	0	1	1	2.76138	4.76138
10130	PDIA6	1	0	1	0	2.73312	4.73312
8754	ADAM9	1	0	1	0	2.66941	4.66941
535	ATP6V0A1	1	1	1	0	1.53136	4.53136
9019	MPZL1	1	0	1	0	2.52127	4.52127
23507	LRRC8B	1	0	1	0	2.44725	4.44725
2618	GART	0	0	1	1	2.41403	4.41403
6725	SRMS	0	0	1	1	2.4125	4.4125
10556	RPP30	0	1	1	1	1.39762	4.39762
5333	PLCD1	0	1	0	1	2.3477	4.3477
55677	IWS1	1	1	0	0	2.2413	4.2413
3437	IFIT3	0	0	1	1	2.23799	4.23799
94039	ZNF101	1	0	1	0	2.22546	4.22546
29952	DPP7	1	0	1	0	2.18546	4.18546
1192	CLIC1	0	1	1	0	2.17402	4.17402
11101	ATE1	0	0	1	1	2.15926	4.15926
10139	ARFRP1	1	0	0	1	2.07978	4.07978
196463	PLBD2	1	0	1	1	1.0398	4.0398
120	ADD3	0	0	1	1	2.02855	4.02855
119559	SFXN4	0	1	0	1	2.01095	4.01095
55716	LMBR1L	1	0	1	0	1.99702	3.99702
59343	SENP2	0	0	1	1	1.9473	3.9473
3276	PRMT1	0	0	1	1	1.92016	3.92016
6892	TAPBP	1	0	1	0	1.91873	3.91873
9531	BAG3	0	0	1	1	1.89577	3.89577
1762	DMWD	1	0	0	1	1.89433	3.89433
79600	TCTN1	1	0	0	1	1.88935	3.88935
2071	ERCC3	1	1	0	0	1.88615	3.88615
116138	KLHDC3	1	0	1	0	1.88356	3.88356
143384	CACUL1	0	0	1	1	1.87146	3.87146
22934	RPIA	0	0	1	1	1.79671	3.79671
22809	ATF5	1	1	0	1	0.753921	3.75392
11164	NUDT5	0	0	1	1	1.74483	3.74483
23469	PHF3	0	0	1	1	1.72967	3.72967
11200	CHEK2	0	0	1	1	1.65326	3.65326
30846	EHD2	1	0	1	1	0.627302	3.6273
2781	GNAZ	0	0	1	1	1.59379	3.59379
25948	KBTBD2	1	1	0	0	1.59187	3.59187
54536	EXOC6	0	1	1	1	0.57179	3.57179
100529262	MIA-RAB4B	1	0	1	0	1.55268	3.55268
22929	SEPHS1	1	0	1	1	0.536728	3.53673
2202	EFEMP1	0	0	1	1	1.51676	3.51676
7157	TP53	0	1	1	0	1.5066	3.5066
54765	TRIM44	1	1	1	0	0.490381	3.49038
2222	FDFT1	0	0	1	1	1.47774	3.47774
118924	FRA10AC1	0	1	0	1	1.45125	3.45125
85301	COL27A1	1	0	1	0	1.44188	3.44188
5728	PTEN	0	0	1	1	1.43089	3.43089
5883	RAD9A	0	1	1	0	1.42395	3.42395
54462	CCSER2	0	1	0	1	1.39995	3.39995
27095	TRAPPC3	1	0	1	0	1.39946	3.39946
23326	USP22	1	0	1	0	1.39584	3.39584
219699	UNC5B	0	0	1	1	1.36887	3.36887
3748	KCNC3	0	0	1	1	1.32123	3.32123
10450	PPIE	0	1	1	0	1.31001	3.31001
10498	CARM1	1	0	1	0	1.30134	3.30134
116988	AGAP3	0	1	1	0	1.29176	3.29176
22846	VASH1	1	0	1	0	1.28529	3.28529
5054	SERPINE1	1	0	1	0	1.26695	3.26695
8826	IQGAP1	1	0	1	0	1.24726	3.24726
22849	CPEB3	0	1	0	1	1.23909	3.23909
57708	MIER1	1	0	1	0	1.2332	3.2332
27	ABL2	0	1	1	0	1.21596	3.21596
143187	VTI1A	0	0	1	1	1.19988	3.19988
7019	TFAM	0	0	1	1	1.19924	3.19924
55670	PEX26	0	0	1	1	1.19257	3.19257
7551	ZNF3	1	0	1	0	1.18165	3.18165
636	BICD1	0	1	1	0	1.14949	3.14949
5500	PPP1CB	1	0	0	1	1.14038	3.14038
85369	STRIP1	1	0	1	0	1.12331	3.12331
472	ATM	0	0	1	1	1.07333	3.07333
3480	IGF1R	1	0	1	0	1.05049	3.05049
6747	SSR3	1	0	1	0	1.03535	3.03535
9842	PLEKHM1	1	0	1	0	1.02563	3.02563
23152	CIC	1	0	1	0	1.01636	3.01636
386593	CHKB-CPT1B	1	0	1	0	1.01226	3.01226
59338	PLEKHA1	0	1	0	1	0.980993	2.98099
5110	PCMT1	1	0	1	0	0.971083	2.97108
151742	PPM1L	0	1	1	0	0.9571	2.9571
8034	SLC25A16	0	1	0	1	0.956764	2.95676
3070	HELLS	0	0	1	1	0.954786	2.95479
1785	DNM2	1	0	1	0	0.943613	2.94361
9942	XYLB	0	1	0	1	0.939967	2.93997
146330	FBXL16	0	1	1	0	0.903687	2.90369
3454	IFNAR1	0	0	1	1	0.898356	2.89836
10540	DCTN2	1	0	1	0	0.815776	2.81578
11212	PLPBP	0	0	1	1	0.807529	2.80753
6560	SLC12A4	1	0	1	0	0.748413	2.74841
170622	COMMD6	1	0	1	0	0.740687	2.74069
126068	ZNF441	0	1	1	0	0.696414	2.69641
9941	EXOG	0	0	1	1	0.690634	2.69063
3416	IDE	0	1	0	1	0.67954	2.67954
84260	TCHP	0	1	1	0	0.664295	2.6643
282991	BLOC1S2	0	1	0	1	0.653136	2.65314
100526664	LY75-CD302	1	0	1	0	0.652093	2.65209
23623	RUSC1	1	0	1	0	0.617502	2.6175
1967	EIF2B1	1	0	1	0	0.597115	2.59711
23172	ABRAXAS2	0	0	1	1	0.595743	2.59574
55500	ETNK1	1	0	1	0	0.57548	2.57548
29959	NRBP1	0	0	1	1	0.567575	2.56757
23386	NUDCD3	0	1	1	0	0.563824	2.56382
23390	ZDHHC17	1	0	1	0	0.560019	2.56002
5522	PPP2R2C	0	0	1	1	0.553437	2.55344
23590	PDSS1	0	0	1	1	0.552779	2.55278
9746	CLSTN3	1	0	1	0	0.551347	2.55135
9342	SNAP29	0	1	1	1	-0.449594	2.55041
29841	GRHL1	0	1	1	0	0.547201	2.5472
7586	ZKSCAN1	1	0	1	0	0.510184	2.51018
60493	FASTKD5	0	1	1	0	0.494548	2.49455
153	ADRB1	0	1	0	1	0.485507	2.48551
57715	SEMA4G	0	0	1	1	0.476188	2.47619
10970	CKAP4	1	0	1	0	0.474852	2.47485
9810	RNF40	1	0	1	0	0.464794	2.46479
60625	DHX35	1	0	1	0	0.452168	2.45217
9768	PCLAF	1	0	1	0	0.444995	2.44499
57088	PLSCR4	1	0	1	0	0.439483	2.43948
10106	CTDSP2	1	0	1	0	0.427959	2.42796
5982	RFC2	1	1	0	0	0.384528	2.38453
118980	SFXN2	0	1	1	1	-0.641918	2.35808
867	CBL	1	1	0	0	0.353838	2.35384
1058	CENPA	0	0	1	1	0.351113	2.35111
9943	OXSR1	0	0	1	1	0.349761	2.34976
55324	ABCF3	0	0	1	1	0.347304	2.3473
79784	MYH14	1	0	1	1	-0.65845	2.34155
3927	LASP1	1	0	0	1	0.329636	2.32964
10617	STAMBP	1	0	0	1	0.323554	2.32355
9404	LPXN	0	0	1	1	0.323131	2.32313
57541	ZNF398	0	1	1	0	0.314027	2.31403
6919	TCEA2	0	0	1	1	0.290773	2.29077
11083	DIDO1	0	0	1	1	0.261994	2.26199
55257	MRGBP	0	0	1	1	0.250203	2.2502
83440	ADPGK	1	0	1	0	0.235831	2.23583
259282	BOD1L1	0	1	1	0	0.229772	2.22977
81619	TSPAN14	0	0	1	1	0.220259	2.22026
170487	ACTL10	1	0	0	1	0.218156	2.21816
7625	ZNF74	0	0	1	1	0.213425	2.21343
4924	NUCB1	0	0	1	1	0.186339	2.18634
8780	RIOK3	0	0	1	1	0.185773	2.18577
5595	MAPK3	1	0	1	0	0.179548	2.17955
57473	ZNF512B	0	0	1	1	0.164958	2.16496
10121	ACTR1A	0	0	1	1	0.15378	2.15378
23759	PPIL2	0	1	0	1	0.149448	2.14945
22841	RAB11FIP2	0	0	1	1	0.139072	2.13907
57584	ARHGAP21	0	0	1	1	0.135332	2.13533
55222	LRRC20	0	0	1	1	0.121685	2.12168
55326	AGPAT5	0	1	1	1	-0.891865	2.10813
2263	FGFR2	1	0	0	1	0.104549	2.10455
55972	SLC25A40	0	1	1	0	0.0884946	2.08849
3983	ABLIM1	0	0	1	1	0.0876713	2.08767
51322	WAC	0	0	1	1	0.0851432	2.08514
4277	MICB	0	1	1	0	0.0708283	2.07083
84272	YIPF4	0	0	1	1	0.065955	2.06595
80114	BICC1	0	0	1	1	0.0588612	2.05886
8036	SHOC2	0	0	1	1	0.0513467	2.05135
143888	POGLUT3	1	0	1	0	0.0401294	2.04013
65084	TMEM135	0	1	1	0	0.0286535	2.02865
5048	PAFAH1B1	0	1	1	0	0.0173192	2.01732
79142	PHF23	0	1	1	0	0.0150832	2.01508
2014	EMP3	0	0	1	1	-0.00545645	1.99454
7436	VLDLR	0	1	1	0	-0.0118148	1.98819
8539	API5	0	1	1	0	-0.0140753	1.98592
1857	DVL3	0	0	1	1	-0.0604899	1.93951
54542	RC3H2	0	1	1	0	-0.0631572	1.93684
8460	TPST1	1	0	1	0	-0.0739561	1.92604
10113	PREB	1	0	0	1	-0.0866774	1.91332
58513	EPS15L1	0	1	1	0	-0.0911651	1.90883
25959	KANK2	1	0	1	0	-0.0912468	1.90875
55311	ZNF444	0	0	1	1	-0.0919272	1.90807
81	ACTN4	1	0	1	0	-0.098546	1.90145
51684	SUFU	0	1	0	1	-0.120001	1.88
64222	TOR3A	1	0	1	0	-0.125168	1.87483
56977	STOX2	1	0	1	0	-0.127598	1.8724
4928	NUP98	0	1	1	0	-0.141417	1.85858
4121	MAN1A1	1	0	1	0	-0.145842	1.85416
55290	BRF2	1	0	0	1	-0.158969	1.84103
6237	RRAS	0	0	1	1	-0.161268	1.83873
84656	GLYR1	1	0	1	0	-0.16325	1.83675
6625	SNRNP70	0	0	1	1	-0.166972	1.83303
5435	POLR2F	1	0	1	0	-0.167449	1.83255
5537	PPP6C	1	0	1	0	-0.185228	1.81477
84922	FIZ1	0	0	1	1	-0.191669	1.80833
53834	FGFRL1	0	1	1	0	-0.212833	1.78717
9585	KIF20B	0	0	1	1	-0.215512	1.78449
80331	DNAJC5	1	0	1	1	-1.22317	1.77683
256236	NAPSB	0	0	1	1	-0.224905	1.77509
8099	CDK2AP1	1	0	1	0	-0.224938	1.77506
10904	BLCAP	0	1	1	0	-0.227225	1.77278
10367	MICU1	0	0	1	1	-0.244022	1.75598
23283	CSTF2T	0	0	1	1	-0.25413	1.74587
25925	ZNF521	1	0	0	1	-0.269017	1.73098
28982	FLVCR1	1	0	1	0	-0.274694	1.72531
65055	REEP1	0	0	1	1	-0.284818	1.71518
7408	VASP	0	0	1	1	-0.305019	1.69498
100533184	ARHGAP19-SLIT1	0	0	1	1	-0.321033	1.67897
55738	ARFGAP1	1	0	1	1	-1.32355	1.67645
54764	ZRANB1	0	0	1	1	-0.323631	1.67637
57646	USP28	1	0	1	0	-0.353024	1.64698
4330	MN1	0	0	1	1	-0.357228	1.64277
100037417	DDTL	0	0	1	1	-0.373357	1.62664
55260	TMEM143	1	0	0	1	-0.376509	1.62349
94134	ARHGAP12	0	0	1	1	-0.387797	1.6122
83451	ABHD11	0	1	1	0	-0.399765	1.60024
8609	KLF7	1	0	1	0	-0.401354	1.59865
51277	DNAJC27	0	0	1	1	-0.413825	1.58618
8445	DYRK2	0	0	1	1	-0.43023	1.56977
140883	ZNF280B	0	0	1	1	-0.439727	1.56027
1499	CTNNB1	0	0	1	1	-0.445064	1.55494
6598	SMARCB1	1	0	0	1	-0.459591	1.54041
54540	FAM193B	1	0	1	0	-0.460986	1.53901
159195	USP54	0	0	1	1	-0.473166	1.52683
11228	RASSF8	0	1	1	0	-0.47443	1.52557
9870	AREL1	0	1	1	0	-0.480773	1.51923
79707	NOL9	1	0	1	0	-0.48836	1.51164
23175	LPIN1	1	0	1	0	-0.540313	1.45969
3915	LAMC1	0	1	1	0	-0.552595	1.44741
84333	PCGF5	0	0	1	1	-0.569358	1.43064
9266	CYTH2	0	0	1	1	-0.587978	1.41202
64081	PBLD	0	0	1	1	-0.595078	1.40492
1173	AP2M1	1	0	0	1	-0.596934	1.40307
284273	ZADH2	1	0	1	0	-0.628096	1.3719
6874	TAF4	0	0	1	1	-0.63421	1.36579
57522	SRGAP1	0	0	1	1	-0.641652	1.35835
54838	WBP1L	1	0	0	1	-0.650069	1.34993
949	SCARB1	1	0	1	0	-0.654942	1.34506
4061	LY6E	1	0	1	0	-0.665122	1.33488
6776	STAT5A	1	0	1	0	-0.665951	1.33405
6935	ZEB1	0	0	1	1	-0.669251	1.33075
3688	ITGB1	0	0	1	1	-0.685911	1.31409
23403	FBXO46	1	0	0	1	-0.694086	1.30591
7321	UBE2D1	0	0	1	1	-0.714466	1.28553
311	ANXA11	1	1	0	0	-0.715692	1.28431
6319	SCD	0	0	1	1	-0.7237	1.2763
79735	TBC1D17	0	1	1	1	-1.72563	1.27437
55054	ATG16L1	0	1	1	0	-0.72803	1.27197
2894	GRID1	0	0	1	1	-0.739932	1.26007
27173	SLC39A1	1	0	1	0	-0.748455	1.25154
3482	IGF2R	0	1	1	0	-0.749552	1.25045
25805	BAMBI	0	0	1	1	-0.757126	1.24287
118987	PDZD8	0	0	1	1	-0.758059	1.24194
79026	AHNAK	1	0	1	0	-0.765067	1.23493
132430	PABPC4L	1	0	1	0	-0.766188	1.23381
10152	ABI2	0	1	1	0	-0.767668	1.23233
9124	PDLIM1	0	0	1	1	-0.771714	1.22829
57223	PPP4R3B	0	0	1	1	-0.816757	1.18324
23085	ERC1	0	0	1	1	-0.818234	1.18177
9448	MAP4K4	0	1	1	0	-0.826875	1.17313
51495	HACD3	1	0	1	0	-0.833023	1.16698
4017	LOXL2	0	1	1	0	-0.837173	1.16283
114800	CCDC85A	0	0	1	1	-0.846759	1.15324
7049	TGFBR3	1	0	1	0	-0.849448	1.15055
2590	GALNT2	0	1	1	0	-0.873876	1.12612
7764	ZNF217	0	0	1	1	-0.88497	1.11503
2355	FOSL2	0	0	1	1	-0.889106	1.11089
3638	INSIG1	0	1	1	0	-0.893517	1.10648
219654	ZCCHC24	0	0	1	1	-0.912344	1.08766
57222	ERGIC1	0	1	1	0	-0.92224	1.07776
3589	IL11	0	1	0	1	-0.925397	1.0746
10989	IMMT	0	0	1	1	-0.929149	1.07085
8537	BCAS1	0	0	1	1	-0.957645	1.04235
6840	SVIL	0	0	1	1	-0.999315	1.00069
10195	ALG3	0	0	1	1	-1.02643	0.973574
10388	SYCP2	0	0	1	1	-1.03469	0.965311
9644	SH3PXD2A	1	0	0	1	-1.04512	0.954875
54910	SEMA4C	1	0	1	0	-1.05122	0.948781
23225	NUP210	0	0	1	1	-1.05966	0.94034
9993	DGCR2	0	0	1	1	-1.07245	0.927552
54584	GNB1L	1	0	0	1	-1.10279	0.897211
10856	RUVBL2	0	0	1	1	-1.13556	0.86444
26056	RAB11FIP5	1	0	1	0	-1.14539	0.854613
85465	SELENOI	0	0	1	1	-1.16666	0.833343
79147	FKRP	0	0	1	1	-1.17149	0.828511
9748	SLK	0	0	1	1	-1.17582	0.824179
11054	OGFR	1	0	0	1	-1.17748	0.822515
27143	PALD1	0	1	0	1	-1.18085	0.819151
56889	TM9SF3	0	0	1	1	-1.18312	0.816877
9181	ARHGEF2	1	0	1	0	-1.21412	0.785882
79834	PEAK1	0	1	1	0	-1.26448	0.735525
9686	VGLL4	1	0	0	1	-1.27192	0.728082
6576	SLC25A1	0	0	1	1	-1.28325	0.716747
10057	ABCC5	0	0	1	1	-1.29953	0.700465
56243	KIAA1217	1	0	1	0	-1.31503	0.684971
1979	EIF4EBP2	0	0	1	1	-1.33475	0.66525
79677	SMC6	1	0	1	0	-1.33947	0.660529
57701	NCKAP5L	1	0	1	0	-1.49056	0.509443
3554	IL1R1	1	0	1	0	-1.50294	0.497057
51228	GLTP	0	1	1	0	-1.50588	0.49412
51157	ZNF580	0	1	1	0	-1.5165	0.483499
55388	MCM10	0	0	1	1	-1.52422	0.475777
10945	KDELR1	0	0	1	1	-1.55127	0.448728
375743	PTAR1	1	0	1	0	-1.56438	0.435619
1112	FOXN3	1	0	1	0	-1.5809	0.419098
2217	FCGRT	0	0	1	1	-1.58448	0.415515
1534	CYB561	1	0	1	0	-1.5979	0.402105
4296	MAP3K11	1	0	1	0	-1.66723	0.332774
9524	TECR	1	0	1	0	-1.67027	0.329734
3996	LLGL1	0	1	1	0	-1.69754	0.302464
140685	ZBTB46	0	0	1	1	-1.83397	0.166028
85441	HELZ2	0	0	1	1	-1.86335	0.136646
55844	PPP2R2D	0	0	1	1	-1.9249	0.0751006
4249	MGAT5	0	1	1	0	-1.94188	0.0581233
55666	NPLOC4	1	0	1	0	-1.95045	0.0495532
51571	FAM49B	1	0	1	0	-1.97279	0.0272128
28991	COMMD5	1	0	1	0	-1.99294	0.007063
10613	ERLIN1	0	0	1	1	-2.04146	-0.0414581
23509	POFUT1	1	0	1	0	-2.13785	-0.137851
7716	VEZF1	1	0	1	0	-2.20163	-0.201634
9736	USP34	1	0	0	1	-2.23604	-0.236039
145389	SLC38A6	1	0	1	0	-2.27166	-0.271664
9267	CYTH1	1	1	0	0	-2.27323	-0.273228
201562	HACD2	0	1	1	0	-2.29843	-0.298426
310	ANXA7	0	0	1	1	-2.31959	-0.319595
5362	PLXNA2	1	0	1	0	-2.32226	-0.322256
64857	PLEKHG2	0	1	1	0	-2.3224	-0.322398
1399	CRKL	0	0	1	1	-2.4136	-0.413599
23354	HAUS5	1	0	1	0	-2.43983	-0.439825
9538	EI24	0	0	1	1	-2.48246	-0.48246
55627	SMPD4	0	1	1	0	-2.60498	-0.604975
3315	HSPB1	0	1	1	0	-2.64322	-0.643223
114625	ERMAP	1	0	1	0	-2.68425	-0.68425
9612	NCOR2	1	0	1	0	-2.69961	-0.699613
29094	LGALSL	1	0	1	0	-2.70289	-0.702893
10890	RAB10	0	0	1	1	-2.73576	-0.735765
7417	VDAC2	0	1	1	0	-2.79268	-0.792682
60626	RIC8A	0	1	1	0	-2.80225	-0.802255
51665	ASB1	1	0	1	0	-2.83539	-0.835395
79648	MCPH1	1	0	0	1	-2.86992	-0.86992
10844	TUBGCP2	0	0	1	1	-2.88013	-0.880135
27161	AGO2	0	1	1	0	-2.94721	-0.947207
23174	ZCCHC14	1	0	1	0	-2.94985	-0.94985
9866	TRIM66	1	0	1	0	-2.96998	-0.969982
160	AP2A1	1	0	0	1	-3.18422	-1.18422
84787	KMT5C	1	0	0	1	-3.26188	-1.26188
54434	SSH1	1	0	1	0	-3.37025	-1.37025
8402	SLC25A11	1	0	1	0	-3.74377	-1.74377
79188	TMEM43	1	0	1	1	-4.77847	-1.77847
51645	PPIL1	1	0	1	0	-3.8641	-1.8641
100507290	ZNF865	1	0	0	1	-3.96741	-1.96741
51479	ANKFY1	1	0	1	0	-4.24815	-2.24815
80195	TMEM254	1	1	0	0	-4.65986	-2.65986
8575	PRKRA	1	0	1	0	-5.06636	-3.06636
11130	ZWINT	0	1	0	1	-5.163	-3.163
10043	TOM1	1	0	1	0	-6.7206	-4.7206
2551	GABPA	1	0	1	0	-9.73013	-7.73013

## Sheet: BRCA
Entrez ID	Gene	DM	GE	miRNA	SCNA	GS	Score
84232	MAF1	1	0	0	1	32.5646	34.5646
54940	OCIAD1	0	1	0	1	11.4327	13.4327
54541	DDIT4	1	0	1	0	10.3386	12.3386
4696	NDUFA3	1	1	0	0	9.06075	11.0608
4820	NKTR	1	0	0	1	7.78892	9.78892
10094	ARPC3	1	1	0	0	7.35046	9.35046
51524	TMEM138	0	1	0	1	6.3632	8.3632
3987	LIMS1	1	0	1	0	6.05909	8.05909
6730	SRP68	1	1	0	0	5.11443	7.11443
286148	DPY19L4	0	0	1	1	4.75428	6.75428
3611	ILK	0	1	1	0	4.5003	6.5003
3416	IDE	1	1	0	0	4.32783	6.32783
81552	VOPP1	1	0	1	0	4.15334	6.15334
25	ABL1	0	1	1	0	3.57962	5.57962
4082	MARCKS	0	1	1	0	3.56731	5.56731
83879	CDCA7	0	1	0	1	3.47917	5.47917
7204	TRIO	0	1	0	1	3.29607	5.29607
10180	RBM6	0	1	0	1	3.01348	5.01348
6591	SNAI2	0	0	1	1	2.72676	4.72676
7008	TEF	1	0	1	0	2.65719	4.65719
23315	SLC9A8	0	1	1	0	2.40513	4.40513
4747	NEFL	0	0	1	1	2.38445	4.38445
92597	MOB1B	0	0	1	1	2.28639	4.28639
57623	ZFAT	1	0	0	1	2.24746	4.24746
25957	PNISR	0	1	1	0	1.94645	3.94645
7266	DNAJC7	0	1	1	0	1.9288	3.9288
29123	ANKRD11	0	1	1	0	1.9216	3.9216
3552	IL1A	1	0	0	1	1.90085	3.90085
117248	GALNT15	1	0	1	0	1.8401	3.8401
785	CACNB4	1	0	0	1	1.74365	3.74365
8540	AGPS	1	1	0	1	0.71847	3.71847
9807	IP6K1	0	1	0	1	1.59348	3.59348
6095	RORA	1	0	0	1	1.50892	3.50892
23184	MESD	0	1	0	1	1.4435	3.4435
11222	MRPL3	1	1	0	1	0.305523	3.30552
399	RHOH	1	0	0	1	1.29251	3.29251
6004	RGS16	0	1	0	1	1.17326	3.17326
1951	CELSR3	0	0	1	1	1.07157	3.07157
2771	GNAI2	0	0	1	1	1.01004	3.01004
26263	FBXO22	1	0	0	1	0.907115	2.90711
1431	CS	1	1	0	0	0.862997	2.863
2971	GTF3A	1	1	0	0	0.659596	2.6596
8930	MBD4	0	0	1	1	0.569304	2.5693
4615	MYD88	0	0	1	1	0.501964	2.50196
9909	DENND4B	1	1	0	0	0.489589	2.48959
22820	COPG1	0	1	0	1	0.442965	2.44296
4067	LYN	1	0	0	1	0.435317	2.43532
1808	DPYSL2	0	1	0	1	0.320955	2.32095
9616	RNF7	1	1	0	0	0.225819	2.22582
5990	RFX2	0	1	1	0	0.199447	2.19945
5142	PDE4B	1	0	0	1	0.152371	2.15237
5321	PLA2G4A	0	1	0	1	0.102863	2.10286
51101	ZC2HC1A	0	1	0	1	0.0932506	2.09325
3176	HNMT	0	1	0	1	0.0764232	2.07642
58477	SRPRB	0	1	0	1	0.0163317	2.01633
340371	NRBP2	0	1	0	1	0.00943481	2.00943
4929	NR4A2	1	0	0	1	-0.0151919	1.98481
11186	RASSF1	0	1	0	1	-0.0153868	1.98461
1294	COL7A1	0	1	0	1	-0.19705	1.80295
84260	TCHP	1	1	0	0	-0.272504	1.7275
84545	MRPL43	1	1	0	0	-0.277311	1.72269
127845	GOLT1A	1	1	0	0	-0.278293	1.72171
6820	SULT2B1	1	1	0	0	-0.307769	1.69223
131870	NUDT16	0	1	0	1	-0.370945	1.62906
9730	DCAF1	1	0	0	1	-0.381287	1.61871
8793	TNFRSF10D	1	0	0	1	-0.483196	1.5168
51065	RPS27L	0	1	0	1	-0.627165	1.37283
3685	ITGAV	1	0	0	1	-0.670796	1.3292
114	ADCY8	0	0	1	1	-0.7025	1.2975
22927	HABP4	1	0	1	0	-0.704326	1.29567
29789	OLA1	0	1	0	1	-0.820211	1.17979
8629	JRK	0	1	0	1	-0.935102	1.0649
27339	PRPF19	0	1	0	1	-0.96135	1.03865
56992	KIF15	0	1	0	1	-0.965467	1.03453
6305	SBF1	0	1	1	0	-0.980289	1.01971
518	ATP5MC3	0	1	0	1	-1.08649	0.913506
26052	DNM3	0	1	0	1	-1.0942	0.9058
7111	TMOD1	0	1	0	1	-1.14418	0.85582
90268	OTULIN	1	0	0	1	-1.17797	0.822027
100527960	MROH7-TTC4	0	1	0	1	-1.41987	0.580133
5364	PLXNB1	1	0	0	1	-1.46469	0.535306
9045	RPL14	0	1	0	1	-1.65519	0.344809
7474	WNT5A	1	0	0	1	-1.80086	0.199135
7384	UQCRC1	0	0	1	1	-1.86687	0.133131
708	C1QBP	1	1	0	0	-1.90353	0.096469
56889	TM9SF3	0	1	1	0	-1.91652	0.08348
23132	RAD54L2	0	1	0	1	-2.03882	-0.0388206
54870	QRICH1	1	0	0	1	-2.16511	-0.165109
2907	GRINA	1	0	0	1	-2.23966	-0.239656
23585	TMEM50A	1	1	0	0	-2.39016	-0.390162
55835	CENPJ	0	1	1	0	-2.49887	-0.49887
337867	UBAC2	0	1	1	0	-2.51653	-0.516528
1468	SLC25A10	1	1	0	0	-2.61953	-0.619528
5533	PPP3CC	1	0	0	1	-2.62526	-0.625262
6184	RPN1	0	1	0	1	-2.7612	-0.761205
100526760	ABHD14A-ACY1	0	1	0	1	-3.03608	-1.03608
92822	ZNF276	0	1	1	0	-3.11428	-1.11428
286102	TMED10P1	0	1	0	1	-3.2437	-1.2437
5510	PPP1R7	0	1	1	0	-3.56882	-1.56882
25847	ANAPC13	0	1	0	1	-3.80734	-1.80734
7555	CNBP	0	1	0	1	-4.08178	-2.08178
9377	COX5A	0	1	0	1	-4.36694	-2.36694
7879	RAB7A	0	1	0	1	-5.2905	-3.2905
4925	NUCB2	1	0	1	0	-6.64135	-4.64135
6727	SRP14	1	1	0	0	-8.69117	-6.69117
4666	NACA	1	1	0	0	-11.2579	-9.25795

## Sheet: CESC
Entrez ID	gene	DM	GE	miRNA	SCNA	GS	score
10651	MTX2	0	0	1	1	7.24835	9.24835
23353	SUN1	1	0	0	1	6.47746	8.47746
4650	MYO9B	1	1	0	0	6.25936	8.25936
3181	HNRNPA2B1	1	1	0	0	6.19322	8.19322
22879	MON1B	1	1	0	0	6.0219	8.0219
8662	EIF3B	1	0	0	1	4.2441	6.2441
55508	SLC35E3	0	1	1	0	4.08919	6.08919
54434	SSH1	1	0	0	1	3.89235	5.89235
55700	MAP7D1	1	0	1	0	3.52333	5.52333
192111	PGAM5	1	0	0	1	3.13341	5.13341
9278	ZBTB22	1	0	0	1	3.03426	5.03426
23141	ANKLE2	0	1	0	1	2.91682	4.91682
28973	MRPS18B	0	1	0	1	2.62096	4.62096
9987	HNRNPDL	1	0	0	1	2.6099	4.6099
7922	SLC39A7	1	0	0	1	2.44578	4.44578
57605	PITPNM2	0	1	0	1	2.43673	4.43673
55743	CHFR	1	0	0	1	2.23852	4.23852
5827	PXMP2	1	0	1	1	1.04733	4.04733
10959	TMED2	1	0	0	1	2.04422	4.04422
6337	SCNN1A	1	0	0	1	1.99267	3.99267
93643	TJAP1	0	1	1	1	0.982434	3.98243
56896	DPYSL5	0	0	1	1	1.94737	3.94737
29777	ABT1	1	1	0	0	1.89666	3.89666
29960	MRM2	0	1	0	1	1.8201	3.8201
10193	RNF41	1	0	0	1	1.80085	3.80085
9267	CYTH1	1	1	0	0	1.75564	3.75564
7316	UBC	1	0	1	1	0.704847	3.70485
27102	EIF2AK1	0	1	0	1	1.69104	3.69104
6664	SOX11	0	1	0	1	1.58188	3.58188
89795	NAV3	0	0	1	1	1.54346	3.54346
317781	DDX51	1	0	0	1	1.54141	3.54141
9026	HIP1R	1	0	0	1	1.44335	3.44335
284459	ZNF875	1	1	0	0	1.40883	3.40883
7327	UBE2G2	1	1	0	0	1.38893	3.38893
55256	ADI1	0	1	0	1	1.37785	3.37785
7942	TFEB	0	0	1	1	1.34168	3.34168
5869	RAB5B	1	0	0	1	1.335	3.335
91661	ZNF765	1	1	0	0	1.30841	3.30841
2069	EREG	0	0	1	1	1.2236	3.2236
9644	SH3PXD2A	1	0	1	0	1.1653	3.1653
9755	TBKBP1	1	0	0	1	1.09326	3.09326
23105	FSTL4	0	1	0	1	1.06272	3.06272
221955	DAGLB	1	0	0	1	1.0062	3.0062
5089	PBX2	1	1	0	0	0.993168	2.99317
152579	SCFD2	0	0	1	1	0.879036	2.87904
377	ARF3	0	1	1	0	0.839255	2.83926
1326	MAP3K8	0	1	1	0	0.755976	2.75598
5567	PRKACB	0	1	0	1	0.735479	2.73548
4637	MYL6	1	0	1	1	-0.305136	2.69486
4801	NFYB	0	1	0	1	0.643512	2.64351
51719	CAB39	0	1	0	1	0.612519	2.61252
2012	EMP1	0	1	0	1	0.515966	2.51597
9781	RNF144A	0	0	1	1	0.513883	2.51388
55010	PARPBP	0	1	0	1	0.512138	2.51214
63979	FIGNL1	0	0	1	1	0.47697	2.47697
79720	VPS37B	1	1	0	1	-0.593018	2.40698
55619	DOCK10	1	0	0	1	0.330617	2.33062
3093	UBE2K	1	1	0	0	0.321298	2.3213
119504	ANAPC16	1	0	0	1	0.267271	2.26727
221496	LEMD2	1	0	0	1	0.215933	2.21593
2043	EPHA4	0	0	1	1	0.183384	2.18338
7023	TFAP4	1	1	0	0	0.167277	2.16728
29911	HOOK2	1	1	0	0	0.159331	2.15933
90639	COX19	0	1	0	1	0.139285	2.13929
8915	BCL10	0	0	1	1	-0.129145	1.87086
100128731	OST4	0	0	1	1	-0.181877	1.81812
5970	RELA	1	0	0	1	-0.192664	1.80734
56267	KYAT3	1	0	0	1	-0.218818	1.78118
488	ATP2A2	1	0	0	1	-0.227352	1.77265
54476	RNF216	0	1	0	1	-0.263704	1.7363
55226	NAT10	0	0	1	1	-0.29907	1.70093
27125	AFF4	1	0	0	1	-0.342408	1.65759
121536	AEBP2	0	0	1	1	-0.357535	1.64247
1545	CYP1B1	1	0	0	1	-0.373456	1.62654
56938	ARNTL2	1	1	0	0	-0.40219	1.59781
83892	KCTD10	0	0	1	1	-0.436075	1.56392
5324	PLAG1	0	1	1	0	-0.439511	1.56049
5339	PLEC	1	1	0	0	-0.447573	1.55243
4627	MYH9	1	1	1	0	-1.4512	1.5488
387521	TMEM189	0	1	1	0	-0.45923	1.54077
2887	GRB10	0	0	1	1	-0.475085	1.52492
7132	TNFRSF1A	1	0	0	1	-0.544581	1.45542
1876	E2F6	0	1	0	1	-0.552389	1.44761
9829	DNAJC6	1	0	1	0	-0.665279	1.33472
56155	TEX14	1	0	0	1	-0.700807	1.29919
11017	SNRNP27	1	1	0	0	-0.742272	1.25773
26509	MYOF	1	0	1	0	-0.789338	1.21066
904	CCNT1	1	0	0	1	-0.836192	1.16381
9360	PPIG	1	1	0	0	-0.876692	1.12331
57719	ANO8	1	1	0	0	-0.975235	1.02477
4839	NOP2	1	1	0	1	-1.98457	1.01543
4055	LTBR	0	1	0	1	-0.997464	1.00254
1967	EIF2B1	1	0	0	1	-1.05375	0.946245
160428	ALDH1L2	0	0	1	1	-1.10465	0.895354
8974	P4HA2	1	0	0	1	-1.1355	0.864498
222171	PRR15	1	0	0	1	-1.16014	0.839857
6204	RPS10	1	0	0	1	-1.38159	0.618406
1822	ATN1	0	1	0	1	-1.45631	0.543688
50813	COPS7A	0	1	0	1	-1.46505	0.53495
8638	OASL	0	0	1	1	-1.50706	0.492936
55603	TENT5A	1	1	0	0	-1.50758	0.492425
54764	ZRANB1	1	0	1	0	-1.54748	0.452521
56681	SAR1A	1	0	0	1	-1.57999	0.420012
2997	GYS1	1	1	0	0	-1.64556	0.354436
6046	BRD2	1	1	0	1	-2.71428	0.285724
84274	COQ5	0	1	0	1	-1.71584	0.284159
11103	KRR1	1	0	0	1	-1.71943	0.280573
10392	NOD1	1	0	0	1	-1.73528	0.264715
126298	IRGQ	1	1	0	0	-1.84164	0.15836
8079	MLF2	1	0	0	1	-1.88194	0.118064
79000	AUNIP	0	1	1	0	-1.90154	0.0984591
10058	ABCB6	1	0	0	1	-2.02277	-0.0227742
5092	PCBD1	1	0	0	1	-2.13621	-0.136213
23545	ATP6V0A2	1	0	0	1	-2.29111	-0.291115
54606	DDX56	1	0	0	1	-2.2999	-0.2999
10983	CCNI	0	0	1	1	-2.5542	-0.554198
100533952	RBAK-RBAKDN	1	0	0	1	-2.59928	-0.599278
7289	TULP3	1	1	0	0	-2.66911	-0.669115
56913	C1GALT1	0	1	0	1	-2.74706	-0.747061
51138	COPS4	1	0	0	1	-2.87144	-0.871437
9761	MLEC	0	0	1	1	-2.92276	-0.922758
3636	INPPL1	1	0	0	1	-2.99577	-0.995771
23306	NEMP1	0	0	1	1	-3.08067	-1.08067
133619	PRRC1	1	0	0	1	-3.65437	-1.65437
25898	RCHY1	0	1	0	1	-3.87483	-1.87483
7184	HSP90B1	1	0	0	1	-3.95607	-1.95607
4594	MMUT	1	0	0	1	-4.45075	-2.45075
10330	CNPY2	1	0	0	1	-4.48053	-2.48053
8161	COIL	1	1	0	0	-4.64974	-2.64974
84447	SYVN1	1	0	0	1	-4.94569	-2.94569
6155	RPL27	1	0	1	0	-5.30361	-3.30361
9445	ITM2B	1	0	1	0	-5.32483	-3.32483
29095	ORMDL2	0	0	1	1	-6.85632	-4.85632
85406	DNAJC14	1	0	0	1	-6.92634	-4.92634
87178	PNPT1	1	0	1	0	-6.98591	-4.98591
4358	MPV17	1	0	0	1	-7.68432	-5.68432
374819	LRRC37A3	1	1	0	0	-8.89402	-6.89402
54664	TMEM106B	0	1	0	1	-10.054	-8.05398
10614	HEXIM1	1	0	0	1	-11.1333	-9.13328

## Sheet: COAD
Entrez ID	Gene	DM	GE	miRNA	SCNA	GS	Score
7398	USP1	1	1	0	0	22.7696	24.7696
60673	ATG101	1	0	0	1	20.1983	22.1983
6881	TAF10	1	0	0	1	17.1223	19.1223
137492	VPS37A	0	1	0	1	16.0563	18.0563
54915	YTHDF1	1	1	0	0	15.7879	17.7879
55299	BRIX1	1	1	0	0	14.2623	16.2623
9101	USP8	0	1	0	1	13.6679	15.6679
51528	JKAMP	1	1	0	0	13.2747	15.2747
222068	TMED4	1	0	0	1	13.2383	15.2383
6731	SRP72	1	1	0	0	13.0554	15.0554
5562	PRKAA1	1	1	0	0	12.7697	14.7697
585	BBS4	1	1	0	1	10.1186	13.1186
124446	TMEM219	1	0	0	1	11.0173	13.0173
286262	TPRN	1	0	1	0	10.8819	12.8819
3939	LDHA	1	0	0	1	10.5644	12.5644
10260	DENND4A	1	0	0	1	10.5314	12.5314
83464	APH1B	1	0	0	1	10.3087	12.3087
79719	AAGAB	1	0	0	1	10.0383	12.0383
54534	MRPL50	1	1	0	0	9.79953	11.7995
6814	STXBP3	1	1	0	0	9.42696	11.427
3611	ILK	1	0	0	1	9.00663	11.0066
9352	TXNL1	1	1	0	0	8.81934	10.8193
4928	NUP98	1	0	0	1	8.75514	10.7551
4666	NACA	1	0	0	1	8.63472	10.6347
57703	CWC22	0	1	1	0	8.63	10.63
10066	SCAMP2	0	0	1	1	8.61126	10.6113
84146	ZNF644	1	1	0	0	8.56534	10.5653
26589	MRPL46	1	0	0	1	8.48545	10.4855
9725	TMEM63A	1	1	0	0	8.35147	10.3515
55361	PI4K2A	0	1	1	0	8.32394	10.3239
3665	IRF7	0	1	1	1	7.06854	10.0685
113189	CHST14	1	0	0	1	8.0355	10.0355
2521	FUS	0	1	0	1	7.93789	9.93789
10845	CLPX	0	1	0	1	7.80624	9.80624
84680	ACCS	1	0	0	1	7.63776	9.63776
7024	TFCP2	1	0	0	1	7.60841	9.60841
2631	NIPSNAP2	0	1	0	1	7.22753	9.22753
372	ARCN1	1	1	0	0	7.11194	9.11194
6652	SORD	1	0	0	1	6.96424	8.96424
641	BLM	1	0	0	1	6.70953	8.70953
5394	EXOSC10	1	1	0	0	6.32065	8.32065
3190	HNRNPK	1	1	0	0	6.18671	8.18671
5036	PA2G4	1	0	0	1	6.07033	8.07033
8079	MLF2	1	0	0	1	5.98958	7.98958
57708	MIER1	1	1	0	0	5.98405	7.98405
57082	KNL1	0	1	0	1	5.94155	7.94155
5108	PCM1	0	1	0	1	5.84887	7.84887
26275	HIBCH	1	1	0	0	5.82591	7.82591
9639	ARHGEF10	1	1	0	1	4.64532	7.64532
23087	TRIM35	1	0	0	1	5.63204	7.63204
157313	CDCA2	0	1	0	1	5.57776	7.57776
51251	NT5C3A	1	0	0	1	5.57714	7.57714
10869	USP19	1	1	0	0	5.52929	7.52929
5261	PHKG2	1	0	0	1	5.52775	7.52775
3091	HIF1A	1	1	0	0	5.48548	7.48548
5238	PGM3	1	1	0	0	5.37198	7.37198
10867	TSPAN9	0	1	0	1	5.33806	7.33806
81614	NIPA2	1	0	0	1	5.15024	7.15024
50813	COPS7A	1	0	0	1	5.08536	7.08536
5830	PEX5	1	0	0	1	5.03285	7.03285
7705	ZNF146	1	1	0	0	5.01515	7.01515
57721	METTL14	1	1	0	0	4.96378	6.96378
10139	ARFRP1	1	1	0	0	4.87056	6.87056
7184	HSP90B1	1	1	0	0	4.8629	6.8629
1967	EIF2B1	1	1	0	1	3.82027	6.82027
701	BUB1B	0	1	0	1	4.69115	6.69115
84280	BTBD10	1	0	0	1	4.58212	6.58212
23478	SEC11A	0	1	0	1	4.52739	6.52739
23582	CCNDBP1	1	0	0	1	4.50771	6.50771
29883	CNOT7	0	1	0	1	4.38978	6.38978
3955	LFNG	1	0	0	1	4.33018	6.33018
10776	ARPP19	0	1	0	1	4.17379	6.17379
10480	EIF3M	1	0	0	1	4.13942	6.13942
57037	ANKMY2	0	1	0	1	4.02505	6.02505
113251	LARP4	1	0	0	1	3.93057	5.93057
51496	CTDSPL2	0	1	0	1	3.82398	5.82398
116092	DNTTIP1	1	1	0	0	3.81599	5.81599
3658	IREB2	0	1	0	1	3.77444	5.77444
51274	KLF3	1	1	0	0	3.69524	5.69524
2222	FDFT1	1	0	0	1	3.68825	5.68825
1982	EIF4G2	1	0	0	1	3.68529	5.68529
11160	ERLIN2	0	1	0	1	3.65203	5.65203
100526783	ARPIN-AP3S2	1	0	0	1	3.63229	5.63229
9807	IP6K1	1	1	0	0	3.58581	5.58581
23015	GOLGA8A	1	0	0	1	3.55587	5.55587
8925	HERC1	1	0	0	1	3.48529	5.48529
1643	DDB2	0	1	0	1	3.38366	5.38366
5531	PPP4C	1	0	0	1	3.32111	5.32111
54822	TRPM7	0	1	0	1	3.31321	5.31321
427	ASAH1	1	0	0	1	3.2749	5.2749
10445	MCRS1	0	1	0	1	3.22399	5.22399
26503	SLC17A5	1	1	0	0	3.18794	5.18794
84002	B3GNT5	1	1	0	0	3.16587	5.16587
10040	TOM1L1	1	1	0	0	3.15144	5.15144
79829	NAA40	1	0	0	1	3.05187	5.05187
55070	DET1	0	1	0	1	3.01218	5.01218
57003	CCDC47	1	1	0	0	3.002	5.002
64319	FBRS	1	1	0	1	1.98036	4.98036
26260	FBXO25	0	1	0	1	2.97724	4.97724
10613	ERLIN1	1	1	0	0	2.96236	4.96236
10553	HTATIP2	1	0	0	1	2.89429	4.89429
4076	CAPRIN1	1	0	0	1	2.83365	4.83365
4087	SMAD2	1	1	0	0	2.65009	4.65009
22800	RRAS2	0	1	0	1	2.58895	4.58895
80213	TM2D3	1	0	0	1	2.56179	4.56179
66036	MTMR9	0	1	0	1	2.54562	4.54562
22937	SCAP	1	1	0	0	2.48694	4.48694
3487	IGFBP4	1	0	0	1	2.48234	4.48234
5357	PLS1	1	1	0	0	2.45757	4.45757
339287	MSL1	1	0	0	1	2.40994	4.40994
55652	SLC48A1	0	1	0	1	2.25331	4.25331
10423	CDIPT	0	1	0	1	2.19794	4.19794
59274	TLNRD1	1	0	0	1	2.17159	4.17159
8766	RAB11A	0	1	0	1	2.1638	4.1638
1894	ECT2	1	1	0	0	2.14772	4.14772
2115	ETV1	1	0	0	1	2.14251	4.14251
9135	RABEP1	1	1	0	0	1.93427	3.93427
784	CACNB3	1	0	0	1	1.8853	3.8853
2064	ERBB2	1	0	0	1	1.8731	3.8731
928	CD9	1	0	0	1	1.86853	3.86853
7486	WRN	0	1	0	1	1.83313	3.83313
55326	AGPAT5	0	1	0	1	1.80061	3.80061
4240	MFGE8	0	1	0	1	1.78978	3.78978
23333	DPY19L1	1	0	0	1	1.78577	3.78577
908	CCT6A	0	0	1	1	1.76569	3.76569
54567	DLL4	1	0	0	1	1.69981	3.69981
7993	UBXN8	0	1	0	1	1.67869	3.67869
1983	EIF5	1	1	0	0	1.67261	3.67261
23475	QPRT	0	1	0	1	1.65483	3.65483
10239	AP3S2	1	0	0	1	1.59411	3.59411
9728	SECISBP2L	0	1	0	1	1.54784	3.54784
7423	VEGFB	1	1	0	0	1.50531	3.50531
8669	EIF3J	1	0	0	1	1.45869	3.45869
80264	ZNF430	1	1	0	0	1.45835	3.45835
10509	SEMA4B	1	0	0	1	1.42946	3.42946
4055	LTBR	1	0	0	1	1.38061	3.38061
102	ADAM10	0	1	0	1	1.37233	3.37233
144195	SLC2A14	1	0	0	1	1.36234	3.36234
9236	CCPG1	0	1	0	1	1.3506	3.3506
4507	MTAP	0	1	0	1	1.25463	3.25463
3856	KRT8	1	0	0	1	1.11405	3.11405
3164	NR4A1	1	0	0	1	1.09239	3.09239
6334	SCN8A	1	0	0	1	1.05663	3.05663
51361	HOOK1	1	1	0	0	1.01504	3.01504
7991	TUSC3	1	0	0	1	0.798943	2.79894
64782	AEN	1	0	0	1	0.779038	2.77904
5604	MAP2K1	0	1	0	1	0.628424	2.62842
55075	UACA	0	1	0	1	0.580065	2.58006
54620	FBXL19	0	1	0	1	0.563954	2.56395
113201	CASC4	0	1	0	1	0.528929	2.52893
115752	DIS3L	0	1	0	1	0.513389	2.51339
57104	PNPLA2	1	0	0	1	0.488277	2.48828
84876	ORAI1	0	1	0	1	0.464236	2.46424
252969	NEIL2	0	1	0	1	0.428203	2.4282
9583	ENTPD4	0	1	0	1	0.426647	2.42665
22909	FAN1	1	0	0	1	0.423112	2.42311
57666	FBRSL1	0	1	0	1	0.404531	2.40453
440275	EIF2AK4	1	0	0	1	0.384555	2.38455
197370	NSMCE1	1	0	0	1	0.374466	2.37447
125111	GJD3	0	1	0	1	0.374144	2.37414
55192	DNAJC17	1	0	0	1	0.349896	2.3499
55466	DNAJA4	1	0	0	1	0.31186	2.31186
5723	PSPH	1	0	0	1	0.283779	2.28378
54793	KCTD9	0	1	0	1	0.25689	2.25689
1829	DSG2	1	1	0	0	0.256675	2.25667
83640	RAMAC	0	1	0	1	0.255482	2.25548
55246	CCDC25	0	1	0	1	0.233929	2.23393
84668	FAM126A	1	0	0	1	0.214399	2.2144
29766	TMOD3	0	1	0	1	0.208401	2.2084
137872	ADHFE1	1	1	0	0	-0.129489	1.87051
84918	LRP11	1	0	1	0	-0.142758	1.85724
55784	MCTP2	0	1	0	1	-0.164708	1.83529
2585	GALK2	0	1	0	1	-0.17214	1.82786
5914	RARA	1	0	0	1	-0.219445	1.78055
54919	DNAAF5	0	1	0	1	-0.234138	1.76586
1808	DPYSL2	1	0	0	1	-0.255077	1.74492
23336	SYNM	0	1	0	1	-0.257323	1.74268
55343	SLC35C1	1	0	0	1	-0.293995	1.70601
1479	CSTF3	0	1	0	1	-0.301274	1.69873
91010	FMNL3	1	0	0	1	-0.312032	1.68797
55366	LGR4	1	0	0	1	-0.32169	1.67831
8826	IQGAP1	0	1	0	1	-0.342563	1.65744
9318	COPS2	0	1	0	1	-0.368993	1.63101
23039	XPO7	0	1	0	1	-0.382354	1.61765
5771	PTPN2	0	1	1	0	-0.420355	1.57964
117608	ZNF354B	1	0	1	0	-0.45467	1.54533
11187	PKP3	1	0	0	1	-0.473267	1.52673
55290	BRF2	1	0	0	1	-0.476557	1.52344
374655	ZNF710	1	0	0	1	-0.481209	1.51879
9455	HOMER2	0	1	0	1	-0.492067	1.50793
283899	INO80E	1	1	0	1	-1.50222	1.49778
302	ANXA2	1	0	0	1	-0.540224	1.45978
55329	MNS1	1	0	0	1	-0.556976	1.44302
10933	MORF4L1	0	1	0	1	-0.671325	1.32867
79159	NOL12	1	1	0	0	-0.685227	1.31477
221	ALDH3B1	1	0	0	1	-0.694833	1.30517
84678	KDM2B	0	1	0	1	-0.724589	1.27541
348093	RBPMS2	0	1	0	1	-0.755903	1.2441
5428	POLG	0	0	1	1	-0.785785	1.21421
11057	ABHD2	1	0	0	1	-0.897733	1.10227
977	CD151	1	0	0	1	-1.00073	0.999268
121512	FGD4	1	0	1	0	-1.0302	0.969797
53339	BTBD1	0	1	0	1	-1.06288	0.937122
91860	CALML4	1	0	0	1	-1.07664	0.923364
23457	ABCB9	1	0	0	1	-1.09407	0.905925
25917	THUMPD3	1	1	0	0	-1.12241	0.877587
4122	MAN2A2	1	0	0	1	-1.18301	0.816994
7337	UBE3A	0	1	0	1	-1.20586	0.794139
8539	API5	0	1	0	1	-1.31374	0.686258
317781	DDX51	0	1	0	1	-1.32574	0.674262
25963	TMEM87A	0	1	0	1	-1.39293	0.607067
51435	SCARA3	0	1	0	1	-1.40945	0.590545
84951	TNS4	1	0	0	1	-1.43897	0.561031
5045	FURIN	1	0	0	1	-1.70847	0.291526
6650	CAPN15	1	1	0	0	-1.77815	0.221854
10083	USH1C	1	0	0	1	-1.78432	0.215679
9702	CEP57	0	1	1	0	-1.93308	0.0669243
51669	SARAF	0	1	0	1	-2.1455	-0.145504
27020	NPTN	1	0	0	1	-2.27888	-0.27888
55975	KLHL7	1	0	0	1	-2.31054	-0.310539
8085	KMT2D	1	0	0	1	-2.48416	-0.484159
81490	PTDSS2	0	1	0	1	-2.64107	-0.641067
4925	NUCB2	0	1	0	1	-3.13453	-1.13453
9074	CLDN6	0	1	1	0	-3.2269	-1.2269
7465	WEE1	1	0	0	1	-3.36603	-1.36603
23141	ANKLE2	0	1	0	1	-3.43037	-1.43037
2923	PDIA3	0	1	0	1	-3.7189	-1.7189
28231	SLCO4A1	1	1	0	0	-4.28489	-2.28489
115353	LRRC42	1	1	0	0	-4.87337	-2.87337
23548	TTC33	0	1	1	0	-5.1528	-3.1528
596	BCL2	0	1	1	0	-7.75318	-5.75318
54468	MIOS	1	0	0	1	-8.12303	-6.12303
29099	COMMD9	1	0	0	1	-8.62762	-6.62762
80223	RAB11FIP1	0	0	1	1	-9.0358	-7.0358

## Sheet: HNSC
Entrez ID	Gene	DM	GE	miRNA	SCNA	GS	Score
11164	NUDT5	1	0	0	1	2.08533	4.08533
23201	FAM168A	0	1	1	0	1.68469	3.68469
55037	PTCD3	0	0	1	1	1.38238	3.38238
9093	DNAJA3	1	1	0	0	1.16167	3.16167
747	DAGLA	1	0	0	1	0.922594	2.92259
23560	GTPBP4	1	1	0	0	0.886113	2.88611
83988	NCALD	0	0	1	1	0.557157	2.55716
9317	PTER	0	1	0	1	0.497103	2.4971
261729	STEAP2	0	0	1	1	0.164323	2.16432
80013	MINDY3	0	0	1	1	0.0914855	2.09149
92737	DNER	1	1	0	0	0.0652029	2.0652
1959	EGR2	1	1	0	0	0.0222442	2.02224
1479	CSTF3	0	1	1	0	0.0201537	2.02015
387521	TMEM189	0	1	1	0	-0.0633145	1.93669
8559	PRPF18	0	1	0	1	-0.0715757	1.92842
56888	KCMF1	1	0	0	1	-0.090469	1.90953
55039	TRMT12	1	0	0	1	-0.114604	1.8854
9066	SYT7	1	0	0	1	-0.277716	1.72228
6251	RSU1	1	0	0	1	-0.318484	1.68152
34	ACADM	0	1	0	1	-0.394827	1.60517
5886	RAD23A	1	0	0	1	-0.459217	1.54078
10963	STIP1	1	0	0	1	-0.640878	1.35912
54663	WDR74	1	0	0	1	-0.800681	1.19932
65123	INTS3	0	1	1	0	-0.946737	1.05326
4144	MAT2A	0	1	0	1	-1.09705	0.902947
3799	KIF5B	0	1	1	0	-1.19614	0.803862
26156	RSL1D1	0	1	1	0	-1.40651	0.593492
2117	ETV3	1	0	1	0	-1.42322	0.57678
64895	PAPOLG	1	0	0	1	-1.5019	0.498099
90204	ZSWIM1	0	1	1	0	-1.69562	0.304377
22862	FNDC3A	1	0	0	1	-1.75033	0.249669
9592	IER2	0	1	0	1	-1.87792	0.122077
10097	ACTR2	0	1	0	1	-2.77475	-0.77475
81839	VANGL1	1	0	1	0	-3.12294	-1.12294
79612	NAA16	0	0	1	1	-3.43087	-1.43087
80155	NAA15	1	1	0	0	-4.06692	-2.06692
1666	DECR1	1	0	0	1	-4.08378	-2.08378
79842	ZBTB3	0	0	1	1	-4.21026	-2.21026
91147	TMEM67	1	0	0	1	-5.04665	-3.04665
123016	TTC8	1	0	1	0	-5.58428	-3.58428

## Sheet: KIRC
Entrez ID	Gene	DM	GE	miRNA	SCNA	GS	Score
56907	SPIRE1	1	0	1	0	15.8457	17.8457
3612	IMPA1	1	0	1	1	11.4629	14.4629
51400	PPME1	1	1	1	0	9.2827	12.2827
2186	BPTF	1	0	1	1	5.22626	8.22626
23683	PRKD3	1	0	1	0	6.17931	8.17931
10102	TSFM	1	0	1	0	6.12617	8.12617
10390	CEPT1	1	0	1	0	5.99085	7.99085
84955	NUDCD1	1	0	0	1	5.91007	7.91007
8986	RPS6KA4	1	1	0	0	5.71826	7.71826
374354	NHLRC2	1	0	1	0	5.26839	7.26839
157680	VPS13B	1	0	0	1	5.22676	7.22676
9913	SUPT7L	1	0	1	0	5.19619	7.19619
55501	CHST12	1	0	1	0	5.18042	7.18042
8540	AGPS	1	0	1	0	4.92453	6.92453
55666	NPLOC4	1	1	0	1	3.66518	6.66518
7702	ZNF143	0	1	1	0	4.58673	6.58673
4763	NF1	1	0	1	0	4.53089	6.53089
79709	COLGALT1	1	0	1	0	4.42404	6.42404
57690	TNRC6C	1	1	0	1	3.34746	6.34746
51105	PHF20L1	1	0	0	1	4.21902	6.21902
10000	AKT3	1	0	1	0	4.18821	6.18821
5925	RB1	1	0	0	1	4.14517	6.14517
54764	ZRANB1	1	0	1	0	4.12372	6.12372
50807	ASAP1	1	0	0	1	3.88102	5.88102
81034	SLC25A32	1	0	0	1	3.86713	5.86713
144983	HNRNPA1L2	0	0	1	1	3.78225	5.78225
55742	PARVA	1	0	1	0	3.69407	5.69407
11234	HPS5	1	0	1	0	3.68742	5.68742
56945	MRPS22	1	0	1	0	3.65349	5.65349
2885	GRB2	1	0	0	1	3.44327	5.44327
51747	LUC7L3	1	0	1	0	3.30048	5.30048
4660	PPP1R12B	1	1	0	0	3.03093	5.03093
54788	DNAJB12	1	0	1	0	2.96851	4.96851
8809	IL18R1	1	0	1	0	2.91889	4.91889
10910	SUGT1	1	0	0	1	2.84786	4.84786
222194	RSBN1L	1	0	1	0	2.75357	4.75357
57606	SLAIN2	1	0	1	0	2.71379	4.71379
54828	BCAS3	1	0	0	1	2.69695	4.69695
5090	PBX3	1	0	1	0	2.66201	4.66201
55227	LRRC1	1	0	1	0	2.66046	4.66046
27185	DISC1	0	1	1	0	2.64344	4.64344
256435	ST6GALNAC3	0	1	1	0	2.58724	4.58724
10652	YKT6	1	1	0	0	2.54212	4.54212
130814	PQLC3	1	0	1	0	2.43878	4.43878
51317	PHF21A	1	0	1	0	2.34325	4.34325
7163	TPD52	1	0	1	1	1.30893	4.30893
3384	ICAM2	0	1	1	1	1.29409	4.29409
29028	ATAD2	0	0	1	1	2.25876	4.25876
91010	FMNL3	0	1	1	0	2.23409	4.23409
124565	SLC38A10	0	1	0	1	2.20154	4.20154
57335	ZNF286A	0	1	1	0	2.18199	4.18199
57210	SLC45A4	0	0	1	1	2.17223	4.17223
5001	ORC5	1	0	1	0	2.10958	4.10958
9749	PHACTR2	1	1	0	0	1.9421	3.9421
84875	PARP10	1	0	0	1	1.91186	3.91186
23048	FNBP1	1	0	1	0	1.88541	3.88541
4126	MANBA	1	0	1	0	1.80915	3.80915
56650	CLDND1	0	1	1	0	1.74382	3.74382
23635	SSBP2	1	0	1	0	1.73499	3.73499
169200	TMEM64	0	0	1	1	1.72653	3.72653
23678	SGK3	0	0	1	1	1.70971	3.70971
7068	THRB	0	1	1	0	1.6663	3.6663
5889	RAD51C	0	0	1	1	1.63615	3.63615
84181	CHD6	0	1	1	0	1.59926	3.59926
114	ADCY8	1	0	0	1	1.56868	3.56868
91661	ZNF765	1	1	0	0	1.5138	3.5138
26151	NAT9	0	1	1	1	0.506275	3.50627
5747	PTK2	1	0	0	1	1.40906	3.40906
80124	VCPIP1	1	0	0	1	1.40544	3.40544
79870	BAALC	1	0	0	1	1.3842	3.3842
1499	CTNNB1	1	1	1	0	0.381573	3.38157
26052	DNM3	1	0	1	0	1.37165	3.37165
7082	TJP1	1	0	0	1	1.36085	3.36085
3912	LAMB1	1	0	1	0	1.35974	3.35974
51586	MED15	1	0	1	0	1.31294	3.31294
112939	NACC1	0	1	1	0	1.28464	3.28464
8622	PDE8B	1	0	1	0	1.27874	3.27874
80724	ACAD10	0	1	1	0	1.26608	3.26608
150472	CBWD2	1	0	1	0	1.2657	3.2657
102	ADAM10	1	0	1	0	1.25109	3.25109
23240	TMEM131L	1	1	0	0	1.24578	3.24578
136	ADORA2B	1	0	1	0	1.23491	3.23491
729288	ZNF286B	1	0	1	0	1.20643	3.20643
10150	MBNL2	0	1	1	0	1.20478	3.20478
5580	PRKCD	1	0	1	0	1.20337	3.20337
348093	RBPMS2	1	0	1	0	1.17969	3.17969
79621	RNASEH2B	0	1	0	1	1.10947	3.10947
114907	FBXO32	1	0	0	1	1.06545	3.06545
23506	BICRAL	0	1	1	0	1.03355	3.03355
28991	COMMD5	0	1	0	1	1.02998	3.02998
57589	RIC1	1	0	1	0	1.02784	3.02784
9462	RASAL2	1	1	0	0	1.02146	3.02146
51081	MRPS7	0	1	0	1	1.01956	3.01956
6304	SATB1	1	1	1	0	-0.000941388	2.99906
203054	ADCK5	0	1	0	1	0.977433	2.97743
22943	DKK1	1	0	1	0	0.968427	2.96843
27433	TOR2A	1	0	1	0	0.964432	2.96443
342538	NACA2	0	0	1	1	0.839597	2.8396
2906	GRIN2D	1	0	1	0	0.82437	2.82437
5048	PAFAH1B1	1	0	1	0	0.751366	2.75137
1468	SLC25A10	0	1	0	1	0.738665	2.73866
57508	INTS2	0	0	1	1	0.730037	2.73004
114757	CYGB	1	0	0	1	0.711208	2.71121
11278	KLF12	1	1	0	0	0.703234	2.70323
5583	PRKCH	1	1	0	0	0.671167	2.67117
8165	AKAP1	0	0	1	1	0.655627	2.65563
4602	MYB	1	0	1	0	0.653272	2.65327
3159	HMGA1	1	0	1	0	0.641983	2.64198
11075	STMN2	1	0	0	1	0.619206	2.61921
1453	CSNK1D	0	1	0	1	0.617913	2.61791
10565	ARFGEF1	1	0	1	1	-0.396963	2.60304
408	ARRB1	1	0	1	0	0.588442	2.58844
23301	EHBP1	1	1	0	0	0.587297	2.5873
23329	TBC1D30	1	1	0	0	0.584162	2.58416
221491	SMIM29	1	0	1	0	0.56181	2.56181
5983	RFC3	1	0	1	0	0.550928	2.55093
8405	SPOP	1	0	1	0	0.548086	2.54809
51780	KDM3B	0	1	1	0	0.544818	2.54482
347733	TUBB2B	1	0	1	0	0.523517	2.52352
23265	EXOC7	1	0	0	1	0.460338	2.46034
54726	OTUD4	1	0	1	0	0.432326	2.43233
84456	L3MBTL3	1	1	0	0	0.42411	2.42411
201292	TRIM65	0	0	1	1	0.40767	2.40767
8715	NOL4	1	0	1	0	0.392074	2.39207
7323	UBE2D3	1	0	1	0	0.384143	2.38414
6397	SEC14L1	0	1	0	1	0.3815	2.3815
862	RUNX1T1	0	1	0	1	0.374234	2.37423
5139	PDE3A	0	1	1	0	0.3622	2.3622
528	ATP6V1C1	0	0	1	1	0.315279	2.31528
2778	GNAS	1	0	1	0	0.314436	2.31444
3815	KIT	1	1	0	0	0.309547	2.30955
6713	SQLE	1	0	0	1	0.287538	2.28754
10755	GIPC1	0	1	1	0	0.279323	2.27932
9991	PTBP3	0	1	1	0	0.252081	2.25208
5723	PSPH	1	1	0	0	0.224345	2.22435
23469	PHF3	1	1	0	0	0.182246	2.18225
23331	TTC28	1	1	0	0	0.156367	2.15637
6509	SLC1A4	1	0	1	0	0.15396	2.15396
7025	NR2F1	1	0	1	0	0.151904	2.1519
3759	KCNJ2	0	1	0	1	0.145266	2.14527
7539	ZFP37	1	1	0	0	0.140664	2.14066
22847	ZNF507	1	1	0	0	0.129288	2.12929
115825	WDFY2	1	0	0	1	0.12708	2.12708
116039	OSR2	1	0	0	1	0.12517	2.12517
64978	MRPL38	0	1	0	1	0.117302	2.1173
10434	LYPLA1	1	0	1	0	0.0840522	2.08405
7750	ZMYM2	1	0	1	0	0.0663085	2.06631
4720	NDUFS2	1	1	0	0	0.0586616	2.05866
19	ABCA1	0	1	1	0	0.051481	2.05148
7915	ALDH5A1	1	0	1	0	-0.0420693	1.95793
137392	FAM92A	0	0	1	1	-0.0841019	1.9159
9684	LRRC14	1	0	0	1	-0.0925195	1.90748
4026	LPP	0	1	1	0	-0.150466	1.84953
126017	ZNF813	1	1	0	0	-0.190512	1.80949
64327	LMBR1	1	0	1	0	-0.199727	1.80027
2308	FOXO1	1	1	0	0	-0.210003	1.79
6045	RNF2	0	0	1	1	-0.229809	1.77019
8895	CPNE3	0	0	1	1	-0.277618	1.72238
58516	SINHCAF	1	0	1	0	-0.318009	1.68199
3664	IRF6	1	1	0	0	-0.354468	1.64553
2353	FOS	0	1	1	0	-0.35703	1.64297
11031	RAB31	1	0	1	0	-0.402202	1.5978
9605	VPS9D1	1	1	0	0	-0.446189	1.55381
55858	TMEM165	1	0	1	0	-0.468563	1.53144
6387	CXCL12	1	1	0	0	-0.480166	1.51983
26019	UPF2	0	1	1	0	-0.505428	1.49457
10492	SYNCRIP	1	0	1	0	-0.514846	1.48515
9648	GCC2	1	0	1	0	-0.51523	1.48477
3984	LIMK1	1	0	1	0	-0.527409	1.47259
126070	ZNF440	0	1	1	0	-0.530196	1.4698
51337	THEM6	0	0	1	1	-0.540628	1.45937
90321	ZNF766	1	1	0	0	-0.554392	1.44561
9772	TMEM94	0	0	1	1	-0.573131	1.42687
29968	PSAT1	1	1	1	0	-1.60021	1.39979
3998	LMAN1	1	0	1	0	-0.601777	1.39822
5569	PKIA	1	0	0	1	-0.65525	1.34475
4884	NPTX1	0	0	1	1	-0.66472	1.33528
5253	PHF2	1	1	0	0	-0.7237	1.2763
8924	HERC2	0	0	1	1	-0.72871	1.27129
286144	TRIQK	0	1	1	1	-1.75859	1.24141
2069	EREG	1	0	1	0	-0.766074	1.23393
9229	DLGAP1	1	0	1	0	-0.785832	1.21417
23513	SCRIB	0	1	0	1	-0.821084	1.17892
51160	VPS28	1	0	0	1	-0.87693	1.12307
8091	HMGA2	1	0	1	0	-1.02648	0.973519
9480	ONECUT2	1	0	1	0	-1.03416	0.965839
54617	INO80	1	0	1	0	-1.05609	0.943915
1545	CYP1B1	1	1	0	0	-1.07086	0.929143
8767	RIPK2	1	0	0	1	-1.08222	0.917781
163227	ZNF100	1	1	0	0	-1.08392	0.916084
81671	VMP1	0	0	1	1	-1.11995	0.880046
2738	GLI4	1	0	0	1	-1.12972	0.870276
6185	RPN2	1	0	1	0	-1.12996	0.87004
81605	URM1	1	0	1	0	-1.13975	0.860249
27122	DKK3	1	1	0	0	-1.14837	0.851632
144195	SLC2A14	1	0	1	0	-1.15571	0.844288
55039	TRMT12	1	0	0	1	-1.19532	0.804675
9709	HERPUD1	1	0	1	0	-1.20635	0.793646
9674	KIAA0040	1	1	0	0	-1.21683	0.783169
51366	UBR5	1	0	0	1	-1.2365	0.763498
84896	ATAD1	1	0	1	0	-1.24201	0.757987
83871	RAB34	0	1	1	0	-1.31161	0.688386
65062	TMEM237	1	0	1	0	-1.35687	0.643132
79646	PANK3	1	0	1	0	-1.37652	0.62348
9021	SOCS3	0	0	1	1	-1.38062	0.619379
4208	MEF2C	1	1	0	0	-1.38626	0.613744
805	CALM2	1	0	1	0	-1.39789	0.602105
80774	LIMD2	1	0	0	1	-1.44011	0.559895
23163	GGA3	1	0	0	1	-1.47822	0.52178
4297	KMT2A	0	1	1	0	-1.48184	0.518158
260425	MAGI3	1	1	1	0	-2.50221	0.497788
23673	STX12	0	1	1	0	-1.55189	0.448109
55707	NECAP2	1	0	1	0	-1.55727	0.442734
26986	PABPC1	1	0	0	1	-1.56503	0.434965
9908	G3BP2	1	0	1	0	-1.58762	0.412383
51524	TMEM138	1	1	0	0	-1.59005	0.409953
51742	ARID4B	1	0	1	0	-1.60051	0.399486
5901	RAN	1	1	0	0	-1.61347	0.386527
2012	EMP1	0	1	1	0	-1.63181	0.368186
10745	PHTF1	1	1	0	0	-1.66341	0.336592
51101	ZC2HC1A	1	0	1	1	-2.67629	0.323708
8727	CTNNAL1	1	0	1	0	-1.75571	0.244291
57380	MRS2	1	0	1	0	-1.78533	0.214667
2033	EP300	0	1	1	0	-1.8009	0.199096
159371	SLC35G1	1	1	0	0	-1.83021	0.169788
4194	MDM4	1	0	1	0	-1.85523	0.144773
192670	AGO4	1	0	1	0	-1.87298	0.127023
10238	DCAF7	0	0	1	1	-1.89924	0.100758
7480	WNT10B	1	0	1	0	-1.96132	0.0386787
23352	UBR4	1	1	0	0	-2.08894	-0.0889354
10420	TESK2	1	1	0	0	-2.16399	-0.163993
10712	FAM189B	0	1	1	0	-2.17929	-0.179286
58480	RHOU	1	0	1	0	-2.25727	-0.257272
146712	B3GNTL1	0	1	0	1	-2.25915	-0.259147
4869	NPM1	1	1	0	0	-2.2624	-0.262397
23582	CCNDBP1	1	0	1	0	-2.28896	-0.288956
64746	ACBD3	1	0	1	0	-2.31693	-0.316934
27339	PRPF19	1	0	1	0	-2.3393	-0.339301
11011	TLK2	1	0	0	1	-2.37714	-0.377135
51582	AZIN1	0	0	1	1	-2.38853	-0.388525
64089	SNX16	0	0	1	1	-2.46982	-0.469818
7321	UBE2D1	1	0	1	0	-2.61882	-0.618825
6745	SSR1	1	0	1	0	-2.72675	-0.726751
3488	IGFBP5	1	0	1	0	-2.85269	-0.852689
892	CCNC	1	0	1	0	-2.86162	-0.861616
84722	PSRC1	1	0	1	0	-2.8689	-0.868901
51	ACOX1	1	0	0	1	-2.93373	-0.93373
64598	MOSPD3	1	0	1	0	-2.95934	-0.959339
5994	RFXAP	1	0	1	0	-2.96714	-0.967145
7014	TERF2	1	0	1	0	-3.03897	-1.03897
84337	ELOF1	1	1	0	0	-3.0809	-1.0809
23473	CAPN7	1	0	1	0	-3.12125	-1.12125
22862	FNDC3A	1	0	1	0	-3.1222	-1.1222
55529	PIP4P2	1	0	0	1	-3.14142	-1.14142
51123	ZNF706	1	0	0	1	-3.23705	-1.23705
9969	MED13	1	0	0	1	-3.31081	-1.31081
79647	AKIRIN1	1	0	1	0	-3.32866	-1.32866
7071	KLF10	0	0	1	1	-3.34458	-1.34458
51060	TXNDC12	1	0	1	0	-3.38056	-1.38056
81572	PDRG1	1	0	1	0	-3.38741	-1.38741
23172	ABRAXAS2	1	0	1	0	-3.43803	-1.43803
150	ADRA2A	1	0	1	0	-3.44782	-1.44782
51804	SIX4	1	0	1	0	-3.48879	-1.48879
6023	RMRP	0	1	1	0	-3.56205	-1.56205
4603	MYBL1	1	0	1	1	-4.58447	-1.58447
79837	PIP4K2C	1	0	1	0	-3.60154	-1.60154
54872	PIGG	0	1	1	0	-3.61186	-1.61186
134353	LSM11	1	1	0	0	-3.73343	-1.73343
1326	MAP3K8	1	0	1	0	-3.92612	-1.92612
26091	HERC4	1	0	1	0	-4.01951	-2.01951
29883	CNOT7	1	0	1	0	-4.21209	-2.21209
55662	HIF1AN	1	0	1	0	-4.26533	-2.26533
829	CAPZA1	1	0	1	0	-4.32869	-2.32869
3309	HSPA5	1	0	1	0	-4.35017	-2.35017
1656	DDX6	0	1	1	0	-4.41502	-2.41502
6603	SMARCD2	1	0	0	1	-4.45944	-2.45944
11051	NUDT21	1	0	1	0	-4.51933	-2.51933
26292	MYCBP	1	0	1	0	-4.62979	-2.62979
57724	EPG5	1	0	1	0	-4.80596	-2.80596
55643	BTBD2	1	0	1	0	-4.83585	-2.83585
1854	DUT	1	1	0	0	-4.87078	-2.87078
79902	NUP85	1	0	0	1	-4.88059	-2.88059
55222	LRRC20	1	1	0	0	-4.91144	-2.91144
84300	UQCC2	1	1	0	0	-5.0005	-3.0005
6730	SRP68	1	0	0	1	-5.01904	-3.01904
55167	MSL2	0	1	1	0	-5.0862	-3.0862
23411	SIRT1	1	1	0	0	-5.2998	-3.2998
8833	GMPS	1	0	1	0	-5.40341	-3.40341
26043	UBXN7	1	1	0	0	-5.50918	-3.50918
23788	MTCH2	1	1	0	0	-5.52361	-3.52361
10180	RBM6	1	0	1	0	-5.58149	-3.58149
1666	DECR1	1	0	0	1	-5.62857	-3.62857
5591	PRKDC	1	0	1	0	-5.7879	-3.7879
374819	LRRC37A3	1	0	0	1	-5.92805	-3.92805
100128731	OST4	1	0	1	0	-5.97746	-3.97746
157570	ESCO2	1	0	1	0	-6.0351	-4.0351
22990	PCNX1	1	0	1	0	-6.04712	-4.04712
5394	EXOSC10	1	1	0	0	-6.24269	-4.24269
84154	RPF2	1	0	1	0	-6.36138	-4.36138
55631	LRRC40	1	0	1	0	-6.41268	-4.41268
55719	SLF2	1	0	1	0	-6.46148	-4.46148
55425	GPALPP1	1	0	1	0	-6.55277	-4.55277
6873	TAF2	1	0	0	1	-6.55351	-4.55351
51185	CRBN	1	1	0	0	-6.5674	-4.5674
641	BLM	1	0	1	0	-6.73639	-4.73639
5479	PPIB	1	0	1	0	-6.9361	-4.9361
11311	VPS45	1	0	1	0	-6.99975	-4.99975
1836	SLC26A2	1	0	1	0	-7.15227	-5.15227
9166	EBAG9	1	0	0	1	-7.48761	-5.48761
286826	LIN9	1	0	1	0	-7.53251	-5.53251
4170	MCL1	1	0	1	0	-7.66158	-5.66158
2091	FBL	1	0	1	0	-7.74474	-5.74474
22894	DIS3	1	0	1	0	-7.74659	-5.74659
25978	CHMP2B	1	1	0	0	-7.75015	-5.75015
56910	STARD7	1	0	1	0	-7.92515	-5.92515
26065	LSM14A	1	1	1	0	-8.94008	-5.94008
26060	APPL1	1	0	1	0	-8.31709	-6.31709
11052	CPSF6	1	0	1	0	-8.36049	-6.36049
55847	CISD1	1	0	1	0	-8.48955	-6.48955
28990	ASTE1	1	1	0	0	-8.64113	-6.64113
79719	AAGAB	1	1	0	0	-8.68227	-6.68227
286148	DPY19L4	1	0	0	1	-8.75926	-6.75926
2618	GART	1	1	0	0	-8.9799	-6.9799
54108	CHRAC1	1	0	1	1	-10.0673	-7.06734
11097	NUPL2	1	0	1	0	-9.08042	-7.08042
65056	GPBP1	1	0	1	0	-9.08873	-7.08873
54433	GAR1	1	1	0	0	-9.3789	-7.3789
5870	RAB6A	1	0	1	0	-9.40461	-7.40461
126068	ZNF441	1	0	1	0	-9.43041	-7.43041
6431	SRSF6	1	0	1	0	-9.445	-7.445
10456	HAX1	1	0	0	1	-9.84995	-7.84995
136647	MPLKIP	1	1	1	0	-11.0432	-8.04323
152006	RNF38	1	1	0	0	-10.1465	-8.14647
6341	SCO1	1	1	0	0	-10.2894	-8.28936
63875	MRPL17	1	0	1	0	-10.3353	-8.3353
5782	PTPN12	1	0	1	0	-10.4648	-8.46478
23304	UBR2	1	1	0	0	-10.5079	-8.50793
10651	MTX2	1	1	0	0	-10.6226	-8.62261
11218	DDX20	1	1	0	0	-10.9076	-8.90762
339175	METTL2A	1	1	0	1	-12.1053	-9.10532
29116	MYLIP	1	1	0	0	-11.145	-9.14499
51292	GMPR2	1	1	0	0	-11.3075	-9.30746
6198	RPS6KB1	1	0	0	1	-11.3881	-9.3881
84988	PPP1R16A	1	0	0	1	-11.4134	-9.41336
56943	ENY2	1	0	0	1	-11.597	-9.59699
813	CALU	1	0	1	0	-11.7065	-9.7065
10957	PNRC1	1	1	0	0	-11.9007	-9.90067
10606	PAICS	1	1	0	0	-12.4251	-10.4251
729991	BORCS8	1	1	0	0	-12.9693	-10.9693
4287	ATXN3	1	0	1	0	-13.0156	-11.0156
8726	EED	1	1	0	0	-13.1112	-11.1112
81550	TDRD3	1	1	0	0	-13.2435	-11.2435
165918	RNF168	1	1	0	0	-13.2931	-11.2931
55572	FOXRED1	1	1	0	0	-13.528	-11.528
219541	MED19	1	1	0	0	-13.6219	-11.6219
56242	ZNF253	1	1	1	0	-14.7646	-11.7646
283871	PGP	1	1	0	0	-14.2118	-12.2118
58487	CREBZF	1	0	1	0	-14.5321	-12.5321
8455	ATRN	1	0	1	0	-14.541	-12.541
25942	SIN3A	1	0	1	0	-15.0434	-13.0434
57691	KIAA1586	1	0	1	0	-15.3525	-13.3525
120103	SLC36A4	1	0	1	0	-15.402	-13.402
26130	GAPVD1	1	1	0	0	-16.1454	-14.1454
55656	INTS8	1	0	1	1	-17.3474	-14.3474
51321	AMZ2	1	0	1	1	-17.504	-14.504
84232	MAF1	1	0	0	1	-16.6734	-14.6734
51065	RPS27L	1	0	0	1	-17.2722	-15.2722
163126	EID2	1	0	1	0	-17.6725	-15.6725
124411	ZNF720	1	0	1	0	-17.6874	-15.6874
150275	CCDC117	1	0	1	0	-18.5015	-16.5015
8812	CCNK	1	0	1	0	-20.096	-18.096
57658	CALCOCO1	1	1	0	0	-20.782	-18.782
9364	RAB28	1	1	1	0	-22.3173	-19.3173
26586	CKAP2	1	0	0	1	-21.9163	-19.9163
10885	WDR3	1	0	1	0	-22.245	-20.245
51073	MRPL4	1	1	0	0	-23.1213	-21.1213
79053	ALG8	1	1	0	0	-26.4596	-24.4596
51573	GDE1	1	0	1	0	-31.9549	-29.9549
83939	EIF2A	1	1	0	0	-34.2188	-32.2188

## Sheet: KIRP
Entrez ID	Gene	DM	GE	miRNA	SCNA	GS	Score
83475	DOHH	1	0	1	0	43.09	45.09
3376	IARS	1	0	1	0	35.9483	37.9483
8189	SYMPK	1	0	1	0	25.3688	27.3688
9159	PCSK7	1	0	1	0	25.2485	27.2485
10307	APBB3	1	1	0	0	23.8364	25.8364
79735	TBC1D17	0	1	1	0	22.5757	24.5757
84319	CMSS1	1	1	0	0	16.7534	18.7534
1613	DAPK3	1	0	1	0	16.5763	18.5763
79684	MSANTD2	1	1	0	0	12.6459	14.6459
2058	EPRS	1	1	0	0	12.1207	14.1207
163255	ZNF540	1	1	0	0	12.0215	14.0215
5092	PCBD1	1	0	1	0	11.8873	13.8873
2979	GUCA1B	0	1	1	0	11.3723	13.3723
23378	RRP8	0	1	1	0	11.2172	13.2172
51233	DRICH1	1	1	0	0	11.0543	13.0543
163131	ZNF780B	1	1	0	0	10.8439	12.8439
51495	HACD3	1	1	0	0	10.0611	12.0611
376940	ZC3H6	1	1	0	0	9.51245	11.5125
3181	HNRNPA2B1	1	1	0	0	7.68332	9.68332
5892	RAD51D	1	1	0	0	7.57822	9.57822
7135	TNNI1	1	1	0	0	7.5654	9.5654
55301	OLAH	1	0	1	1	6.52078	9.52078
222	ALDH3B2	1	1	0	0	7.37007	9.37007
79038	ZFYVE21	0	1	0	1	7.35905	9.35905
23181	DIP2A	0	1	0	1	7.19192	9.19192
55017	C14orf119	1	0	0	1	7.1311	9.1311
7597	ZBTB25	1	0	0	1	7.0195	9.0195
8884	SLC5A6	1	0	1	0	6.5039	8.5039
5869	RAB5B	1	1	0	0	6.43417	8.43417
23588	KLHDC2	0	1	1	0	6.13408	8.13408
22890	ZBTB1	0	1	0	1	6.07383	8.07383
55727	BTBD7	0	1	1	0	5.67274	7.67274
143630	UBQLNL	0	1	1	0	5.51352	7.51352
54540	FAM193B	0	1	1	0	5.50883	7.50883
85439	STON2	0	1	0	1	5.30726	7.30726
5926	ARID4A	0	0	1	1	5.24381	7.24381
65110	UPF3A	0	1	1	0	5.14036	7.14036
2103	ESRRB	0	0	1	1	5.08264	7.08264
55015	PRPF39	0	1	1	0	4.62533	6.62533
3200	HOXA3	0	1	1	0	4.54465	6.54465
89932	PAPLN	0	1	1	0	4.38934	6.38934
7327	UBE2G2	0	1	0	1	4.30852	6.30852
29954	POMT2	0	1	0	1	4.22545	6.22545
7517	XRCC3	0	1	0	1	4.06364	6.06364
6430	SRSF5	0	1	0	1	3.85354	5.85354
8669	EIF3J	1	1	0	0	3.53108	5.53108
11154	AP4S1	0	1	0	1	3.44066	5.44066
5440	POLR2K	1	1	0	0	3.39281	5.39281
55691	FRMD4A	0	1	0	1	3.2788	5.2788
51585	PCF11	1	0	1	0	3.23336	5.23336
122809	SOCS4	1	0	1	1	2.09756	5.09756
55640	FLVCR2	1	1	0	1	2.02689	5.02689
57475	PLEKHH1	0	1	0	1	2.977	4.977
761	CA3	1	1	0	0	2.92247	4.92247
161253	REM2	1	1	0	1	1.83909	4.83909
54058	C21orf58	0	1	0	1	2.77307	4.77307
8888	MCM3AP	0	1	0	1	2.74225	4.74225
23357	ANGEL1	0	1	0	1	2.73833	4.73833
23232	TBC1D12	0	1	1	0	2.69261	4.69261
6547	SLC8A3	0	1	0	1	2.65701	4.65701
10884	MRPS30	1	1	0	0	2.45248	4.45248
22985	ACIN1	0	1	0	1	2.36363	4.36363
2342	FNTB	0	1	0	1	2.31382	4.31382
30836	DNTTIP2	1	1	0	0	1.98936	3.98936
11280	SCN11A	0	1	1	0	1.86203	3.86203
10568	SLC34A2	1	1	0	0	1.85301	3.85301
10472	ZBTB18	1	1	0	0	1.74132	3.74132
7691	ZNF132	1	0	1	0	1.73423	3.73423
120892	LRRK2	1	1	0	0	1.73358	3.73358
55871	CBWD1	1	1	0	0	1.71792	3.71792
55608	ANKRD10	0	1	1	0	1.69538	3.69538
145376	PPP1R36	1	0	0	1	1.6586	3.6586
91754	NEK9	0	1	0	1	1.55199	3.55199
162655	ZNF519	0	1	0	1	1.54102	3.54102
225	ABCD2	1	1	0	0	1.3642	3.3642
2581	GALC	1	1	0	1	0.179996	3.18
122525	C14orf28	0	1	1	1	-0.0288436	2.97116
128240	NAXE	0	1	1	0	0.813727	2.81373
6400	SEL1L	1	0	1	1	-0.199574	2.80043
55065	SLC52A1	1	1	0	0	0.745038	2.74504
730051	ZNF814	1	1	0	0	0.735492	2.73549
3169	FOXA1	1	0	0	1	0.733964	2.73396
84245	MRI1	0	1	1	0	0.70695	2.70695
8992	ATP6V0E1	0	1	1	0	0.648512	2.64851
1140	CHRNB1	1	1	0	0	0.602495	2.6025
1152	CKB	1	0	0	1	0.599942	2.59994
64919	BCL11B	0	0	1	1	0.585644	2.58564
51072	MEMO1	0	1	1	0	0.523278	2.52328
91057	CCDC34	1	1	1	0	-0.722801	2.2772
80000	GREB1L	1	1	0	0	0.24497	2.24497
145258	GSC	1	0	0	1	0.210582	2.21058
3958	LGALS3	0	0	1	1	0.198998	2.199
4857	NOVA1	1	0	0	1	0.0657347	2.06573
1289	COL5A1	0	1	1	0	0.0642851	2.06429
7095	SEC62	0	1	1	0	0.00985792	2.00986
3227	HOXC11	1	1	0	0	-0.154483	1.84552
283417	DPY19L2	1	1	0	0	-0.164531	1.83547
9748	SLK	1	0	1	0	-0.165189	1.83481
2625	GATA3	0	1	0	1	-0.174115	1.82589
22863	ATG14	1	1	0	1	-1.19411	1.80589
283871	PGP	1	0	1	0	-0.234121	1.76588
5825	ABCD3	1	0	1	0	-0.242399	1.7576
5826	ABCD4	1	1	0	0	-0.268223	1.73178
6571	SLC18A2	0	1	1	0	-0.273809	1.72619
145508	CEP128	0	0	1	1	-0.299789	1.70021
29114	TAGLN3	1	1	0	0	-0.30404	1.69596
113451	AZIN2	0	1	1	0	-0.332613	1.66739
10950	BTG3	1	0	0	1	-0.343515	1.65648
222236	NAPEPLD	1	1	1	0	-1.36258	1.63742
6785	ELOVL4	1	1	1	0	-1.39537	1.60463
91614	DEPDC7	1	1	0	0	-0.436125	1.56388
5265	SERPINA1	1	0	0	1	-0.473808	1.52619
11161	ERG28	1	0	0	1	-0.583348	1.41665
6495	SIX1	1	1	0	1	-1.60609	1.39391
1409	CRYAA	1	0	0	1	-0.63393	1.36607
55748	CNDP2	1	1	0	0	-0.637598	1.3624
11078	TRIOBP	1	1	0	0	-0.65379	1.34621
1909	EDNRA	0	1	1	0	-0.669911	1.33009
11169	WDHD1	1	0	0	1	-0.671728	1.32827
83592	AKR1E2	1	1	0	0	-0.675878	1.32412
11251	PTGDR2	1	1	0	0	-0.677353	1.32265
29062	WDR91	1	1	0	0	-0.688729	1.31127
388115	CCDC9B	1	1	0	0	-0.70122	1.29878
399665	FAM102A	0	1	1	0	-0.718062	1.28194
64901	RANBP17	1	1	0	0	-0.791464	1.20854
284390	ZNF763	1	1	0	0	-0.796473	1.20353
10490	VTI1B	1	0	0	1	-0.834286	1.16571
258010	SVIP	1	1	0	0	-0.863243	1.13676
9699	RIMS2	1	1	0	0	-0.883865	1.11613
5996	RGS1	1	1	0	0	-0.926194	1.07381
442213	PTCHD4	1	1	0	0	-0.959419	1.04058
50509	COL5A3	1	1	0	0	-1.01444	0.985558
1476	CSTB	1	0	0	1	-1.02374	0.976259
7620	ZNF69	1	1	0	0	-1.04425	0.955751
4140	MARK3	0	0	1	1	-1.07753	0.922468
5260	PHKG1	1	0	1	0	-1.1405	0.859504
3083	HGFAC	1	1	0	0	-1.23706	0.762939
643904	RNF222	0	1	1	0	-1.24296	0.75704
9920	KBTBD11	1	1	0	0	-1.28739	0.712608
56478	EIF4ENIF1	1	1	0	0	-1.29588	0.704123
5983	RFC3	1	0	1	0	-1.30767	0.692325
9497	SLC4A7	1	0	1	0	-1.31417	0.685828
10382	TUBB4A	1	0	1	0	-1.33588	0.664122
249	ALPL	1	0	1	0	-1.39959	0.600415
2674	GFRA1	0	1	1	0	-1.41292	0.587081
203	AK1	1	1	0	0	-1.44326	0.556743
1749	DLX5	1	1	0	0	-1.45677	0.543235
653319	KIAA0895L	1	1	0	0	-1.46168	0.538317
441024	MTHFD2L	1	0	1	0	-1.47482	0.525182
79725	THAP9	1	0	1	0	-1.48349	0.516512
5877	RABIF	0	1	1	0	-1.49604	0.503961
143689	PIWIL4	0	1	1	0	-1.50482	0.495179
2100	ESR2	1	0	0	1	-1.51847	0.481526
187	APLNR	0	1	1	0	-1.54128	0.458725
56606	SLC2A9	1	1	0	0	-1.57917	0.420828
8539	API5	0	1	1	0	-1.62162	0.378381
58533	SNX6	1	0	0	1	-1.62163	0.378369
10655	DMRT2	1	1	0	0	-1.68582	0.314175
9404	LPXN	1	1	0	0	-1.6977	0.302296
55668	GPATCH2L	0	0	1	1	-1.71283	0.287169
51332	SPTBN5	1	1	0	0	-1.78877	0.211234
57035	RSRP1	1	1	0	0	-1.80649	0.19351
56659	KCNK13	1	0	0	1	-1.83458	0.165423
29966	STRN3	1	0	0	1	-1.94281	0.0571901
28954	REM1	1	0	1	0	-1.95653	0.0434714
3930	LBR	1	1	0	0	-1.97363	0.0263672
91283	MSANTD3	0	1	1	0	-1.99322	0.00678035
91461	PKDCC	1	1	0	0	-2.06886	-0.068865
79800	CARF	1	1	0	0	-2.11146	-0.111456
22929	SEPHS1	0	1	0	1	-2.18918	-0.189182
84826	SFT2D3	1	0	1	0	-2.21022	-0.210219
126070	ZNF440	1	0	1	0	-2.21506	-0.215061
204801	NLRP11	1	0	1	0	-2.22835	-0.228349
7485	WRB	1	0	0	1	-2.23119	-0.231187
112755	STX1B	1	1	0	0	-2.29428	-0.294284
83849	SYT15	1	0	1	0	-2.3516	-0.351597
58480	RHOU	1	0	1	0	-2.385	-0.385001
339829	CCDC39	1	1	0	0	-2.42284	-0.422836
84991	RBM17	0	0	1	1	-2.44115	-0.441152
55283	MCOLN3	1	1	0	0	-2.46133	-0.461329
6731	SRP72	1	1	0	0	-2.52949	-0.529488
55766	H2AFJ	1	0	1	0	-2.59986	-0.599861
441549	CDNF	0	1	0	1	-2.64195	-0.64195
10001	MED6	1	0	1	1	-3.65212	-0.652117
390205	LRRC10B	1	0	1	0	-2.6665	-0.666499
339327	ZNF546	1	1	0	0	-2.72428	-0.724276
100130958	SYCE1L	1	1	0	0	-2.73118	-0.731175
83641	FAM107B	1	0	0	1	-2.78823	-0.788231
5581	PRKCE	0	1	1	0	-2.79049	-0.790494
26030	PLEKHG3	1	0	0	1	-2.81967	-0.819666
9890	PLPPR4	1	1	0	0	-2.83788	-0.837883
81831	NETO2	0	1	1	0	-2.87086	-0.870856
22979	EFR3B	0	1	1	0	-2.9327	-0.932701
54093	SETD4	1	1	0	0	-2.93706	-0.937061
6556	SLC11A1	1	0	1	0	-2.98385	-0.983845
11247	NXPH4	1	1	0	0	-2.98951	-0.989507
153527	ZMAT2	0	1	1	0	-3.00188	-1.00188
274	BIN1	1	1	0	0	-3.01588	-1.01588
64398	MPP5	1	0	0	1	-3.02757	-1.02757
533	ATP6V0B	1	0	1	0	-3.06424	-1.06424
5366	PMAIP1	1	1	0	0	-3.07166	-1.07166
80279	CDK5RAP3	1	1	0	0	-3.08934	-1.08934
8767	RIPK2	1	1	0	0	-3.09374	-1.09374
55969	RAB5IF	0	1	1	0	-3.10133	-1.10133
150	ADRA2A	1	1	0	0	-3.14683	-1.14683
122553	TRAPPC6B	1	0	0	1	-3.15445	-1.15445
5743	PTGS2	1	0	1	0	-3.16219	-1.16219
85409	NKD2	0	1	1	0	-3.17203	-1.17203
5980	REV3L	1	0	1	0	-3.19776	-1.19776
340390	WDR97	0	1	1	0	-3.20698	-1.20698
116443	GRIN3A	1	0	1	0	-3.22832	-1.22832
79706	PRKRIP1	0	1	1	0	-3.24834	-1.24834
430	ASCL2	1	0	1	0	-3.26848	-1.26848
6880	TAF9	1	1	0	0	-3.31984	-1.31984
10363	HMG20A	1	0	1	0	-3.37096	-1.37096
94059	LENG9	1	0	1	0	-3.44855	-1.44855
51272	BET1L	1	1	0	0	-3.46085	-1.46085
9209	LRRFIP2	1	1	1	0	-4.54886	-1.54886
834	CASP1	1	0	1	0	-3.57034	-1.57034
10243	GPHN	1	0	0	1	-3.59635	-1.59635
4741	NEFM	1	1	0	0	-3.60502	-1.60502
112487	DTD2	1	0	0	1	-3.61832	-1.61832
94234	FOXQ1	1	0	1	0	-3.64159	-1.64159
22990	PCNX1	1	0	0	1	-3.69591	-1.69591
133584	EGFLAM	1	1	0	0	-3.797	-1.797
114609	TIRAP	1	0	1	0	-3.82733	-1.82733
50839	TAS2R10	1	1	0	0	-3.86374	-1.86374
388650	DIPK1A	1	1	0	0	-3.88754	-1.88754
53904	MYO3A	0	0	1	1	-3.89459	-1.89459
7528	YY1	1	0	0	1	-3.91306	-1.91306
55030	FBXO34	1	0	0	1	-3.94901	-1.94901
79644	SRD5A3	0	1	1	0	-3.97208	-1.97208
155368	METTL27	1	0	1	0	-3.98123	-1.98123
22955	SCMH1	1	0	1	0	-4.01642	-2.01642
128272	ARHGEF19	1	0	1	0	-4.02898	-2.02898
5649	RELN	1	1	0	0	-4.06343	-2.06343
57713	SFMBT2	0	0	1	1	-4.08272	-2.08272
25851	TECPR1	0	1	1	0	-4.12771	-2.12771
10208	USPL1	1	1	0	0	-4.16061	-2.16061
55526	DHTKD1	1	0	0	1	-4.17555	-2.17555
89958	SAPCD2	1	1	0	0	-4.19261	-2.19261
283985	FADS6	1	0	1	0	-4.23245	-2.23245
10484	SEC23A	1	0	0	1	-4.24505	-2.24505
221527	ZBTB12	1	0	1	0	-4.30094	-2.30094
338323	NLRP14	1	1	0	0	-4.33613	-2.33613
57552	NCEH1	1	1	0	0	-4.35315	-2.35315
51109	RDH11	1	0	0	1	-4.37419	-2.37419
55244	SLC47A1	1	0	1	0	-4.39965	-2.39965
6059	ABCE1	1	1	0	0	-4.44772	-2.44772
84193	SETD3	1	0	0	1	-4.44887	-2.44887
875	CBS	0	0	1	1	-4.45395	-2.45395
222553	SLC35F1	1	1	0	0	-4.46345	-2.46345
150365	MEI1	1	0	1	0	-4.49696	-2.49696
79663	HSPBAP1	1	1	0	0	-4.51042	-2.51042
55713	ZNF334	1	1	0	0	-4.52614	-2.52614
5264	PHYH	1	0	1	1	-5.56337	-2.56337
1400	CRMP1	1	0	1	0	-4.69898	-2.69898
54443	ANLN	1	0	1	0	-4.70646	-2.70646
2070	EYA4	1	0	1	0	-4.75812	-2.75812
57134	MAN1C1	1	0	1	0	-4.87468	-2.87468
120227	CYP2R1	1	1	0	0	-4.8796	-2.8796
22931	RAB18	1	0	1	0	-4.99308	-2.99308
55975	KLHL7	1	0	1	0	-5.01505	-3.01505
26037	SIPA1L1	0	1	0	1	-5.03219	-3.03219
25925	ZNF521	1	0	1	0	-5.09447	-3.09447
26012	NSMF	1	1	0	0	-5.13762	-3.13762
10283	CWC27	1	1	0	0	-5.25414	-3.25414
79053	ALG8	1	1	0	0	-5.36143	-3.36143
388591	RNF207	1	1	0	0	-5.3835	-3.3835
353088	ZNF429	1	0	1	0	-5.41529	-3.41529
7443	VRK1	1	0	0	1	-5.42766	-3.42766
51187	RSL24D1	0	1	1	0	-5.44202	-3.44202
136	ADORA2B	1	0	1	0	-5.51147	-3.51147
10250	SRRM1	1	0	1	0	-5.58437	-3.58437
11264	PXMP4	1	0	1	0	-5.59417	-3.59417
10419	PRMT5	1	0	1	1	-6.60468	-3.60468
79754	ASB13	0	1	0	1	-5.60613	-3.60613
11234	HPS5	1	0	1	0	-5.62203	-3.62203
9353	SLIT2	1	0	1	0	-5.63701	-3.63701
9227	LRAT	1	0	1	0	-5.6489	-3.6489
26033	ATRNL1	1	0	1	0	-5.65258	-3.65258
5587	PRKD1	0	0	1	1	-5.67631	-3.67631
10793	ZNF273	1	1	0	0	-5.68496	-3.68496
84881	RPUSD4	1	0	1	0	-5.76582	-3.76582
2526	FUT4	1	0	1	0	-5.76695	-3.76695
6542	SLC7A2	1	1	0	0	-5.80111	-3.80111
10575	CCT4	1	1	0	0	-5.80154	-3.80154
64848	YTHDC2	1	0	1	0	-5.86166	-3.86166
56888	KCMF1	1	1	1	0	-6.91303	-3.91303
54853	WDR55	1	1	0	0	-5.91994	-3.91994
162461	TMEM92	0	1	1	0	-5.92344	-3.92344
8999	CDKL2	1	0	1	0	-5.95778	-3.95778
51094	ADIPOR1	1	1	0	0	-5.96869	-3.96869
91392	ZNF502	1	0	1	0	-6.00256	-4.00256
22873	DZIP1	1	0	1	0	-6.03646	-4.03646
2029	ENSA	1	1	0	0	-6.05186	-4.05186
149076	ZNF362	1	1	1	0	-7.05859	-4.05859
54020	SLC37A1	1	0	1	0	-6.09366	-4.09366
51513	ETV7	1	0	1	0	-6.1292	-4.1292
8872	CDC123	1	0	0	1	-6.13631	-4.13631
91662	NLRP12	1	0	1	0	-6.15197	-4.15197
345193	LRIT3	1	1	1	0	-7.18683	-4.18683
93487	MAPK1IP1L	1	0	0	1	-6.26122	-4.26122
9200	HACD1	1	0	1	0	-6.27074	-4.27074
5870	RAB6A	1	1	0	0	-6.31412	-4.31412
51143	DYNC1LI1	1	1	0	0	-6.36244	-4.36244
9529	BAG5	1	0	0	1	-6.45732	-4.45732
84450	ZNF512	1	0	1	0	-6.46319	-4.46319
285268	ZNF621	1	0	1	0	-6.53837	-4.53837
3559	IL2RA	0	0	1	1	-6.55317	-4.55317
83591	THAP2	1	0	1	0	-6.58128	-4.58128
9318	COPS2	1	1	0	0	-6.71185	-4.71185
83989	FAM172A	1	1	0	0	-6.72804	-4.72804
50485	SMARCAL1	1	1	0	0	-6.74943	-4.74943
27031	NPHP3	1	1	0	0	-6.76207	-4.76207
26585	GREM1	1	0	1	0	-6.7824	-4.7824
51091	SEPSECS	1	1	0	0	-6.79905	-4.79905
80817	CEP44	1	0	1	0	-6.81759	-4.81759
81610	FAM83D	1	1	0	0	-6.83434	-4.83434
26520	TIMM9	1	0	0	1	-6.88324	-4.88324
7417	VDAC2	1	1	0	0	-6.96477	-4.96477
51067	YARS2	1	1	0	0	-6.99336	-4.99336
8545	CGGBP1	1	0	1	0	-7.02098	-5.02098
79074	C2orf49	1	1	0	0	-7.07779	-5.07779
55854	ZC3H15	0	1	1	0	-7.13572	-5.13572
27289	RND1	1	0	1	0	-7.15092	-5.15092
23368	PPP1R13B	1	0	0	1	-7.20138	-5.20138
55003	PAK1IP1	1	1	0	0	-7.22067	-5.22067
400798	C1orf220	1	1	0	0	-7.23026	-5.23026
4194	MDM4	1	1	0	0	-7.23372	-5.23372
9166	EBAG9	1	0	1	0	-7.37773	-5.37773
85378	TUBGCP6	1	1	0	0	-7.47697	-5.47697
84541	KBTBD8	1	0	1	0	-7.55178	-5.55178
91893	FDXACB1	1	0	1	0	-7.58423	-5.58423
134637	ADAT2	1	1	0	0	-7.59001	-5.59001
5316	PKNOX1	1	0	0	1	-7.62447	-5.62447
9167	COX7A2L	1	1	0	0	-7.79541	-5.79541
63877	FAM204A	1	1	1	0	-8.79604	-5.79604
51605	TRMT6	1	1	1	0	-8.86051	-5.86051
7003	TEAD1	1	0	1	0	-7.90727	-5.90727
153768	PRELID2	0	1	1	0	-8.01002	-6.01002
123016	TTC8	1	1	0	1	-9.01883	-6.01883
84932	RAB2B	1	1	0	1	-9.04356	-6.04356
23353	SUN1	1	1	0	0	-8.10505	-6.10505
5520	PPP2R2A	1	1	0	0	-8.15891	-6.15891
11193	WBP4	1	0	1	0	-8.25223	-6.25223
80349	WDR61	1	1	0	0	-8.32269	-6.32269
7167	TPI1	1	1	0	0	-8.36173	-6.36173
554251	FBXO48	1	0	1	0	-8.39876	-6.39876
51218	GLRX5	1	0	1	1	-9.47578	-6.47578
25957	PNISR	1	1	0	0	-8.52841	-6.52841
55006	TRMT61B	1	0	1	0	-8.5432	-6.5432
8452	CUL3	1	1	0	0	-8.59953	-6.59953
7767	ZNF224	1	1	0	0	-8.73795	-6.73795
81034	SLC25A32	1	1	0	0	-8.74129	-6.74129
4751	NEK2	1	1	0	0	-9.10823	-7.10823
140461	ASB8	1	1	0	0	-9.14475	-7.14475
6227	RPS21	1	1	0	0	-9.14814	-7.14814
6950	TCP1	1	1	0	0	-9.15592	-7.15592
5747	PTK2	1	1	0	0	-9.17068	-7.17068
5663	PSEN1	1	0	0	1	-9.20011	-7.20011
91750	LIN52	1	0	1	0	-9.22274	-7.22274
4731	NDUFV3	1	0	0	1	-9.2457	-7.2457
55109	AGGF1	1	0	1	0	-9.26634	-7.26634
169841	ZNF169	1	1	0	0	-9.38401	-7.38401
4678	NASP	1	1	0	0	-9.58845	-7.58845
57396	CLK4	0	1	1	0	-9.61549	-7.61549
9330	GTF3C3	1	0	1	0	-9.64239	-7.64239
10724	OGA	1	1	0	0	-9.67467	-7.67467
23309	SIN3B	1	1	0	0	-9.69532	-7.69532
10617	STAMBP	1	1	0	0	-9.77019	-7.77019
151613	TTC14	1	1	0	0	-9.85905	-7.85905
10767	HBS1L	1	1	0	0	-9.8896	-7.8896
89894	TMEM116	1	0	1	0	-9.93687	-7.93687
1456	CSNK1G3	1	1	0	0	-9.95446	-7.95446
80021	TMEM62	1	1	0	0	-9.98848	-7.98848
9556	ATP5MPL	1	0	0	1	-10.1719	-8.17194
145282	MIPOL1	1	0	0	1	-10.2507	-8.2507
4820	NKTR	1	1	0	0	-10.309	-8.30903
6002	RGS12	1	1	0	0	-10.3644	-8.36442
4439	MSH5	1	1	1	0	-11.4511	-8.45114
11099	PTPN21	1	0	0	1	-10.5463	-8.54631
1649	DDIT3	1	1	0	0	-10.5751	-8.57515
1819	DRG2	1	0	1	0	-10.6149	-8.61495
170958	ZNF525	1	0	1	0	-10.9081	-8.9081
84312	BRMS1L	1	0	0	1	-10.9169	-8.91688
283643	TEDC1	1	0	0	1	-10.9365	-8.93648
114821	ZBED9	1	0	1	0	-10.9758	-8.97575
57798	GATAD1	1	1	0	0	-10.9913	-8.99133
1836	SLC26A2	1	0	1	0	-10.9996	-8.99956
9025	RNF8	1	1	0	0	-11.0746	-9.07464
57213	SPRYD7	1	0	1	0	-11.1995	-9.19946
10569	SLU7	1	1	0	0	-11.4339	-9.43387
26292	MYCBP	1	0	1	0	-11.4864	-9.48641
114825	PWWP2A	1	0	1	0	-11.5356	-9.53558
10128	LRPPRC	1	1	0	0	-11.6447	-9.64468
6168	RPL37A	1	1	0	0	-11.7882	-9.78825
55778	ZNF839	1	1	0	0	-12.0379	-10.0379
10352	WARS2	1	1	0	0	-12.2013	-10.2013
219790	RTKN2	1	0	1	0	-12.2132	-10.2132
10694	CCT8	1	0	0	1	-12.6523	-10.6523
7769	ZNF226	1	1	0	0	-12.6995	-10.6995
760	CA2	1	0	1	0	-13.0124	-11.0124
4673	NAP1L1	1	1	0	0	-13.0782	-11.0782
57117	INTS12	1	1	0	0	-13.1067	-11.1067
54881	TEX10	1	1	0	0	-13.12	-11.12
57673	BEND3	1	0	1	0	-13.159	-11.159
80155	NAA15	1	1	0	0	-13.2954	-11.2954
285908	LINC00174	1	1	0	0	-13.5687	-11.5687
22818	COPZ1	1	1	0	0	-13.7263	-11.7263
5902	RANBP1	1	1	0	0	-13.8133	-11.8133
10899	JTB	1	1	0	0	-14.1343	-12.1343
372	ARCN1	1	1	0	0	-14.3667	-12.3667
285753	CEP57L1	1	0	1	0	-14.4425	-12.4425
7718	ZNF165	1	1	0	0	-14.5887	-12.5887
54014	BRWD1	1	1	0	1	-16.1043	-13.1043
2739	GLO1	1	1	0	0	-15.281	-13.281
26986	PABPC1	1	1	0	0	-16.4325	-14.4325
55676	SLC30A6	1	0	1	0	-16.7893	-14.7893
55145	THAP1	1	1	1	0	-17.8075	-14.8075
57862	ZNF410	1	1	0	0	-17.8498	-15.8498
23355	VPS8	1	1	0	0	-18.1588	-16.1588
9156	EXO1	1	1	0	0	-19.012	-17.012
3703	STT3A	1	1	1	0	-20.4648	-17.4648
54867	TMEM214	1	1	0	0	-19.796	-17.796
50832	TAS2R4	1	1	0	0	-25.4115	-23.4115
55147	RBM23	1	0	0	1	-26.5322	-24.5322
25879	DCAF13	1	1	0	0	-27.5149	-25.5149
54707	GPN2	1	1	0	0	-29.7816	-27.7816
1477	CSTF1	1	1	0	0	-30.4165	-28.4165
891	CCNB1	1	1	0	0	-32.8418	-30.8418
7625	ZNF74	1	0	1	0	-51.1331	-49.1331

## Sheet: LGG
Entrez ID	Gene	DM	GE	miRNA	SCNA	GS	Score
10370	CITED2	1	0	1	0	26.8198	28.8198
9525	VPS4B	1	0	0	1	16.2641	18.2641
9897	WASHC5	1	1	0	0	8.81005	10.8101
54468	MIOS	1	0	0	1	8.46464	10.4646
27075	TSPAN13	1	0	0	1	7.88059	9.88059
2232	FDXR	1	0	0	1	6.88521	8.88521
23041	MON2	1	0	1	0	6.34176	8.34176
79701	OGFOD3	1	0	0	1	3.91853	5.91853
84720	PIGO	1	1	0	0	3.26465	5.26465
10902	BRD8	0	1	0	1	2.92012	4.92012
64081	PBLD	1	0	1	0	2.7084	4.7084
50640	PNPLA8	0	0	1	1	2.67499	4.67499
389677	RBM12B	1	0	1	0	2.52899	4.52899
7633	ZNF79	0	1	0	1	2.48684	4.48684
51388	NIP7	0	0	1	1	1.99624	3.99624
51657	STYXL1	1	0	0	1	1.99143	3.99143
22837	COBLL1	0	1	1	0	1.58604	3.58604
5537	PPP6C	0	1	0	1	1.46778	3.46778
57720	GPR107	1	1	0	1	0.419128	3.41913
51562	MBIP	0	1	1	0	1.30308	3.30308
71	ACTG1	0	0	1	1	0.506618	2.50662
84823	LMNB2	0	1	0	1	0.497304	2.4973
2022	ENG	0	1	0	1	0.427061	2.42706
1728	NQO1	0	1	0	1	0.320366	2.32037
23335	WDR7	0	0	1	1	0.103279	2.10328
1495	CTNNA1	0	0	1	1	0.00295842	2.00296
26528	DAZAP1	0	0	1	1	-0.27185	1.72815
84629	TNRC18	0	1	0	1	-0.503499	1.4965
5982	RFC2	1	0	0	1	-0.562743	1.43726
80727	TTYH3	0	1	0	1	-0.644235	1.35577
83637	ZMIZ2	0	1	0	1	-0.68764	1.31236
30850	CDR2L	0	0	1	1	-0.805389	1.19461
10773	ZBTB6	0	1	0	1	-1.28181	0.718188
5243	ABCB1	0	1	0	1	-1.28754	0.712461
55643	BTBD2	0	1	0	1	-1.30712	0.692879
115	ADCY9	0	1	0	1	-1.49651	0.503487
403341	ZBTB34	0	1	0	1	-1.80427	0.195726
8943	AP3D1	0	1	0	1	-2.07405	-0.07405
79672	FN3KRP	0	1	0	1	-2.69568	-0.695685

## Sheet: LIHC
Entrez ID	Gene	DM	GE	miRNA	SCNA	GS	Score
285855	RPL7L1	1	1	0	0	3.82094	5.82094
147841	SPC24	1	0	0	1	2.30314	4.30314
598	BCL2L1	0	1	1	0	2.08365	4.08365
27249	MMADHC	0	1	0	1	1.74321	3.74321
8341	HIST1H2BN	0	1	1	0	1.58155	3.58155
81566	CSRNP2	0	1	0	1	1.15236	3.15236
79844	ZDHHC11	1	0	0	1	1.07263	3.07263
6415	SELENOW	0	1	0	1	0.912263	2.91226
55163	PNPO	0	1	1	0	0.633141	2.63314
80328	ULBP2	0	1	0	1	0.524365	2.52437
7920	ABHD16A	0	1	1	0	0.345158	2.34516
7070	THY1	0	1	1	0	0.297	2.297
94	ACVRL1	0	1	0	1	0.24382	2.24382
10018	BCL2L11	0	1	0	1	0.22459	2.22459
23240	TMEM131L	0	1	0	1	0.135107	2.13511
79080	CCDC86	0	1	1	0	-0.180205	1.81979
4017	LOXL2	0	1	1	0	-0.231164	1.76884
79683	ZDHHC14	0	1	0	1	-0.51005	1.48995
112770	GLMP	0	1	1	0	-0.64966	1.35034
340481	ZDHHC21	1	0	1	0	-0.660913	1.33909
9113	LATS1	0	0	1	1	-0.721298	1.2787
60684	TRAPPC11	0	0	1	1	-0.809537	1.19046
9637	FEZ2	0	1	1	0	-1.04786	0.95214
84926	SPRYD3	0	0	1	1	-1.05597	0.944031
1635	DCTD	0	1	0	1	-1.09725	0.902748
3775	KCNK1	0	1	1	0	-1.2312	0.768797
7092	TLL1	0	1	0	1	-1.35518	0.644815
25816	TNFAIP8	0	1	1	0	-1.42451	0.575492
51704	GPRC5B	0	1	1	0	-1.54937	0.450629
51313	GASK1B	0	0	1	1	-1.82937	0.17063
64682	ANAPC1	0	0	1	1	-1.85137	0.148627
57609	DIP2B	0	0	1	1	-1.91078	0.0892249
284361	EMC10	0	0	1	1	-1.98708	0.0129172
54894	RNF43	0	1	1	0	-2.06423	-0.0642269
3783	KCNN4	0	0	1	1	-2.45402	-0.454015
4615	MYD88	0	1	1	0	-2.70366	-0.703663
7156	TOP3A	1	0	1	0	-4.1657	-2.1657
51001	MTERF3	1	1	0	0	-4.34315	-2.34315
699	BUB1	1	0	0	1	-4.35254	-2.35254
121274	ZNF641	0	1	0	1	-4.6402	-2.6402
79157	MFSD11	1	0	1	0	-6.08493	-4.08493

## Sheet: LUAD
Entrez ID	Gene	DM	GE	miRNA	SCNA	GS	Score
55643	BTBD2	1	1	0	0	4.74704	6.74704
51172	NAGPA	1	0	1	0	2.67135	4.67135
6532	SLC6A4	1	1	1	0	1.44316	4.44316
9698	PUM1	0	0	1	1	1.95533	3.95533
196441	ZFC3H1	0	0	1	1	1.79666	3.79666
79705	LRRK1	1	0	0	1	1.69014	3.69014
2261	FGFR3	1	1	0	0	1.00021	3.00021
27173	SLC39A1	0	1	1	0	0.965871	2.96587
9912	ARHGAP44	1	0	0	1	0.919226	2.91923
4054	LTBP3	1	0	1	0	0.882866	2.88287
23450	SF3B3	1	0	1	0	0.725858	2.72586
1936	EEF1D	0	0	1	1	0.611157	2.61116
7837	PXDN	1	0	1	0	0.448309	2.44831
100527960	MROH7-TTC4	1	0	1	0	0.280904	2.2809
5129	CDK18	0	0	1	1	0.174642	2.17464
9945	GFPT2	1	0	1	0	-0.0110417	1.98896
340371	NRBP2	0	0	1	1	-0.207562	1.79244
58155	PTBP2	0	1	1	0	-0.266522	1.73348
121355	GTSF1	1	0	1	0	-0.317715	1.68228
54487	DGCR8	0	1	1	0	-0.318469	1.68153
196403	DTX3	1	0	0	1	-0.380941	1.61906
7750	ZMYM2	0	1	1	0	-0.552942	1.44706
2817	GPC1	1	0	1	0	-0.592086	1.40791
54749	EPDR1	1	0	1	0	-0.784078	1.21592
10102	TSFM	0	1	0	1	-0.815582	1.18442
6659	SOX4	0	1	1	0	-0.880057	1.11994
7025	NR2F1	1	1	0	0	-0.992079	1.00792
3798	KIF5A	0	0	1	1	-1.01543	0.984568
1663	DDX11	0	1	1	0	-1.07536	0.924643
3768	KCNJ12	1	1	0	0	-1.07877	0.921227
8567	MADD	1	0	1	0	-1.17239	0.82761
399474	TMEM200B	1	0	0	1	-1.32042	0.679576
729288	ZNF286B	1	0	1	0	-1.59765	0.402349
375743	PTAR1	0	0	1	1	-1.81253	0.187468
2593	GAMT	1	1	0	0	-1.90737	0.0926275
1028	CDKN1C	1	0	1	0	-2.2484	-0.248397
55670	PEX26	1	1	0	0	-2.25461	-0.254613
10449	ACAA2	1	0	1	0	-2.93521	-0.935214
84067	FAM160A2	0	1	1	0	-3.3496	-1.3496
6431	SRSF6	0	1	1	0	-3.38475	-1.38475
22927	HABP4	1	0	1	0	-4.3699	-2.3699
25875	LETMD1	0	1	1	0	-4.50811	-2.50811
553115	PEF1	0	0	1	1	-5.02653	-3.02653
137492	VPS37A	1	0	1	0	-7.41046	-5.41046
10212	DDX39A	1	0	1	0	-7.62739	-5.62739

[truncated: 3 more sheets: LUSC, SARC, STAD]
