# Supplementary material for: Identification of Pan-Cancer Prognostic Biomarkers Through Integration of Multi-Omics Data
Source: Front Bioeng Biotechnol. 2020 Apr 2;8:268. doi: 10.3389/fbioe.2020.00268 (PMC7142216; doi:10.3389/fbioe.2020.00268)
Supplement: TABLE S3 — The enriched functions and pathways of each cancer. [file Table_3.XLSX]

## Sheet: BLCA
Term	P-value	Genes
RNA splicing (GO:0008380)	0.00124076	NCBP1;RP9
Spliceosome	0.00193565	NCBP1;RP9
positive regulation of RNA binding (GO:1905216)	0.00299658	NCBP1
negative regulation of membrane potential (GO:0045837)	0.00299658	ARL6IP5
negative regulation of amino acid transport (GO:0051956)	0.00299658	ARL6IP5
histone-serine phosphorylation (GO:0035404)	0.00299658	AURKB
negative regulation of cytokinesis (GO:0032466)	0.00349522	AURKB
negative regulation of B cell apoptotic process (GO:0002903)	0.00349522	AURKB
cleavage furrow formation (GO:0036089)	0.00349522	AURKB
positive regulation of mRNA 3'-end processing (GO:0031442)	0.00399365	NCBP1
RNA processing (GO:0006396)	0.004002	NCBP1;RP9
negative regulation of activin receptor signaling pathway (GO:0032926)	0.00449184	LEMD3
negative regulation of lymphocyte apoptotic process (GO:0070229)	0.00449184	AURKB
acidic amino acid transport (GO:0015800)	0.00449184	ARL6IP5
regulation of B cell apoptotic process (GO:0002902)	0.00498982	AURKB
positive regulation of mRNA splicing, via spliceosome (GO:0048026)	0.00498982	NCBP1
regulation of mRNA 3'-end processing (GO:0031440)	0.00498982	NCBP1
primary miRNA processing (GO:0031053)	0.00498982	NCBP1
L-glutamate transport (GO:0015813)	0.00498982	ARL6IP5
negative regulation of cell division (GO:0051782)	0.00548757	AURKB
mitotic spindle midzone assembly (GO:0051256)	0.00548757	AURKB
intrinsic apoptotic signaling pathway in response to oxidative stress (GO:0008631)	0.00548757	ARL6IP5
mitotic spindle elongation (GO:0000022)	0.00548757	AURKB
protein localization to kinetochore (GO:0034501)	0.00598509	AURKB
pre-mRNA cleavage required for polyadenylation (GO:0098789)	0.00598509	NCBP1
mRNA cleavage involved in mRNA processing (GO:0098787)	0.0064824	NCBP1
regulation of activin receptor signaling pathway (GO:0032925)	0.00697947	LEMD3
positive regulation of stress-activated protein kinase signaling cascade (GO:0070304)	0.00747633	ARL6IP5
protein localization to chromosome, centromeric region (GO:0071459)	0.00747633	AURKB
positive regulation of mRNA processing (GO:0050685)	0.00797296	NCBP1
positive regulation of telomere capping (GO:1904355)	0.00846937	AURKB
covalent chromatin modification (GO:0016569)	0.00995725	AURKB
positive regulation of RNA splicing (GO:0033120)	0.0109481	NCBP1
viral genome replication (GO:0019079)	0.0109481	UBP1
regulation of telomere capping (GO:1904353)	0.0114431	AURKB
histone mRNA metabolic process (GO:0008334)	0.0124326	NCBP1
L-amino acid transport (GO:0015807)	0.012927	ARL6IP5
production of miRNAs involved in gene silencing by miRNA (GO:0035196)	0.0144088	NCBP1
regulation of chromosome segregation (GO:0051983)	0.0149024	AURKB
dicarboxylic acid transport (GO:0006835)	0.0149024	ARL6IP5
nuclear envelope organization (GO:0006998)	0.0153956	LEMD3
positive regulation of telomere maintenance (GO:0032206)	0.0163815	AURKB
positive regulation of telomere maintenance via telomerase (GO:0032212)	0.0163815	AURKB
7-methylguanosine mRNA capping (GO:0006370)	0.0163815	NCBP1
negative regulation of BMP signaling pathway (GO:0030514)	0.0163815	LEMD3
7-methylguanosine RNA capping (GO:0009452)	0.0163815	NCBP1
positive regulation of cytokinesis (GO:0032467)	0.0173666	AURKB
positive regulation of telomere maintenance via telomere lengthening (GO:1904358)	0.0173666	AURKB
positive regulation of telomerase activity (GO:0051973)	0.0178587	AURKB
regulation of mitochondrial membrane potential (GO:0051881)	0.0178587	ARL6IP5
cognition (GO:0050890)	0.0203163	RP9
regulation of stress-activated MAPK cascade (GO:0032872)	0.0208071	ARL6IP5
positive regulation of cell division (GO:0051781)	0.0208071	AURKB
spliceosomal complex assembly (GO:0000245)	0.0208071	NCBP1
regulation of telomerase activity (GO:0051972)	0.0212978	AURKB
microtubule cytoskeleton organization involved in mitosis (GO:1902850)	0.0222784	AURKB
nucleus organization (GO:0006997)	0.0227683	LEMD3
nucleocytoplasmic transport (GO:0006913)	0.0232581	NCBP1
mitotic spindle assembly (GO:0090307)	0.0232581	AURKB
regulation of telomere maintenance via telomerase (GO:0032210)	0.0257034	AURKB
negative regulation of cellular response to transforming growth factor beta stimulus (GO:1903845)	0.0266801	LEMD3
positive regulation of DNA biosynthetic process (GO:2000573)	0.0276558	AURKB
negative regulation of transforming growth factor beta receptor signaling pathway (GO:0030512)	0.0276558	LEMD3
positive regulation of cysteine-type endopeptidase activity (GO:2001056)	0.0276558	ARL6IP5
negative regulation of cellular response to growth factor stimulus (GO:0090288)	0.0276558	LEMD3
DNA-dependent DNA replication (GO:0006261)	0.0281433	MCMBP
regulation of BMP signaling pathway (GO:0030510)	0.0281433	LEMD3
regulation of mRNA splicing, via spliceosome (GO:0048024)	0.0300913	NCBP1
RNA 3'-end processing (GO:0031123)	0.0305777	NCBP1
negative regulation of G2/M transition of mitotic cell cycle (GO:0010972)	0.0310639	AURKB
regulation of translational initiation (GO:0006446)	0.0310639	NCBP1
regulation of cell division (GO:0051302)	0.0325213	AURKB
positive regulation of protein modification by small protein conjugation or removal (GO:1903322)	0.0325213	HSPBP1
cellular response to light stimulus (GO:0071482)	0.0330066	AURKB
cellular response to UV (GO:0034644)	0.0334917	AURKB
negative regulation of protein binding (GO:0032091)	0.0334917	AURKB
termination of RNA polymerase II transcription (GO:0006369)	0.0339766	NCBP1
protein sumoylation (GO:0016925)	0.0339766	AURKB
snRNA transcription from RNA polymerase II promoter (GO:0042795)	0.0349458	NCBP1
positive regulation of proteasomal ubiquitin-dependent protein catabolic process (GO:0032436)	0.0349458	HSPBP1
snRNA transcription (GO:0009301)	0.0349458	NCBP1
cytoskeleton-dependent cytokinesis (GO:0061640)	0.0349458	AURKB
positive regulation of growth (GO:0045927)	0.03543	NCBP1
positive regulation of proteasomal protein catabolic process (GO:1901800)	0.0363978	HSPBP1
mRNA 3'-end processing (GO:0031124)	0.0368814	NCBP1
mitotic spindle organization (GO:0007052)	0.0368814	AURKB
negative regulation of transmembrane receptor protein serine/threonine kinase signaling pathway (GO:0090101)	0.0383309	LEMD3
regulation of cytokinesis (GO:0032465)	0.0383309	AURKB
fibroblast growth factor receptor signaling pathway (GO:0008543)	0.0388136	NCBP1
anaphase-promoting complex-dependent catabolic process (GO:0031145)	0.0392961	AURKB
regulation of transforming growth factor beta receptor signaling pathway (GO:0017015)	0.0392961	LEMD3
nucleic acid metabolic process (GO:0090304)	0.0397784	NCBP1
RNA transport (GO:0050658)	0.0397784	NCBP1
positive regulation of stress-activated MAPK cascade (GO:0032874)	0.0397784	ARL6IP5
positive regulation of binding (GO:0051099)	0.0402604	NCBP1
negative regulation of cell cycle process (GO:0010948)	0.0402604	AURKB
negative regulation of binding (GO:0051100)	0.0407423	AURKB
positive regulation of protein ubiquitination (GO:0031398)	0.0412239	HSPBP1
regulation of proteasomal ubiquitin-dependent protein catabolic process (GO:0032434)	0.0436288	HSPBP1
mRNA surveillance pathway	0.0445892	NCBP1
regulation of cell cycle process (GO:0010564)	0.0445892	AURKB
nuclear export (GO:0051168)	0.0455488	NCBP1
regulation of cysteine-type endopeptidase activity involved in apoptotic process (GO:0043281)	0.0460282	ARL6IP5
cellular response to fibroblast growth factor stimulus (GO:0044344)	0.0465075	NCBP1
transcription elongation from RNA polymerase II promoter (GO:0006368)	0.0469865	NCBP1
mRNA metabolic process (GO:0016071)	0.0479439	NCBP1
positive regulation of cell growth (GO:0030307)	0.0484222	NCBP1
histone modification (GO:0016570)	0.0484222	AURKB
response to UV (GO:0009411)	0.0484222	AURKB
mRNA-containing ribonucleoprotein complex export from nucleus (GO:0071427)	0.0493783	NCBP1
regulation of protein ubiquitination (GO:0031396)	0.0498561	HSPBP1
intrinsic apoptotic signaling pathway (GO:0097193)	0.0498561	ARL6IP5

## Sheet: BRCA
Term	P-value	Genes
protein C-linked glycosylation via tryptophan (GO:0018317)	0.00349522	DPY19L4
protein C-linked glycosylation via 2'-alpha-mannosyl-L-tryptophan (GO:0018406)	0.00349522	DPY19L4
neurotrophin TRK receptor signaling pathway (GO:0048011)	0.00449184	DDIT4
establishment of protein localization to endoplasmic reticulum (GO:0072599)	0.00747633	SRP68
negative regulation of peptidyl-threonine phosphorylation (GO:0010801)	0.00747633	DDIT4
neurotrophin signaling pathway (GO:0038179)	0.00846937	DDIT4
positive regulation of focal adhesion assembly (GO:0051894)	0.00846937	LIMS1
protein mannosylation (GO:0035268)	0.00896555	DPY19L4
negative regulation of peptidyl-serine phosphorylation (GO:0033137)	0.00896555	DDIT4
positive regulation of adherens junction organization (GO:1903393)	0.00946151	LIMS1
Arp2/3 complex-mediated actin nucleation (GO:0034314)	0.00995725	ARPC3
intrinsic apoptotic signaling pathway in response to DNA damage by p53 class mediator (GO:0042771)	0.0104528	DDIT4
regulation of transcription from RNA polymerase III promoter (GO:0006359)	0.0109481	MAF1
Protein export	0.0114431	SRP68
positive regulation of cell junction assembly (GO:1901890)	0.0114431	LIMS1
actin nucleation (GO:0045010)	0.0124326	ARPC3
positive regulation of substrate adhesion-dependent cell spreading (GO:1900026)	0.0139151	LIMS1
regulation of NIK/NF-kappaB signaling (GO:1901222)	0.0144088	LIMS1
transmembrane receptor protein tyrosine kinase signaling pathway (GO:0007169)	0.0159172	ARPC3;DDIT4
positive regulation of cell-matrix adhesion (GO:0001954)	0.0168742	LIMS1
regulation of cell-substrate adhesion (GO:0010810)	0.0168742	LIMS1
positive regulation of NIK/NF-kappaB signaling (GO:1901224)	0.0178587	LIMS1
protein peptidyl-prolyl isomerization (GO:0000413)	0.0188424	NKTR
regulation of peptidyl-threonine phosphorylation (GO:0010799)	0.0188424	DDIT4
positive regulation of neuron death (GO:1901216)	0.0193339	DDIT4
negative regulation of TOR signaling (GO:0032007)	0.0203163	DDIT4
peptidyl-proline modification (GO:0018208)	0.0203163	NKTR
neuron migration (GO:0001764)	0.0203163	DDIT4
regulation of substrate adhesion-dependent cell spreading (GO:1900024)	0.0208071	LIMS1
intrinsic apoptotic signaling pathway by p53 class mediator (GO:0072332)	0.0217882	DDIT4
regulation of focal adhesion assembly (GO:0051893)	0.0222784	LIMS1
mitochondrial electron transport, NADH to ubiquinone (GO:0006120)	0.0232581	NDUFA3
intrinsic apoptotic signaling pathway in response to DNA damage (GO:0008630)	0.0242369	DDIT4
positive regulation of cell-substrate adhesion (GO:0010811)	0.0261919	LIMS1
Pathogenic Escherichia coli infection	0.027168	ARPC3
positive regulation of cell death (GO:0010942)	0.0286306	DDIT4
positive regulation of cell morphogenesis involved in differentiation (GO:0010770)	0.0291177	LIMS1
cell junction assembly (GO:0034329)	0.0296046	LIMS1
Shigellosis	0.0320357	ARPC3
mitochondrial respiratory chain complex I biogenesis (GO:0097031)	0.0320357	NDUFA3
NADH dehydrogenase complex assembly (GO:0010257)	0.0320357	NDUFA3
mitochondrial respiratory chain complex I assembly (GO:0032981)	0.0320357	NDUFA3
positive regulation of cell adhesion (GO:0045785)	0.0320357	LIMS1
regulation of TOR signaling (GO:0032006)	0.0334917	DDIT4
regulation of neuron death (GO:1901214)	0.035914	DDIT4
Bacterial invasion of epithelial cells	0.0363978	ARPC3
ephrin receptor signaling pathway (GO:0048013)	0.0407423	ARPC3
Salmonella infection	0.0421865	ARPC3
mitochondrial ATP synthesis coupled electron transport (GO:0042775)	0.0421865	NDUFA3
regulation of peptidyl-serine phosphorylation (GO:0033135)	0.0426675	DDIT4
regulation of stem cell differentiation (GO:2000736)	0.0436288	OCIAD1
SRP-dependent cotranslational protein targeting to membrane (GO:0006614)	0.0441091	SRP68
Fc gamma R-mediated phagocytosis	0.0445892	ARPC3
cotranslational protein targeting to membrane (GO:0006613)	0.0460282	SRP68
respiratory electron transport chain (GO:0022904)	0.0465075	NDUFA3
protein targeting to ER (GO:0045047)	0.0479439	SRP68
mitochondrial respiratory chain complex assembly (GO:0033108)	0.0479439	NDUFA3
cellular response to transforming growth factor beta stimulus (GO:0071560)	0.0493783	LIMS1

## Sheet: CESC
Term	P-value	Genes
nucleic acid transport (GO:0050657)	0.00349522	HNRNPA2B1
G-quadruplex DNA unwinding (GO:0044806)	0.00349522	HNRNPA2B1
cytoskeletal anchoring at nuclear membrane (GO:0090286)	0.00399365	SUN1
primary miRNA processing (GO:0031053)	0.00498982	HNRNPA2B1
regulation of actin filament length (GO:0030832)	0.00498982	SSH1
IRES-dependent viral translational initiation (GO:0075522)	0.00498982	EIF3B
cellular response to ATP (GO:0071318)	0.00498982	SSH1
viral translation (GO:0019081)	0.0064824	EIF3B
necroptotic process (GO:0070266)	0.00697947	PGAM5
response to ATP (GO:0033198)	0.00697947	SSH1
maintenance of protein location in nucleus (GO:0051457)	0.00747633	SUN1
programmed necrotic cell death (GO:0097300)	0.00797296	PGAM5
regulation of telomere maintenance via telomere lengthening (GO:1904356)	0.00846937	HNRNPA2B1
regulation of lamellipodium organization (GO:1902743)	0.00846937	SSH1
DNA geometric change (GO:0032392)	0.0124326	HNRNPA2B1
regulation of lamellipodium assembly (GO:0010591)	0.012927	SSH1
regulation of supramolecular fiber organization (GO:1902903)	0.0134212	SSH1
production of miRNAs involved in gene silencing by miRNA (GO:0035196)	0.0144088	HNRNPA2B1
regulation of actin polymerization or depolymerization (GO:0008064)	0.0144088	SSH1
nuclear envelope organization (GO:0006998)	0.0153956	SUN1
positive regulation of telomere maintenance (GO:0032206)	0.0163815	HNRNPA2B1
positive regulation of telomere maintenance via telomere lengthening (GO:1904358)	0.0173666	HNRNPA2B1
positive regulation of telomerase activity (GO:0051973)	0.0178587	HNRNPA2B1
regulation of cell morphogenesis involved in differentiation (GO:0010769)	0.0183507	SSH1
regulation of plasma membrane bounded cell projection assembly (GO:0120032)	0.0198252	SSH1
regulation of cellular metabolic process (GO:0031323)	0.0208071	SSH1
nucleus organization (GO:0006997)	0.0227683	SUN1
interleukin-12-mediated signaling pathway (GO:0035722)	0.0232581	HNRNPA2B1
cellular response to interleukin-12 (GO:0071349)	0.0232581	HNRNPA2B1
regulation of cellular protein metabolic process (GO:0032268)	0.0252148	SSH1
regulation of axonogenesis (GO:0050770)	0.0276558	SSH1
regulation of Rho protein signal transduction (GO:0035023)	0.0286306	MYO9B
cell morphogenesis (GO:0000902)	0.0296046	SSH1
regulation of protein metabolic process (GO:0051246)	0.0296046	SSH1
regulation of translational initiation (GO:0006446)	0.0310639	EIF3B
Mitophagy	0.0320357	PGAM5
Rho protein signal transduction (GO:0007266)	0.035914	MYO9B
nucleic acid metabolic process (GO:0090304)	0.0397784	HNRNPA2B1
RNA transport (GO:0050658)	0.0397784	HNRNPA2B1
regulation of Ras protein signal transduction (GO:0046578)	0.0445892	MYO9B
cellular response to organonitrogen compound (GO:0071417)	0.0479439	SSH1
mRNA metabolic process (GO:0016071)	0.0479439	HNRNPA2B1
mRNA-containing ribonucleoprotein complex export from nucleus (GO:0071427)	0.0493783	HNRNPA2B1

## Sheet: COAD
Term	P-value	Genes
protein deubiquitination (GO:0016579)	0.000238	USP8;TAF10;USP1
protein modification by small protein removal (GO:0070646)	0.000249	USP8;TAF10;USP1
macroautophagy (GO:0016236)	0.00133429	ATG101;VPS37A
monoubiquitinated protein deubiquitination (GO:0035520)	0.00299658	USP1
SRP-dependent cotranslational protein targeting to membrane, translocation (GO:0006616)	0.00299658	SRP72
intracellular protein transmembrane transport (GO:0065002)	0.00548757	SRP72
Endocytosis	0.00625344	USP8;VPS37A
ubiquitin-dependent protein catabolic process via the multivesicular body sorting pathway (GO:0043162)	0.00896555	VPS37A
histone deubiquitination (GO:0016578)	0.00946151	TAF10
viral budding via host ESCRT complex (GO:0039702)	0.0104528	VPS37A
positive regulation of translational initiation (GO:0045948)	0.0104528	YTHDF1
Protein export	0.0114431	SRP72
protein K48-linked deubiquitination (GO:0071108)	0.0114431	USP8
viral budding (GO:0046755)	0.0114431	VPS37A
RNA biosynthetic process (GO:0032774)	0.0134212	TAF10
protein K63-linked deubiquitination (GO:0070536)	0.0144088	USP8
organelle assembly (GO:0070925)	0.0144288	ATG101;VPS37A
ribosomal large subunit assembly (GO:0000027)	0.0153956	BRIX1
multivesicular body assembly (GO:0036258)	0.0153956	VPS37A
multivesicular body organization (GO:0036257)	0.0158887	VPS37A
endosome organization (GO:0007032)	0.0183507	USP8
regulation of response to DNA damage stimulus (GO:2001020)	0.0183507	USP1
regulation of DNA repair (GO:0006282)	0.0188424	USP1
histone H3 acetylation (GO:0043966)	0.0217882	TAF10
Basal transcription factors	0.0222784	TAF10
regulation of DNA metabolic process (GO:0051052)	0.0232581	USP1
interstrand cross-link repair (GO:0036297)	0.0242369	USP1
Fanconi anemia pathway	0.0266801	USP1
intracellular transport of virus (GO:0075733)	0.027168	VPS37A
transport of virus (GO:0046794)	0.027168	VPS37A
ribosome assembly (GO:0042255)	0.0281433	BRIX1
autophagosome organization (GO:1905037)	0.0281433	ATG101
ubiquitin-dependent ERAD pathway (GO:0030433)	0.0291177	JKAMP
response to light stimulus (GO:0009416)	0.0291177	USP1
autophagosome assembly (GO:0000045)	0.0291177	ATG101
mitotic cytokinesis (GO:0000281)	0.0296046	USP8
positive regulation of cellular amide metabolic process (GO:0034250)	0.0305777	YTHDF1
regulation of translational initiation (GO:0006446)	0.0310639	YTHDF1
ribosomal large subunit biogenesis (GO:0042273)	0.0315499	BRIX1
Mitophagy	0.0320357	USP8
cytoskeleton-dependent cytokinesis (GO:0061640)	0.0349458	USP8
histone acetylation (GO:0016573)	0.03543	TAF10
ERAD pathway (GO:0036503)	0.0383309	JKAMP
positive regulation of translation (GO:0045727)	0.0388136	YTHDF1
SRP-dependent cotranslational protein targeting to membrane (GO:0006614)	0.0441091	SRP72
positive regulation of cellular protein metabolic process (GO:0032270)	0.0450691	YTHDF1
cotranslational protein targeting to membrane (GO:0006613)	0.0460282	SRP72
transcription elongation from RNA polymerase II promoter (GO:0006368)	0.0469865	TAF10
protein targeting to ER (GO:0045047)	0.0479439	SRP72
histone modification (GO:0016570)	0.0484222	TAF10
response to UV (GO:0009411)	0.0484222	USP1
small GTPase mediated signal transduction (GO:0007264)	0.0489004	USP8
Longevity regulating pathway	0.0498561	ATG101

## Sheet: HNSC
Term	P-value	Genes
iron ion import across plasma membrane (GO:0098711)	0.00299658	STEAP2
copper ion import (GO:0015677)	0.00399365	STEAP2
nucleotide metabolic process (GO:0009117)	0.0064824	NUDT5
diacylglycerol metabolic process (GO:0046339)	0.0064824	DAGLA
copper ion transport (GO:0006825)	0.00697947	STEAP2
neurotransmitter biosynthetic process (GO:0042136)	0.00697947	DAGLA
nucleobase-containing small molecule catabolic process (GO:0034656)	0.00747633	NUDT5
G-protein coupled glutamate receptor signaling pathway (GO:0007216)	0.00747633	DAGLA
postsynaptic membrane organization (GO:0001941)	0.00797296	DNAJA3
negative regulation of DNA replication (GO:0008156)	0.00797296	GTPBP4
neuromuscular junction development (GO:0007528)	0.00995725	DNAJA3
receptor clustering (GO:0043113)	0.0124326	DNAJA3
negative regulation of cell proliferation (GO:0008285)	0.0134964	DNAJA3;GTPBP4
acylglycerol catabolic process (GO:0046464)	0.0153956	DAGLA
vesicle-mediated transport to the plasma membrane (GO:0098876)	0.0158887	STEAP2
negative regulation of cell-cell adhesion (GO:0022408)	0.0158887	GTPBP4
regulation of cell-cell adhesion (GO:0022407)	0.0163815	GTPBP4
vesicle-mediated transport (GO:0016192)	0.0169975	STEAP2;NCALD
regulation of cyclin-dependent protein kinase activity (GO:1904029)	0.0178587	GTPBP4
glutamate receptor signaling pathway (GO:0007215)	0.0183507	DAGLA
positive regulation of DNA repair (GO:0045739)	0.0193339	FAM168A
Golgi to plasma membrane transport (GO:0006893)	0.0198252	STEAP2
nucleobase-containing compound catabolic process (GO:0034655)	0.0217882	NUDT5
negative regulation of DNA metabolic process (GO:0051053)	0.0217882	GTPBP4
unsaturated fatty acid metabolic process (GO:0033559)	0.0222784	DAGLA
mitochondrial gene expression (GO:0140053)	0.0227683	PTCD3
icosanoid metabolic process (GO:0006690)	0.0232581	DAGLA
negative regulation of protein modification by small protein conjugation or removal (GO:1903321)	0.0232581	GTPBP4
neurogenesis (GO:0022008)	0.0252148	DAGLA
negative regulation of protein ubiquitination (GO:0031397)	0.0252148	GTPBP4
Mineral absorption	0.0252148	STEAP2
arachidonic acid metabolic process (GO:0019369)	0.0257034	DAGLA
long-chain fatty acid metabolic process (GO:0001676)	0.0276558	DAGLA
negative regulation of cellular process (GO:0048523)	0.0278785	DNAJA3;GTPBP4
ATP metabolic process (GO:0046034)	0.0281433	NUDT5
post-Golgi vesicle-mediated transport (GO:0006892)	0.0291177	STEAP2
regulation of DNA replication (GO:0006275)	0.0305777	GTPBP4
negative regulation of cell adhesion (GO:0007162)	0.0325213	GTPBP4
regulation of cyclin-dependent protein serine/threonine kinase activity (GO:0000079)	0.0334917	GTPBP4
negative regulation of protein binding (GO:0032091)	0.0334917	GTPBP4
regulation of protein serine/threonine kinase activity (GO:0071900)	0.0397784	GTPBP4
mitochondrial translational elongation (GO:0070125)	0.0431482	PTCD3
mitochondrial translational termination (GO:0070126)	0.0441091	PTCD3
translational termination (GO:0006415)	0.0474653	PTCD3
epithelial cell differentiation (GO:0030855)	0.0474653	PTER
negative regulation of cell motility (GO:2000146)	0.0479439	GTPBP4
Aldosterone synthesis and secretion	0.0479439	DAGLA
Ribosome biogenesis in eukaryotes	0.0493783	GTPBP4
regulation of protein ubiquitination (GO:0031396)	0.0498561	GTPBP4

## Sheet: KIRC
Term	P-value	Genes
glycerophospholipid biosynthetic process (GO:0046474)	0.00291484	IMPA1;CEPT1
Phosphonate and phosphinate metabolism	0.00299663	CEPT1
histone-serine phosphorylation (GO:0035404)	0.00349528	RPS6KA4
positive regulation of histone phosphorylation (GO:0033129)	0.00349528	RPS6KA4
organonitrogen compound biosynthetic process (GO:1901566)	0.00353237	PRKD3;CEPT1
cleavage furrow formation (GO:0036089)	0.00399371	SPIRE1
phosphorylated carbohydrate dephosphorylation (GO:0046838)	0.00399371	IMPA1
inositol phosphate dephosphorylation (GO:0046855)	0.00399371	IMPA1
inositol phosphate catabolic process (GO:0071545)	0.00449191	IMPA1
inositol metabolic process (GO:0006020)	0.00498989	IMPA1
histone phosphorylation (GO:0016572)	0.00498989	RPS6KA4
regulation of histone phosphorylation (GO:0033127)	0.00548764	RPS6KA4
protein kinase C-activating G-protein coupled receptor signaling pathway (GO:0007205)	0.00648247	PRKD3
regulation of mitochondrial translation (GO:0070129)	0.00797305	TSFM
positive regulation of CREB transcription factor activity (GO:0032793)	0.00797305	RPS6KA4
positive regulation of peptidyl-lysine acetylation (GO:2000758)	0.00797305	RPS6KA4
phosphatidylethanolamine biosynthetic process (GO:0006646)	0.00797305	CEPT1
phosphatidylethanolamine metabolic process (GO:0046337)	0.0104529	CEPT1
regulation of DNA-templated transcription, elongation (GO:0032784)	0.0104529	TSFM
positive regulation of histone acetylation (GO:0035066)	0.0109482	RPS6KA4
regulation of histone acetylation (GO:0035065)	0.0134213	RPS6KA4
cellular macromolecule biosynthetic process (GO:0034645)	0.0137805	TSFM;BPTF
positive regulation of histone modification (GO:0031058)	0.0149025	RPS6KA4
phosphatidylcholine biosynthetic process (GO:0006656)	0.0163817	CEPT1
Ether lipid metabolism	0.0232582	CEPT1
inositol phosphate metabolic process (GO:0043647)	0.0237477	IMPA1
polyol metabolic process (GO:0019751)	0.0237477	IMPA1
membrane lipid biosynthetic process (GO:0046467)	0.0300915	PRKD3
sphingolipid biosynthetic process (GO:0030148)	0.0330068	PRKD3
cytoskeleton-dependent cytokinesis (GO:0061640)	0.034946	SPIRE1
regulation of nucleic acid-templated transcription (GO:1903506)	0.0353184	RPS6KA4;BPTF
phosphatidylcholine metabolic process (GO:0046470)	0.0354302	CEPT1
Inositol phosphate metabolism	0.036398	IMPA1
nucleic acid-templated transcription (GO:0097659)	0.0378482	BPTF
regulation of cellular macromolecule biosynthetic process (GO:2000112)	0.0379202	RPS6KA4;BPTF
regulation of transcription, DNA-templated (GO:0006355)	0.0399701	RPS6KA4;TSFM;BPTF
mitochondrial translational elongation (GO:0070125)	0.0431485	TSFM
interleukin-1-mediated signaling pathway (GO:0070498)	0.0469867	RPS6KA4
Glycerophospholipid metabolism	0.0474655	CEPT1
Aldosterone synthesis and secretion	0.0479441	PRKD3
Phosphatidylinositol signaling system	0.0484225	IMPA1
phosphatidylinositol biosynthetic process (GO:0006661)	0.0484225	IMPA1
histone modification (GO:0016570)	0.0484225	RPS6KA4

## Sheet: KIRP
Term	P-value	Genes
tRNA aminoacylation (GO:0043039)	0.000183	IARS;EPRS
tRNA aminoacylation for protein translation (GO:0006418)	0.00024	IARS;EPRS
Aminoacyl-tRNA biosynthesis	0.000474	IARS;EPRS
response to interferon-gamma (GO:0034341)	0.000519	DAPK3;EPRS
negative regulation of cellular amide metabolic process (GO:0034249)	0.000629	DAPK3;EPRS
negative regulation of translation (GO:0017148)	0.000861	DAPK3;EPRS
negative regulation of cellular protein metabolic process (GO:0032269)	0.00088	DAPK3;EPRS
cellular response to interferon-gamma (GO:0071346)	0.00148076	DAPK3;EPRS
regulation of translation (GO:0006417)	0.00484611	DAPK3;EPRS
translation (GO:0006412)	0.00571797	IARS;EPRS
regulation of cell-substrate junction assembly (GO:0090109)	0.00747633	DAPK3
regulation of adherens junction organization (GO:1903391)	0.00896555	DAPK3
regulation of nuclear division (GO:0051783)	0.0104528	DAPK3
regulation of smooth muscle contraction (GO:0006940)	0.0114431	DAPK3
positive regulation of dephosphorylation (GO:0035306)	0.0124326	SYMPK
regulation of muscle contraction (GO:0006937)	0.0134212	DAPK3
mRNA polyadenylation (GO:0006378)	0.0139151	SYMPK
RNA polyadenylation (GO:0043631)	0.0144088	SYMPK
regulation of actin cytoskeleton reorganization (GO:2000249)	0.0153956	DAPK3
positive regulation of protein dephosphorylation (GO:0035307)	0.0158887	SYMPK
Bladder cancer	0.0203163	DAPK3
regulation of protein dephosphorylation (GO:0035304)	0.0203163	SYMPK
cellular response to cytokine stimulus (GO:0071345)	0.0207637	DAPK3;EPRS
Porphyrin and chlorophyll metabolism	0.0208071	EPRS
regulation of focal adhesion assembly (GO:0051893)	0.0222784	DAPK3
regulation of cellular component movement (GO:0051270)	0.0232581	DAPK3
negative regulation of cellular macromolecule biosynthetic process (GO:2000113)	0.0257819	DAPK3;EPRS
regulation of cell-matrix adhesion (GO:0001952)	0.0261919	DAPK3
regulation of cellular catabolic process (GO:0031329)	0.0276558	DAPK3
regulation of vesicle fusion (GO:0031338)	0.0305777	TBC1D17
RNA 3'-end processing (GO:0031123)	0.0305777	SYMPK
Mitophagy	0.0320357	TBC1D17
termination of RNA polymerase II transcription (GO:0006369)	0.0339766	SYMPK
peptidyl-threonine phosphorylation (GO:0018107)	0.0339766	DAPK3
regulation of nucleic acid-templated transcription (GO:1903506)	0.0353182	DAPK3;APBB3
negative regulation of gene expression (GO:0010629)	0.0365013	DAPK3;EPRS
mRNA 3'-end processing (GO:0031124)	0.0368814	SYMPK
regulation of actin cytoskeleton organization (GO:0032956)	0.0373648	DAPK3
regulation of cellular macromolecule biosynthetic process (GO:2000112)	0.03792	DAPK3;APBB3
retrograde transport, endosome to Golgi (GO:0042147)	0.0407423	TBC1D17
protein maturation (GO:0051604)	0.0412239	PCSK7
regulation of mitotic nuclear division (GO:0007088)	0.0417053	DAPK3
activation of GTPase activity (GO:0090630)	0.0417053	TBC1D17
peptidyl-threonine modification (GO:0018210)	0.0441091	DAPK3
mRNA surveillance pathway	0.0445892	SYMPK
regulation of cell cycle process (GO:0010564)	0.0445892	DAPK3
mRNA-containing ribonucleoprotein complex export from nucleus (GO:0071427)	0.0493783	SYMPK
protein processing (GO:0016485)	0.0498561	PCSK7

## Sheet: LGG
Term	P-value	Genes
endosome to lysosome transport via multivesicular body sorting pathway (GO:0032510)	0.00299658	VPS4B
viral release from host cell (GO:0019076)	0.00299658	VPS4B
regulation of male gonad development (GO:2000018)	0.00299658	CITED2
left/right pattern formation (GO:0060972)	0.00349522	CITED2
exit from host cell (GO:0035891)	0.00349522	VPS4B
negative regulation of exocytosis (GO:0045920)	0.00399365	VPS4B
spleen development (GO:0048536)	0.00399365	CITED2
regulation of peroxisome proliferator activated receptor signaling pathway (GO:0035358)	0.00399365	CITED2
regulation of organ morphogenesis (GO:2000027)	0.00449184	CITED2
negative regulation of transcription from RNA polymerase II promoter in response to stress (GO:0097201)	0.00498982	CITED2
ESCRT III complex disassembly (GO:1904903)	0.00498982	VPS4B
ESCRT complex disassembly (GO:1904896)	0.00498982	VPS4B
regulation of symbiosis, encompassing mutualism through parasitism (GO:0043903)	0.00548757	VPS4B
endosomal transport (GO:0016197)	0.00557582	MON2;VPS4B
endosome transport via multivesicular body sorting pathway (GO:0032509)	0.00598509	VPS4B
Endocytosis	0.00625344	WASHC5;VPS4B
regulation of viral life cycle (GO:1903900)	0.0064824	VPS4B
quinone biosynthetic process (GO:1901663)	0.00697947	FDXR
ubiquinone metabolic process (GO:0006743)	0.00697947	FDXR
cellular protein complex disassembly (GO:0043624)	0.00697947	VPS4B
positive regulation of viral release from host cell (GO:1902188)	0.00747633	VPS4B
positive regulation of exosomal secretion (GO:1903543)	0.00747633	VPS4B
ubiquinone biosynthetic process (GO:0006744)	0.00747633	FDXR
regulation of exosomal secretion (GO:1903541)	0.00797296	VPS4B
histone H2A acetylation (GO:0043968)	0.00797296	BRD8
embryonic heart tube development (GO:0035050)	0.00797296	CITED2
positive regulation of G2/M transition of mitotic cell cycle (GO:0010971)	0.00797296	VPS4B
C21-steroid hormone biosynthetic process (GO:0006700)	0.00797296	FDXR
positive regulation of cell cycle G2/M phase transition (GO:1902751)	0.00846937	VPS4B
regulation of viral process (GO:0050792)	0.00896555	VPS4B
ubiquitin-dependent protein catabolic process via the multivesicular body sorting pathway (GO:0043162)	0.00896555	VPS4B
regulation of mitotic spindle assembly (GO:1901673)	0.00946151	VPS4B
positive regulation of transforming growth factor beta receptor signaling pathway (GO:0030511)	0.00946151	CITED2
positive regulation of cellular response to transforming growth factor beta stimulus (GO:1903846)	0.00946151	CITED2
Golgi to endosome transport (GO:0006895)	0.00995725	MON2
regulation of calcium ion transmembrane transport (GO:1903169)	0.00995725	TSPAN13
cellular protein complex localization (GO:0034629)	0.0104528	MIOS
hepaticobiliary system development (GO:0061008)	0.0104528	CITED2
viral budding via host ESCRT complex (GO:0039702)	0.0104528	VPS4B
ventricular septum morphogenesis (GO:0060412)	0.0104528	CITED2
protein complex localization (GO:0031503)	0.0109481	MIOS
C21-steroid hormone metabolic process (GO:0008207)	0.0109481	FDXR
viral budding (GO:0046755)	0.0114431	VPS4B
GlycosylphosphatidylinositolGPI-anchor biosynthesis	0.0124326	PIGO
protein depolymerization (GO:0051261)	0.012927	VPS4B
regulation of centrosome duplication (GO:0010824)	0.012927	VPS4B
regulation of spindle assembly (GO:0090169)	0.012927	VPS4B
regulation of viral release from host cell (GO:1902186)	0.012927	VPS4B
GPI anchor metabolic process (GO:0006505)	0.0134212	PIGO
regulation of centrosome cycle (GO:0046605)	0.0134212	VPS4B
ventricular septum development (GO:0003281)	0.0144088	CITED2
determination of bilateral symmetry (GO:0009855)	0.0149024	CITED2
multivesicular body assembly (GO:0036258)	0.0153956	VPS4B
regulation of cation transmembrane transport (GO:1904062)	0.0153956	TSPAN13
multivesicular body organization (GO:0036257)	0.0158887	VPS4B
liver development (GO:0001889)	0.0158887	CITED2
positive regulation of TOR signaling (GO:0032008)	0.0163815	MIOS
regulation of cell-cell adhesion (GO:0022407)	0.0163815	CITED2
GPI anchor biosynthetic process (GO:0006506)	0.0163815	PIGO
positive regulation of cell-cell adhesion (GO:0022409)	0.0168742	CITED2
positive regulation of locomotion (GO:0040017)	0.0168742	VPS4B
positive regulation of exocytosis (GO:0045921)	0.0173666	VPS4B
regulation of mitotic spindle organization (GO:0060236)	0.0178587	VPS4B
positive regulation of multi-organism process (GO:0043902)	0.0188424	VPS4B
organic cyclic compound biosynthetic process (GO:1901362)	0.0188424	FDXR
cellular response to amino acid starvation (GO:0034198)	0.0198252	MIOS
positive regulation of mitotic cell cycle phase transition (GO:1901992)	0.0203163	VPS4B
glycolipid biosynthetic process (GO:0009247)	0.0212978	PIGO
determination of left/right symmetry (GO:0007368)	0.0212978	CITED2
mitotic metaphase plate congression (GO:0007080)	0.0217882	VPS4B
positive regulation of viral process (GO:0048524)	0.0222784	VPS4B
metaphase plate congression (GO:0051310)	0.0222784	VPS4B
positive regulation of viral life cycle (GO:1903902)	0.0222784	VPS4B
nucleus organization (GO:0006997)	0.0227683	VPS4B
histone H4 acetylation (GO:0043967)	0.0237476	BRD8
cytoplasmic microtubule organization (GO:0031122)	0.0242369	VPS4B
endosome to lysosome transport (GO:0008333)	0.0242369	VPS4B
regulation of calcium ion transport (GO:0051924)	0.0261919	TSPAN13
post-Golgi vesicle-mediated transport (GO:0006892)	0.0291177	MON2
sterol metabolic process (GO:0016125)	0.0296046	FDXR
Mitophagy	0.0320357	CITED2
positive regulation of cell adhesion (GO:0045785)	0.0320357	CITED2
regulation of TOR signaling (GO:0032006)	0.0334917	MIOS
histone acetylation (GO:0016573)	0.03543	BRD8
lipid biosynthetic process (GO:0008610)	0.035914	FDXR
gland development (GO:0048732)	0.0373648	CITED2
regulation of transcription from RNA polymerase II promoter in response to hypoxia (GO:0061418)	0.0388136	CITED2
steroid biosynthetic process (GO:0006694)	0.0392961	FDXR
regulation of transforming growth factor beta receptor signaling pathway (GO:0017015)	0.0392961	CITED2
negative regulation of cell death (GO:0060548)	0.0402604	VPS4B
positive regulation of transmembrane receptor protein serine/threonine kinase signaling pathway (GO:0090100)	0.0407423	CITED2
positive regulation of cell cycle (GO:0045787)	0.0407423	CITED2
mitotic sister chromatid segregation (GO:0000070)	0.0407423	VPS4B
regulation of mitotic nuclear division (GO:0007088)	0.0417053	VPS4B
positive regulation of cellular component biogenesis (GO:0044089)	0.0431482	VPS4B
proteolysis involved in cellular protein catabolic process (GO:0051603)	0.0460282	VPS4B
regulation of cell death (GO:0010941)	0.0474653	VPS4B
negative regulation of cell motility (GO:2000146)	0.0479439	CITED2
phosphatidylinositol biosynthetic process (GO:0006661)	0.0484222	PIGO
steroid metabolic process (GO:0008202)	0.0489004	FDXR

## Sheet: LIHC
Term	P-value	Genes
positive regulation of chondrocyte differentiation (GO:0032332)	1.48e-05	ACVRL1;LOXL2
stabilization of membrane potential (GO:0030322)	2.69e-05	KCNK1;KCNN4
positive regulation of cartilage development (GO:0061036)	3.05e-05	ACVRL1;LOXL2
regulation of chondrocyte differentiation (GO:0032330)	5.66e-05	ACVRL1;LOXL2
regulation of T cell receptor signaling pathway (GO:0050856)	7.85e-05	THY1;KCNN4
regulation of focal adhesion assembly (GO:0051893)	0.00022	ACVRL1;THY1
sprouting angiogenesis (GO:0002040)	0.00022	ACVRL1;LOXL2
potassium ion transport (GO:0006813)	0.000419	KCNK1;KCNN4
NF-kappa B signaling pathway	0.00098	MYD88;BCL2L1
negative regulation of cell motility (GO:2000146)	0.00104241	ACVRL1;THY1
metal ion transport (GO:0030001)	0.00112849	KCNK1;KCNN4
monovalent inorganic cation transport (GO:0015672)	0.00119524	KCNK1;KCNN4
Toxoplasmosis	0.00138229	MYD88;BCL2L1
negative regulation of cell migration (GO:0030336)	0.00160845	ACVRL1;THY1
Measles	0.0020512	MYD88;BCL2L1
response to cytokine (GO:0034097)	0.00208059	MYD88;BCL2L1
morphogenesis of an endothelium (GO:0003159)	0.00299658	ACVRL1
positive regulation of cellular extravasation (GO:0002693)	0.00299658	THY1
centromeric sister chromatid cohesion (GO:0070601)	0.00299658	BUB1
pyrimidine deoxyribonucleotide biosynthetic process (GO:0009221)	0.00299658	DCTD
blood vessel endothelial cell proliferation involved in sprouting angiogenesis (GO:0002043)	0.00299658	ACVRL1
NOD-like receptor signaling pathway	0.00338194	MYD88;BCL2L1
regulation of interleukin-23 production (GO:0032667)	0.00349522	MYD88
dorsal aorta development (GO:0035907)	0.00349522	ACVRL1
lymphatic endothelial cell differentiation (GO:0060836)	0.00349522	ACVRL1
venous blood vessel development (GO:0060841)	0.00349522	ACVRL1
wound healing, spreading of epidermal cells (GO:0035313)	0.00349522	ACVRL1
dorsal aorta morphogenesis (GO:0035912)	0.00349522	ACVRL1
negative regulation of neuron projection regeneration (GO:0070571)	0.00399365	THY1
negative regulation of execution phase of apoptosis (GO:1900118)	0.00399365	BCL2L1
positive regulation of cell differentiation (GO:0045597)	0.00404239	ACVRL1;LOXL2
positive regulation of cytokine production involved in inflammatory response (GO:1900017)	0.00449184	MYD88
heterochromatin organization (GO:0070828)	0.00449184	LOXL2
Human immunodeficiency virus 1 infection	0.00475828	MYD88;BCL2L1
endothelial tube morphogenesis (GO:0061154)	0.00498982	ACVRL1
positive regulation of T cell receptor signaling pathway (GO:0050862)	0.00548757	KCNN4
regulation of stem cell population maintenance (GO:2000036)	0.00548757	LOXL2
apoptotic process (GO:0006915)	0.0056704	MYD88;BCL2L1
positive regulation of heterotypic cell-cell adhesion (GO:0034116)	0.00598509	THY1
eye photoreceptor cell development (GO:0042462)	0.00598509	THY1
regulation of sister chromatid cohesion (GO:0007063)	0.00598509	BUB1
endothelial cell differentiation (GO:0045446)	0.0064824	ACVRL1
nucleotide metabolic process (GO:0009117)	0.0064824	DCTD
toll-like receptor 9 signaling pathway (GO:0034162)	0.0064824	MYD88
regulation of execution phase of apoptosis (GO:1900117)	0.0064824	BCL2L1
positive regulation of interleukin-17 production (GO:0032740)	0.0064824	MYD88
negative regulation of T cell receptor signaling pathway (GO:0050860)	0.00697947	THY1
negative regulation of focal adhesion assembly (GO:0051895)	0.00697947	ACVRL1
mesenchyme morphogenesis (GO:0072132)	0.00747633	ACVRL1
endocardial cushion morphogenesis (GO:0003203)	0.00747633	ACVRL1
vasculature development (GO:0001944)	0.00747633	ACVRL1
negative regulation of release of cytochrome c from mitochondria (GO:0090201)	0.00747633	BCL2L1
negative regulation of adherens junction organization (GO:1903392)	0.00747633	ACVRL1
aorta morphogenesis (GO:0035909)	0.00797296	ACVRL1
artery development (GO:0060840)	0.00797296	ACVRL1
pyrimidine-containing compound metabolic process (GO:0072527)	0.00797296	DCTD
regulation of intrinsic apoptotic signaling pathway in response to DNA damage (GO:1902229)	0.00797296	BCL2L1
3'-UTR-mediated mRNA stabilization (GO:0070935)	0.00846937	MYD88
positive regulation of antigen receptor-mediated signaling pathway (GO:0050857)	0.00846937	KCNN4
spindle assembly checkpoint (GO:0071173)	0.00846937	BUB1
mitotic spindle assembly checkpoint (GO:0007094)	0.00846937	BUB1
mitotic spindle checkpoint (GO:0071174)	0.00846937	BUB1
positive regulation of focal adhesion assembly (GO:0051894)	0.00846937	THY1
negative regulation of antigen receptor-mediated signaling pathway (GO:0050858)	0.00846937	THY1
cell-substrate adherens junction assembly (GO:0007045)	0.00896555	THY1
regulation of mitochondrial membrane permeability (GO:0046902)	0.00896555	BCL2L1
release of cytochrome c from mitochondria (GO:0001836)	0.00896555	BCL2L1
focal adhesion assembly (GO:0048041)	0.00896555	THY1
extrinsic apoptotic signaling pathway in absence of ligand (GO:0097192)	0.00946151	BCL2L1
positive regulation of adherens junction organization (GO:1903393)	0.00946151	THY1
endocardial cushion development (GO:0003197)	0.00946151	ACVRL1
negative regulation of cell junction assembly (GO:1901889)	0.00946151	ACVRL1
mitochondrial membrane organization (GO:0007006)	0.00946151	BCL2L1
negative regulation of protein localization to plasma membrane (GO:1903077)	0.00946151	BCL2L1
regulation of heterotypic cell-cell adhesion (GO:0034114)	0.00946151	THY1
negative regulation of protein localization to cell periphery (GO:1904376)	0.00946151	BCL2L1
wound healing, spreading of cells (GO:0044319)	0.00995725	ACVRL1
regulation of cell migration (GO:0030334)	0.0103611	ACVRL1;THY1
negative regulation of protein tyrosine kinase activity (GO:0061099)	0.0104528	THY1
positive regulation of BMP signaling pathway (GO:0030513)	0.0104528	ACVRL1
regulation of interleukin-17 production (GO:0032660)	0.0104528	MYD88
positive regulation of leukocyte cell-cell adhesion (GO:1903039)	0.0104528	THY1
regulation of DNA biosynthetic process (GO:2000278)	0.0109481	ACVRL1
regulation of cytokine production involved in inflammatory response (GO:1900015)	0.0109481	MYD88
negative regulation of axonogenesis (GO:0050771)	0.0114431	THY1
positive regulation of cell junction assembly (GO:1901890)	0.0114431	THY1
negative regulation of extrinsic apoptotic signaling pathway in absence of ligand (GO:2001240)	0.0114431	BCL2L1
negative regulation of signal transduction in absence of ligand (GO:1901099)	0.0114431	BCL2L1
receptor clustering (GO:0043113)	0.0124326	THY1
negative regulation of intrinsic apoptotic signaling pathway in response to DNA damage (GO:1902230)	0.0124326	BCL2L1
negative regulation of protein localization to membrane (GO:1905476)	0.0124326	BCL2L1
positive regulation of calcium ion transmembrane transport (GO:1904427)	0.012927	THY1
response to copper ion (GO:0046688)	0.012927	LOXL2
negative regulation of cell-matrix adhesion (GO:0001953)	0.0139151	ACVRL1
regulation of extrinsic apoptotic signaling pathway in absence of ligand (GO:2001239)	0.0139151	BCL2L1
negative regulation of peptidyl-tyrosine phosphorylation (GO:0050732)	0.0139151	THY1
negative regulation of response to DNA damage stimulus (GO:2001021)	0.0144088	BCL2L1
regulation of chromosome segregation (GO:0051983)	0.0149024	BUB1
MyD88-dependent toll-like receptor signaling pathway (GO:0002755)	0.0149024	MYD88
collagen fibril organization (GO:0030199)	0.0149024	LOXL2
negative regulation of cell morphogenesis involved in differentiation (GO:0010771)	0.0153956	THY1
negative regulation of DNA biosynthetic process (GO:2000279)	0.0153956	ACVRL1
negative regulation of blood vessel endothelial cell migration (GO:0043537)	0.0158887	ACVRL1
negative regulation of extrinsic apoptotic signaling pathway via death domain receptors (GO:1902042)	0.0158887	BCL2L1
positive regulation of release of sequestered calcium ion into cytosol (GO:0051281)	0.0158887	THY1
nucleobase-containing small molecule interconversion (GO:0015949)	0.0158887	DCTD
regulation of protein tyrosine kinase activity (GO:0061097)	0.0158887	THY1
positive regulation of calcium ion transport into cytosol (GO:0010524)	0.0163815	THY1
negative regulation of programmed cell death (GO:0043069)	0.0168412	MYD88;BCL2L1
positive regulation of cell-matrix adhesion (GO:0001954)	0.0168742	THY1
mRNA stabilization (GO:0048255)	0.0168742	MYD88
negative regulation of mitochondrion organization (GO:0010823)	0.0168742	BCL2L1
regulation of cell-substrate adhesion (GO:0010810)	0.0168742	THY1
positive regulation of cell-cell adhesion (GO:0022409)	0.0168742	THY1
positive regulation of intrinsic apoptotic signaling pathway (GO:2001244)	0.0168742	BCL2L1
epithelial tube morphogenesis (GO:0060562)	0.0173666	ACVRL1
negative regulation of endothelial cell migration (GO:0010596)	0.0173666	ACVRL1
apoptotic mitochondrial changes (GO:0008637)	0.0173666	BCL2L1
positive regulation of leukocyte migration (GO:0002687)	0.0173666	THY1
regulation of mitochondrial membrane potential (GO:0051881)	0.0178587	BCL2L1
endothelial cell migration (GO:0043542)	0.0178587	LOXL2
negative regulation of epithelial cell migration (GO:0010633)	0.0178587	ACVRL1
African trypanosomiasis	0.0183507	MYD88
epithelial cell migration (GO:0010631)	0.0183507	LOXL2
sodium ion transmembrane transport (GO:0035725)	0.0183507	KCNK1
epithelial to mesenchymal transition (GO:0001837)	0.0188424	LOXL2
regulation of extrinsic apoptotic signaling pathway via death domain receptors (GO:1902041)	0.0198252	BCL2L1
regulation of release of cytochrome c from mitochondria (GO:0090199)	0.0203163	BCL2L1
positive regulation of epithelial to mesenchymal transition (GO:0010718)	0.0203163	LOXL2
mesenchymal cell differentiation (GO:0048762)	0.0208071	LOXL2
regulation of interleukin-6 production (GO:0032675)	0.0212978	MYD88
positive regulation of interleukin-6 production (GO:0032755)	0.0217882	MYD88
negative regulation of DNA metabolic process (GO:0051053)	0.0217882	ACVRL1
regulation of T cell activation (GO:0050863)	0.0222784	THY1
protein complex subunit organization (GO:0071822)	0.0227683	LOXL2
positive regulation of intracellular signal transduction (GO:1902533)	0.0227684	MYD88;BCL2L1
regulation of DNA metabolic process (GO:0051052)	0.0232581	ACVRL1
negative regulation of apoptotic process (GO:0043066)	0.0233044	MYD88;BCL2L1
positive regulation of pathway-restricted SMAD protein phosphorylation (GO:0010862)	0.0237476	ACVRL1
regulation of intrinsic apoptotic signaling pathway (GO:2001242)	0.0237476	BCL2L1
Herpes simplex virus 1 infection	0.0238457	MYD88;BCL2L1
Malaria	0.0242369	MYD88
pattern recognition receptor signaling pathway (GO:0002221)	0.0242369	MYD88
intrinsic apoptotic signaling pathway in response to DNA damage (GO:0008630)	0.0242369	BCL2L1
cellular response to mechanical stimulus (GO:0071260)	0.0242369	MYD88
regulation of release of sequestered calcium ion into cytosol (GO:0051279)	0.0247259	THY1
Amyotrophic lateral sclerosis (ALS)	0.0252148	BCL2L1
blood circulation (GO:0008015)	0.0252148	ACVRL1
heart morphogenesis (GO:0003007)	0.0252148	ACVRL1
regulation of blood vessel endothelial cell migration (GO:0043535)	0.0252148	ACVRL1
negative regulation of neuron projection development (GO:0010977)	0.0257034	THY1
negative regulation of cellular macromolecule biosynthetic process (GO:2000113)	0.0257819	ACVRL1;LOXL2
regulation of cell-matrix adhesion (GO:0001952)	0.0261919	THY1
Legionellosis	0.027168	MYD88
regulation of axonogenesis (GO:0050770)	0.0276558	THY1
Pyrimidine metabolism	0.0281433	DCTD
regulation of BMP signaling pathway (GO:0030510)	0.0281433	ACVRL1
sodium ion transport (GO:0006814)	0.0291177	KCNK1
integrin-mediated signaling pathway (GO:0007229)	0.0291177	THY1
regulation of pathway-restricted SMAD protein phosphorylation (GO:0060393)	0.0296046	ACVRL1
regulation of DNA replication (GO:0006275)	0.0305777	ACVRL1
negative regulation of intrinsic apoptotic signaling pathway (GO:2001243)	0.0310639	BCL2L1
positive regulation of type I interferon production (GO:0032481)	0.0310639	MYD88
Mitophagy	0.0320357	BCL2L1
defense response to Gram-positive bacterium (GO:0050830)	0.0325213	MYD88
negative regulation of cell adhesion (GO:0007162)	0.0325213	ACVRL1
regulation of cell division (GO:0051302)	0.0325213	BCL2L1
cellular response to type I interferon (GO:0071357)	0.0325213	MYD88
negative regulation of apoptotic signaling pathway (GO:2001234)	0.0325213	BCL2L1
type I interferon signaling pathway (GO:0060337)	0.0325213	MYD88
extrinsic apoptotic signaling pathway (GO:0097191)	0.0334917	BCL2L1
regulation of protein localization to plasma membrane (GO:1903076)	0.0334917	BCL2L1
positive regulation of T cell activation (GO:0050870)	0.0339766	THY1
regulation of epithelial to mesenchymal transition (GO:0010717)	0.0339766	LOXL2
regulation of endothelial cell migration (GO:0010594)	0.0344613	ACVRL1
negative regulation of developmental process (GO:0051093)	0.0349458	LOXL2
p53 signaling pathway	0.03543	BCL2L1
response to metal ion (GO:0010038)	0.035914	LOXL2
regulation of epithelial cell proliferation (GO:0050678)	0.035914	ACVRL1
Leishmaniasis	0.0363978	MYD88
positive regulation of inflammatory response (GO:0050729)	0.0363978	MYD88
negative regulation of gene expression (GO:0010629)	0.0365013	ACVRL1;LOXL2
Pancreatic cancer	0.0368814	BCL2L1
Pertussis	0.0373648	MYD88
Chronic myeloid leukemia	0.0373648	BCL2L1
C-terminal protein lipidation (GO:0006501)	0.0373648	THY1
regulation of defense response (GO:0031347)	0.0373648	MYD88
response to interleukin-1 (GO:0070555)	0.0378479	MYD88
transforming growth factor beta receptor signaling pathway (GO:0007179)	0.0378479	ACVRL1
negative regulation of extrinsic apoptotic signaling pathway (GO:2001237)	0.0378479	BCL2L1
positive regulation of apoptotic signaling pathway (GO:2001235)	0.0378479	BCL2L1
cytokine-mediated signaling pathway (GO:0019221)	0.0381401	MYD88;BCL2L1
regulation of cytokinesis (GO:0032465)	0.0383309	BCL2L1
regulation of endothelial cell proliferation (GO:0001936)	0.0392961	ACVRL1
regulation of protein serine/threonine kinase activity (GO:0071900)	0.0397784	THY1
BMP signaling pathway (GO:0030509)	0.0402604	ACVRL1
positive regulation of transmembrane receptor protein serine/threonine kinase signaling pathway (GO:0090100)	0.0407423	ACVRL1
C-terminal protein amino acid modification (GO:0018410)	0.0407423	THY1
protein modification process (GO:0036211)	0.0417053	LOXL2
Insulin secretion	0.0421865	KCNN4
Salmonella infection	0.0421865	MYD88
regulation of type I interferon production (GO:0032479)	0.0421865	MYD88
toll-like receptor signaling pathway (GO:0002224)	0.0426675	MYD88
cellular response to BMP stimulus (GO:0071773)	0.0431482	ACVRL1
divalent metal ion transport (GO:0070838)	0.0436288	KCNN4
Protein digestion and absorption	0.0441091	KCNN4
Salivary secretion	0.0441091	KCNN4
regulation of cell cycle process (GO:0010564)	0.0445892	BCL2L1
cell-matrix adhesion (GO:0007160)	0.0445892	THY1
negative regulation of kinase activity (GO:0033673)	0.0450691	THY1
Small cell lung cancer	0.0455488	BCL2L1
interleukin-1-mediated signaling pathway (GO:0070498)	0.0469865	MYD88
Progesterone-mediated oocyte maturation	0.0484222	BUB1
cellular response to transforming growth factor beta stimulus (GO:0071560)	0.0493783	ACVRL1
intrinsic apoptotic signaling pathway (GO:0097193)	0.0498561	BCL2L1

## Sheet: LUAD
Term	P-value	Genes
negative regulation of developmental growth (GO:0048640)	6.70905e-05	FGFR3;SLC6A4
monoamine transport (GO:0015844)	0.00349528	SLC6A4
positive regulation of RIG-I signaling pathway (GO:1900246)	0.00399371	PUM1
endochondral ossification (GO:0001958)	0.00449191	FGFR3
regulation of organ growth (GO:0046620)	0.00498989	SLC6A4
RNA destabilization (GO:0050779)	0.00498989	PUM1
regulation of Rac protein signal transduction (GO:0035020)	0.00498989	ARHGAP44
regulation of phospholipase activity (GO:0010517)	0.00548764	FGFR3
positive regulation of lipase activity (GO:0060193)	0.00548764	FGFR3
brain morphogenesis (GO:0048854)	0.00598517	SLC6A4
positive regulation of posttranscriptional gene silencing (GO:0060148)	0.00598517	PUM1
endochondral bone morphogenesis (GO:0060350)	0.00648247	FGFR3
neurotransmitter biosynthetic process (GO:0042136)	0.00747642	SLC6A4
bone morphogenesis (GO:0060349)	0.00846946	FGFR3
regulation of RIG-I signaling pathway (GO:0039535)	0.00846946	PUM1
positive regulation of response to biotic stimulus (GO:0002833)	0.00896565	PUM1
mRNA destabilization (GO:0061157)	0.00946161	PUM1
production of small RNA involved in gene silencing by RNA (GO:0070918)	0.00995735	PUM1
positive regulation of phospholipase activity (GO:0010518)	0.00995735	FGFR3
protein targeting to lysosome (GO:0006622)	0.00995735	NAGPA
positive regulation of gene silencing by miRNA (GO:2000637)	0.0104529	PUM1
zinc II ion transport (GO:0006829)	0.0109482	SLC39A1
ammonium transport (GO:0015696)	0.0119381	SLC6A4
zinc II ion transmembrane transport (GO:0071577)	0.0119381	SLC39A1
regulation of dendritic spine morphogenesis (GO:0061001)	0.0119381	ARHGAP44
positive regulation of immune effector process (GO:0002699)	0.0124327	PUM1
positive regulation of phosphatidylinositol 3-kinase activity (GO:0043552)	0.0129271	FGFR3
protein targeting to vacuole (GO:0006623)	0.0139152	NAGPA
positive regulation of lipid kinase activity (GO:0090218)	0.0139152	FGFR3
lytic vacuole organization (GO:0080171)	0.014409	NAGPA
production of miRNAs involved in gene silencing by miRNA (GO:0035196)	0.014409	PUM1
chondrocyte differentiation (GO:0002062)	0.014409	FGFR3
positive regulation of phospholipid metabolic process (GO:1903727)	0.014409	FGFR3
regulation of chromosome segregation (GO:0051983)	0.0149025	PUM1
regulation of developmental growth (GO:0048638)	0.0153958	FGFR3
protein localization to lysosome (GO:0061462)	0.0153958	NAGPA
gene silencing by miRNA (GO:0035195)	0.0158888	PUM1
regulation of dendritic spine development (GO:0060998)	0.0158888	ARHGAP44
lysosome organization (GO:0007040)	0.0158888	NAGPA
skeletal system morphogenesis (GO:0048705)	0.0158888	FGFR3
stem cell differentiation (GO:0048863)	0.0168743	PUM1
regulation of phosphatidylinositol 3-kinase activity (GO:0043551)	0.0168743	FGFR3
bone development (GO:0060348)	0.0173667	FGFR3
organic hydroxy compound transport (GO:0015850)	0.0183508	SLC6A4
positive regulation of multi-organism process (GO:0043902)	0.0188426	PUM1
negative regulation of Ras protein signal transduction (GO:0046580)	0.0188426	ARHGAP44
positive regulation of innate immune response (GO:0045089)	0.0193341	PUM1
Bladder cancer	0.0203164	FGFR3
posttranscriptional regulation of gene expression (GO:0010608)	0.0222785	PUM1
regulation of dendrite morphogenesis (GO:0048814)	0.0222785	ARHGAP44
positive regulation of intracellular signal transduction (GO:1902533)	0.0227686	PUM1;FGFR3
cartilage development (GO:0051216)	0.0232582	FGFR3
neurogenesis (GO:0022008)	0.025215	BTBD2
peptidyl-tyrosine modification (GO:0018212)	0.0257036	FGFR3
positive regulation of tyrosine phosphorylation of STAT protein (GO:0042531)	0.0266802	FGFR3
regulation of gene silencing by RNA (GO:0060966)	0.027656	PUM1
regulation of posttranscriptional gene silencing (GO:0060147)	0.027656	PUM1
regulation of protein metabolic process (GO:0051246)	0.0296048	BTBD2
regulation of tyrosine phosphorylation of STAT protein (GO:0042509)	0.0305779	FGFR3
regulation of actin filament-based process (GO:0032970)	0.0310641	ARHGAP44
regulation of proteolysis (GO:0030162)	0.0315501	BTBD2
Central carbon metabolism in cancer	0.0320359	FGFR3
positive regulation of JAK-STAT cascade (GO:0046427)	0.0320359	FGFR3
regulation of gene silencing by miRNA (GO:0060964)	0.0334919	PUM1
extrinsic apoptotic signaling pathway (GO:0097191)	0.0334919	FGFR3
negative regulation of developmental process (GO:0051093)	0.034946	FGFR3
protein ubiquitination involved in ubiquitin-dependent protein catabolic process (GO:0042787)	0.034946	BTBD2
lysosomal transport (GO:0007041)	0.0359142	NAGPA
nitrogen compound transport (GO:0071705)	0.0368816	SLC6A4
regulation of actin cytoskeleton organization (GO:0032956)	0.037365	ARHGAP44
Synaptic vesicle cycle	0.0383311	SLC6A4
fibroblast growth factor receptor signaling pathway (GO:0008543)	0.0388138	FGFR3
negative regulation of cell communication (GO:0010648)	0.0388138	FGFR3
peptidyl-tyrosine phosphorylation (GO:0018108)	0.0392963	FGFR3
cation transport (GO:0006812)	0.0392963	SLC39A1
negative regulation of signaling (GO:0023057)	0.0412241	FGFR3
protein modification process (GO:0036211)	0.0417055	NAGPA
organic substance transport (GO:0071702)	0.0431485	SLC6A4
negative regulation of translation (GO:0017148)	0.043629	PUM1
regulation of Ras protein signal transduction (GO:0046578)	0.0445894	ARHGAP44
positive regulation of response to external stimulus (GO:0032103)	0.0445894	PUM1
cellular response to fibroblast growth factor stimulus (GO:0044344)	0.0465077	FGFR3
regulation of cytoskeleton organization (GO:0051493)	0.0469867	ARHGAP44
regulation of kinase activity (GO:0043549)	0.0498563	FGFR3

[truncated: 3 more sheets: LUSC, SARC, STAD]
