# Supplementary material for: Identification of Pan-Cancer Prognostic Biomarkers Through Integration of Multi-Omics Data
Source: Front Bioeng Biotechnol. 2020 Apr 2;8:268. doi: 10.3389/fbioe.2020.00268 (PMC7142216; doi:10.3389/fbioe.2020.00268)
Supplement: TABLE S4 — The functions of the seven pan-cancer survival-related genes. [file Table_4.XLSX]

## Sheet: Sheet1
Term	Genes
protein deubiquitination involved in ubiquitin-dependent protein catabolic process (GO:0071947)	ZRANB1
regulation of cell morphogenesis (GO:0022604)	ZRANB1
protein K63-linked deubiquitination (GO:0070536)	ZRANB1
regulation of anatomical structure morphogenesis (GO:0022603)	ZRANB1
proteolysis involved in cellular protein catabolic process (GO:0051603)	ZRANB1
regulation of Wnt signaling pathway (GO:0030111)	ZRANB1
cytoskeleton organization (GO:0007010)	ZRANB1
positive regulation of Wnt signaling pathway (GO:0030177)	ZRANB1
regulation of cellular component organization (GO:0051128)	ZRANB1
positive regulation of signal transduction (GO:0009967)	ZRANB1
protein deubiquitination (GO:0016579)	ZRANB1
protein modification by small protein removal (GO:0070646)	ZRANB1
ubiquitin-dependent protein catabolic process (GO:0006511)	ZRANB1
negative regulation of programmed cell death (GO:0043069)	API5
negative regulation of apoptotic process (GO:0043066)	API5
regulation of apoptotic process (GO:0042981)	API5
neurogenesis (GO:0022008)	BTBD2
regulation of protein metabolic process (GO:0051246)	BTBD2
regulation of proteolysis (GO:0030162)	BTBD2
protein ubiquitination involved in ubiquitin-dependent protein catabolic process (GO:0042787)	BTBD2
proteasomal protein catabolic process (GO:0010498)	BTBD2
proteasome-mediated ubiquitin-dependent protein catabolic process (GO:0043161)	BTBD2
ubiquitin-dependent protein catabolic process (GO:0006511)	BTBD2
nervous system development (GO:0007399)	BTBD2
protein ubiquitination (GO:0016567)	BTBD2
oligodendrocyte development (GO:0014003)	EIF2B1
oligodendrocyte differentiation (GO:0048709)	EIF2B1
glial cell development (GO:0021782)	EIF2B1
response to hexose (GO:0009746)	EIF2B1
response to peptide (GO:1901652)	EIF2B1
response to peptide hormone (GO:0043434)	EIF2B1
response to glucose (GO:0009749)	EIF2B1
T cell receptor signaling pathway (GO:0050852)	EIF2B1
antigen receptor-mediated signaling pathway (GO:0050851)	EIF2B1
RNA transport	EIF2B1
Herpes simplex virus 1 infection	EIF2B1
protein prenylation (GO:0018342)	PTAR1
cellular protein modification process (GO:0006464)	PTAR1
regulation of cell-substrate junction assembly (GO:0090109)	SLK
regulation of adherens junction organization (GO:1903391)	SLK
regulation of focal adhesion assembly (GO:0051893)	SLK
cytoplasmic microtubule organization (GO:0031122)	SLK
regulation of cell-matrix adhesion (GO:0001952)	SLK
stress-activated protein kinase signaling cascade (GO:0031098)	SLK
regulation of cell motility (GO:2000145)	SLK
regulation of mitotic cell cycle (GO:0007346)	SLK
positive regulation of protein kinase activity (GO:0045860)	SLK
protein autophosphorylation (GO:0046777)	SLK
regulation of cell cycle (GO:0051726)	SLK
activation of protein kinase activity (GO:0032147)	SLK
regulation of programmed cell death (GO:0043067)	SLK
regulation of cell migration (GO:0030334)	SLK
protein phosphorylation (GO:0006468)	SLK
regulation of apoptotic process (GO:0042981)	SLK
Oocyte meiosis	SLK
ubiquitin-dependent protein catabolic process via the multivesicular body sorting pathway (GO:0043162)	VPS37A
viral budding via host ESCRT complex (GO:0039702)	VPS37A
viral budding (GO:0046755)	VPS37A
multivesicular body assembly (GO:0036258)	VPS37A
multivesicular body organization (GO:0036257)	VPS37A
transport of virus (GO:0046794)	VPS37A
intracellular transport of virus (GO:0075733)	VPS37A
viral life cycle (GO:0019058)	VPS37A
macroautophagy (GO:0016236)	VPS37A
viral process (GO:0016032)	VPS37A
endosomal transport (GO:0016197)	VPS37A
ubiquitin-dependent protein catabolic process (GO:0006511)	VPS37A
organelle assembly (GO:0070925)	VPS37A
Endocytosis	VPS37A
