# Supplementary material for: Identification of Pan-Cancer Prognostic Biomarkers Through Integration of Multi-Omics Data
Source: Front Bioeng Biotechnol. 2020 Apr 2;8:268. doi: 10.3389/fbioe.2020.00268 (PMC7142216; doi:10.3389/fbioe.2020.00268)
Supplement: DATA SHEET S1 — Core code of this study. [file Data_Sheet_1.ZIP]

Archive with 4 entries (3 files):
- core code_new/Score.r
- core code_new/c_index.r
- core code_new/univariate _cox.r
- core code_new/
