# Supplementary material for: Identification of Pan-Cancer Prognostic Biomarkers Through Integration of Multi-Omics Data
Source: Front Bioeng Biotechnol. 2020 Apr 2;8:268. doi: 10.3389/fbioe.2020.00268 (PMC7142216; doi:10.3389/fbioe.2020.00268)
Supplement: DATA SHEET S1 — Core code of this study. [file Data_Sheet_1.ZIP › core code_new/Score.r]

################################################################################################
#####this code is calculating the Score for each gene in one type of cancer
#####multi-omics data and survival data are requied in separate files ((DNA methylation, gene expression, somatic copy-number alteration and miRNA expression))
#####univariate cox result for each omics data are required
################################################################################################


rm(list=ls())
library(survival)
library(foreach)


##### put all the files in the same dir
setwd("E:/score")
miRNA.data<-read.table("ME.txt",header=T,sep="\t",row.names=1,check.names=FALSE);#####the miRNA expression data
CNV.data<-read.table("SCNA.txt",header=T,sep="\t",row.names=1,check.names=FALSE);#####the copy number data
DM.data<-read.table("DM.txt",header=T,sep="\t",row.names=1,check.names=FALSE);#####the DNA methylation data
GE.data<-read.table("GE.txt",header=T,sep="\t",row.names=1,check.names=FALSE);#####the gene expression data
surv.data <-read.table("survival.txt",header=T,sep="\t",row.names=1);#####survival data, three columns: sample, status and survival days
miRNA.lk<-read.table("univariate_miRNA.txt",header=F,sep="\t",row.names=1,check.names=FALSE);#####univariate cox result for miRNA expression data
CNV.lk<-read.table("univariate_SCNA.txt",header=F,sep="\t",row.names=1,check.names=FALSE);#####univariate cox result for copy number data
DM.lk<-read.table("univariate_DM.txt",header=F,sep="\t",row.names=1,check.names=FALSE);#####univariate cox result for DNA methylation data
GE.lk<-read.table("univariate_GE.txt",header=F,sep="\t",row.names=1,check.names=FALSE);#####univariate cox result for gene expression data

days<-as.numeric(as.character(surv.data$days))
status<-as.numeric(as.character(surv.data$status))
mySurv <- Surv(days, status,type='right')


##### risk score for the gene in each sample (RS)
RS <- foreach (i= 1:ncol(miRNA.data),.combine=cbind)%dopar% 
{

mydata<-cbind(miRNA.data[,i],CNV.data[,i],DM.data[,i],GE.data[,i])
cox <- coxph(mySurv~., data= data.frame(mydata))
 
cox$coefficients[is.na(cox$coefficients)]=0 # convert NAs to zero if any       
cox.predict <- as.matrix(mydata)%*%cox$coefficients

	}
colnames(RS)<-colnames(GE.data)
rownames(RS)<-rownames(GE.data)

ave_result<-as.matrix(apply(RS,2,mean))


 
#####The p-values for all three overall tests (likelihood, Wald, and score) are significant, indicating that the model is significant. 
pvalue <- foreach (i= 1:ncol(miRNA.data),.combine=rbind)%dopar%
{

mydata<-cbind(miRNA.data[,i],CNV.data[,i],DM.data[,i],GE.data[,i])
cox <- coxph(mySurv~., data= data.frame(mydata))
c<-summary(cox)
p_value<-cbind(c$logtest[3],c$waldtest[3],c$sctest[3] )

	}
colnames(pvalue)<-c("Likelihood ratio test","Wald test","Score(logrank) test")
rownames(pvalue)<-colnames(GE.data)


index1<-pvalue<=0.05
index2<-!index1
pvalue_filter<-pvalue
pvalue_filter[index1]<-1
pvalue_filter[index2]<-0
pvalue_sum<-as.matrix(apply(pvalue_filter,1,sum))
index_sum<-pvalue_sum==3
pvalue_sig<-rownames(as.matrix(pvalue_sum[index_sum,]))


##### each gene's score (GS)
GS_sig<-as.matrix(ave_result[pvalue_sig,])
GS_sig<-cbind(rownames(GS_sig),GS_sig)
colnames(GS_sig)<-c("ID","GS")

mi_sig<-as.matrix(miRNA.lk[rownames(GS_sig),])
CNV_sig<-as.matrix(CNV.lk[rownames(GS_sig),])
DM_sig<-as.matrix(DM.lk[rownames(GS_sig),])
GE_sig<-as.matrix(GE.lk[rownames(GS_sig),])


#####survival-related score of each gene (Score)
score<-cbind(GE_sig,CNV_sig,DM_sig,mi_sig,GS_sig[,2])
score_numeric<-apply(score,2,as.numeric)
score_sum<- as.matrix(apply(score_numeric,1,sum))
score<-cbind(rownames(score),score,score_sum)
colnames(score)<-c("ID","GE","SCNA","DM","ME","GS","Score")

write.table(score,file="score.txt", sep="\t",col.names=TRUE,row.names=FALSE,quote=F)
