# Supplementary material for: Identification of Pan-Cancer Prognostic Biomarkers Through Integration of Multi-Omics Data
Source: Front Bioeng Biotechnol. 2020 Apr 2;8:268. doi: 10.3389/fbioe.2020.00268 (PMC7142216; doi:10.3389/fbioe.2020.00268)
Supplement: DATA SHEET S1 — Core code of this study. [file Data_Sheet_1.ZIP › core code_new/c_index.r]

##############################################################################################################
#####this code is calculating the C-index to quantify the discriminatory power of a the prognostic biomarkers 
##### randomly take 90% of the samples to caculate and repeat 100 times
#####multi-omics data and survival data are required in separate files
###############################################################################################################

rm(list=ls())
##### put all the files in the same dir
setwd("E:/pancancer/cindex")


library(prodlim)
library(survcomp)
library(foreach)
library(survival)
library(Matrix)


subnets<-read.table("genenames.txt",header=F,sep="\t", fill = TRUE);#####the gene name file, make them a single row, tap separated
exp.data<-read.table("GE.txt",header=F,sep="\t",row.names=1,check.names=FALSE);#####the gene expression data
cnv.data<-read.table("SCNA.txt",header=F,sep="\t",row.names=1,check.names=FALSE);#####the copy number data
meth.data<-read.table("DM.txt",header=F,sep="\t",row.names=1,check.names=FALSE);#####the DNA methylation data
miRNA.data<-read.table("ME.txt",header=F,sep="\t",row.names=1,check.names=FALSE);#####the miRNA expression data
surv.data <-read.table("survival.txt",header=T,sep="\t",row.names=1);#####survival data, three columns: sample, status and survival days
deadsamples<-read.table("deadsamples.txt",header=F, stringsAsFactors=F) #####dead sample names in a column
alivesamples<-read.table("alivesamples.txt",header=F, stringsAsFactors=F)#####alive sample names in a column

days<-as.numeric(as.character(surv.data$days))
status<-as.numeric(as.character(surv.data$status))
mySurv <- Surv(days, status,type='right')
print(paste("dead:", length(which(mySurv[,"status"]==1)),";","alive:", length(which(mySurv[,"status"]==0))))

colnames(exp.data)<-exp.data[1,];
exp.data<-exp.data[-1,];
colnames(cnv.data)<-cnv.data[1,];
cnv.data<-cnv.data[-1,];
colnames(meth.data)<-meth.data[1,];
meth.data<-meth.data[-1,];
colnames(miRNA.data)<-miRNA.data[1,];
miRNA.data<-miRNA.data[-1,];


#####take 90% of the samples randomly  and repeat 100 times
dead_sum<-ceiling(dim(deadsamples)[1]*0.9)
alive_sum<-ceiling(dim(alivesamples)[1]*0.9)
train_num<-dead_sum+alive_sum
train=matrix(nrow=train_num,ncol=100)
for (i in 1:100)
{
    deadsamples_copy<-deadsamples
	alivesamples_copy<-alivesamples
    trainsampled <-sample(x=nrow(deadsamples_copy),size=dead_sum,replace=FALSE)
	trainsamplea <-sample(x=nrow(alivesamples_copy),size=alive_sum,replace=FALSE)

	train[,i]<-c(deadsamples_copy[trainsampled,],alivesamples_copy[trainsamplea,])
}


exp.genes<-match(subnets[1, ],colnames(exp.data))
exp.genes[is.na(exp.genes)]=0 
cnv.genes<-match(subnets[1, ],colnames(cnv.data))
cnv.genes[is.na(cnv.genes)]=0 
meth.genes<-match(subnets[1, ],colnames(meth.data))
meth.genes[is.na(meth.genes)]=0 
miRNA.genes<-match(subnets[1, ],colnames(miRNA.data))
miRNA.genes[is.na(miRNA.genes)]=0 

result <- foreach (seed= 1:100,.combine=cbind)%dopar%
{
    print(paste("seed =", seed))
   train.samples <- train[,seed]
    train.row.exp <- match(train.samples, rownames(exp.data))
	train.row.cnv <- match(train.samples, rownames(cnv.data))
	train.row.meth <- match(train.samples, rownames(meth.data))
	train.row.miRNA <- match(train.samples, rownames(miRNA.data))
	Surv.train.row <- match(train.samples, rownames(surv.data))

    x.train <- cbind(exp.data[train.row.exp,exp.genes],cnv.data[train.row.cnv,cnv.genes],meth.data[train.row.meth,meth.genes],miRNA.data[train.row.miRNA,miRNA.genes])
	
    y.train <- mySurv[Surv.train.row]
	
##### Cox

	  cox <- coxph(y.train~., data= data.frame(x.train))
	   cox$coefficients[is.na(cox$coefficients)]=0 # convert NAs to zero if any       
		  cox.predict <- as.matrix(x.train)%*%cox$coefficients
	
    cox.predict
  }


riskscore<-t(result)

for (i in 1:100)
{
risks<-riskscore[i,]
risks<-as.numeric(risks)
median<-median(risks)
    for (j in 1:ncol(riskscore))
   {
        if (riskscore[i,j]<median)
        {
             riskscore[i,j]=0;
        }else{
		     riskscore[i,j]=1;
		}
     }
}

riskscore<-t(riskscore)


#####C-index
cindexresult <- foreach (j= 1:ncol(riskscore),.combine=rbind) %dopar%
{
count=0;
x<-riskscore[,j]
colnames<-train[,j]
row<-match(colnames, rownames(surv.data))
surv<-surv.data[row,]
status<-as.numeric(as.character(surv$status))
days<-surv$days
cindex<-concordance.index(x=x, surv.event=status,surv.time=days, method="noether")
cindex$c.index
}

write.table(cindexresult,file="cindex.txt", sep="\t")
