# Supplementary material for: Identification of Pan-Cancer Prognostic Biomarkers Through Integration of Multi-Omics Data
Source: Front Bioeng Biotechnol. 2020 Apr 2;8:268. doi: 10.3389/fbioe.2020.00268 (PMC7142216; doi:10.3389/fbioe.2020.00268)
Supplement: DATA SHEET S1 — Core code of this study. [file Data_Sheet_1.ZIP › core code_new/univariate _cox.r]

###################################################################################################
#####this code is screening candidate survival-related genes for each omics data
#####one type of omics data is required (DNA methylation, gene expression, somatic copy-number alteration or miRNA expression)
####################################################################################################


rm(list=ls())
library(survival)
library(foreach)


##### put all the files in the same dir
setwd("E:/univar")
exp.data<-read.table("GE.txt",header=T,sep="\t",row.names=1,check.names=FALSE);#####the omics data
surv.data <-read.table("survival.txt",header=T,sep="\t",row.names=1,check.names=FALSE);#####survival data, three columns: sample, status and survival days

days<-as.numeric(as.character(surv.data$days))
status<-as.numeric(as.character(surv.data$status))
mySurv <- Surv(days, status,type='right')


result <- foreach (j= 1:ncol(exp.data),.errorhandling='remove',.combine=rbind) %dopar%
    {
      feature <- colnames(exp.data)[j]
      x <- exp.data[,j]
      if (length(which(table(x)> 0.8*length(x)))>0) # discard the unreliable values, e.g. zeros for RNAseq and miRNAseq
        {
          stop()
        }
      cox <- try(coxph(mySurv~x))
      if (class(cox)=="try-error")
        {
          #print(j)
          stop() #next# note next does not work with foreach %dopar%    
        }
      p.value <-summary(cox)$logtest["pvalue"] # likelihood ratio test
      list(feature,p.value)
    }

result_matrix<-result
result_matrix[,2]<-unlist(result_matrix[,2])

index1<-result_matrix[,2]<=0.05
index2<-!(index1)

result_matrix[index1,2]<-1
result_matrix[index2,2]<-0


write.table(result_matrix,file="univariate_GE.txt", sep="\t",col.names=F,row.names=F)
